# Supplementary material for: Optimized Quantitative Bacterial Two-Hybrid (qB2H) for Protein–Protein Interaction Assessment
Source: Comput Struct Biotechnol J. 2026 May 25;35(1):0098. doi: 10.34133/csbj.0098 (PMC13199644; doi:10.34133/csbj.0098)
Supplement: Supplementary 1 — Methods Figs. S1 to S25 Tables S1 to S12 [file csbj.0098.f1.zip]

Archive with 15 entries (15 files):
- Figure_S17.eps
- Figure_S18.eps
- Supplementary_Materials.docx
- Table_S1_KDs.xlsx
- Table_S10_Binder_design.xlsx
- Table_S11_Strain_descriptions.xlsx
- Table_S12_Additional_tests.xlsx
- Table_S2_Promoter_and_Plasmid_information.xlsx
- Table_S3_Cytometry_all_data.xlsx
- Table_S4_MIC50_all_data.xlsx
- Table_S5_Stochasticity.xlsx
- Table_S6_Oligos_information.xlsx
- Table_S7_Twist_Library.xlsx
- Table_S8_Fitness.xlsx
- Table_S9_Perturbation_scores.xlsx
