# Supplementary material for: Optimized Quantitative Bacterial Two-Hybrid (qB2H) for Protein–Protein Interaction Assessment
Source: Comput Struct Biotechnol J. 2026 May 25;35(1):0098. doi: 10.34133/csbj.0098 (PMC13199644; doi:10.34133/csbj.0098)
Supplement: Supplementary 1 — Methods Figs. S1 to S25 Tables S1 to S12 [file csbj.0098.f1.zip › Table_S1_KDs.xlsx]

## Sheet: KD
Kd (nM)	Partner_A	Partner_B
> 100 000	Asf1AN	ip3_mut3A
8700	Asf1AN	ip1
500	Asf1AN	ip2
55	Asf1AN	ip3
3	Asf1AN	ip4
> 100 000	Asf1BN	ip3_mut3A
10600	Asf1BN	ip4_mutG
5300	Asf1BN	ip1
310	Asf1BN	ip2
93	Asf1BN	ip3
2	Asf1BN	ip4
