# Supplementary material for: Optimized Quantitative Bacterial Two-Hybrid (qB2H) for Protein–Protein Interaction Assessment
Source: Comput Struct Biotechnol J. 2026 May 25;35(1):0098. doi: 10.34133/csbj.0098 (PMC13199644; doi:10.34133/csbj.0098)
Supplement: Supplementary 1 — Methods Figs. S1 to S25 Tables S1 to S12 [file csbj.0098.f1.zip › Table_S10_Binder_design.xlsx]

## Sheet: Designs
Full sequence	N_Ter extension	Linker	Description
KPEAAASAELIQTDSPTLSGSEAKWARLARRTAGAGGVTLNGAG	AELIQTDSPTLS	GSEAK	AI design n°1:RMSD=3.74:Contacts=100:pLDDT=48.61
KPEAAASAELIQTDSPTLSGSEKWARLARRTAGAGGVTLNGAG	AELIQTDSPTLS	GSEK	AI design n°1:RMSD=3.74:Contacts=100:pLDDT=48.61
KPEAAASAELIQTDSPTLSGSKWARLARRTAGAGGVTLNGAG	AELIQTDSPTLS	GSK	AI design n°1:RMSD=3.74:Contacts=100:pLDDT=48.61
KPEAAASAALIETESPGLTGSEAKWARLARRTAGAGGVTLNGAG	AALIETESPGLT	GSEAK	AI design n°2:RMSD=4.03:Contacts=71:pLDDT=52.14
KPEAAASAALIETESPGLTGSEKWARLARRTAGAGGVTLNGAG	AALIETESPGLT	GSEK	AI design n°2:RMSD=4.03:Contacts=71:pLDDT=52.14
KPEAAASAALIETESPGLTGSKWARLARRTAGAGGVTLNGAG	AALIETESPGLT	GSK	AI design n°2:RMSD=4.03:Contacts=71:pLDDT=52.14
KPEAAASAPLILTESPGLTGSEAKWARLARRTAGAGGVTLNGAG	APLILTESPGLT	GSEAK	AI design n°3:RMSD=2.98:Contacts=95:pLDDT=56.34
KPEAAASAPLILTESPGLTGSEKWARLARRTAGAGGVTLNGAG	APLILTESPGLT	GSEK	AI design n°3:RMSD=2.98:Contacts=95:pLDDT=56.34
KPEAAASAPLILTESPGLTGSKWARLARRTAGAGGVTLNGAG	APLILTESPGLT	GSK	AI design n°3:RMSD=2.98:Contacts=95:pLDDT=56.34
KPEAAASKPLIITESPTLTGSEAKWARLARRTAGAGGVTLNGAG	KPLIITESPTLT	GSEAK	AI design n°4:RMSD=3.64:Contacts=206:pLDDT=49.70
KPEAAASKPLIITESPTLTGSEKWARLARRTAGAGGVTLNGAG	KPLIITESPTLT	GSEK	AI design n°4:RMSD=3.64:Contacts=206:pLDDT=49.70
KPEAAASKPLIITESPTLTGSKWARLARRTAGAGGVTLNGAG	KPLIITESPTLT	GSK	AI design n°4:RMSD=3.64:Contacts=206:pLDDT=49.70
KPEAAASAPLILTDSPTLTGSEAKWARLARRTAGAGGVTLNGAG	APLILTDSPTLT	GSEAK	AI design n°5:RMSD=4.49:Contacts=75:pLDDT=47.60
KPEAAASAPLILTDSPTLTGSEKWARLARRTAGAGGVTLNGAG	APLILTDSPTLT	GSEK	AI design n°5:RMSD=4.49:Contacts=75:pLDDT=47.60
KPEAAASAPLILTDSPTLTGSKWARLARRTAGAGGVTLNGAG	APLILTDSPTLT	GSK	AI design n°5:RMSD=4.49:Contacts=75:pLDDT=47.60
KPEAAASKPLILTDSPGLTGSEAKWARLARRTAGAGGVTLNGAG	KPLILTDSPGLT	GSEAK	AI design n°6:RMSD=2.93:Contacts=104:pLDDT=58.46
KPEAAASKPLILTDSPGLTGSEKWARLARRTAGAGGVTLNGAG	KPLILTDSPGLT	GSEK	AI design n°6:RMSD=2.93:Contacts=104:pLDDT=58.46
KPEAAASKPLILTDSPGLTGSKWARLARRTAGAGGVTLNGAG	KPLILTDSPGLT	GSK	AI design n°6:RMSD=2.93:Contacts=104:pLDDT=58.46
KPEAAASEALILTDSPTLTGSEAKWARLARRTAGAGGVTLNGAG	EALILTDSPTLT	GSEAK	AI design n°7:RMSD=3.27:Contacts=80:pLDDT=48.54
KPEAAASEALILTDSPTLTGSEKWARLARRTAGAGGVTLNGAG	EALILTDSPTLT	GSEK	AI design n°7:RMSD=3.27:Contacts=80:pLDDT=48.54
KPEAAASEALILTDSPTLTGSKWARLARRTAGAGGVTLNGAG	EALILTDSPTLT	GSK	AI design n°7:RMSD=3.27:Contacts=80:pLDDT=48.54
KPEAAASAELILTESPTLTGSEAKWARLARRTAGAGGVTLNGAG	AELILTESPTLT	GSEAK	AI design n°8:RMSD=2.69:Contacts=112:pLDDT=49.07
KPEAAASAELILTESPTLTGSEKWARLARRTAGAGGVTLNGAG	AELILTESPTLT	GSEK	AI design n°8:RMSD=2.69:Contacts=112:pLDDT=49.07
KPEAAASAELILTESPTLTGSKWARLARRTAGAGGVTLNGAG	AELILTESPTLT	GSK	AI design n°8:RMSD=2.69:Contacts=112:pLDDT=49.07
KPEAAASAEAERWAAALAALPGSEAKWARLARRTAGAGGVTLNGAG	AEAERWAAALAALP	GSEAK	AI design n°9:RMSD=1.58:Contacts=101:pLDDT=83.07
KPEAAASAEAERWAAALAALPGSEKWARLARRTAGAGGVTLNGAG	AEAERWAAALAALP	GSEK	AI design n°9:RMSD=1.58:Contacts=101:pLDDT=83.07
KPEAAASAEAERWAAALAALPGSKWARLARRTAGAGGVTLNGAG	AEAERWAAALAALP	GSK	AI design n°9:RMSD=1.58:Contacts=101:pLDDT=83.07
KPEAAASAEAERNAAALAALPGSEAKWARLARRTAGAGGVTLNGAG	AEAERNAAALAALP	GSEAK	AI design n°10:RMSD=2.03:Contacts=96:pLDDT=87.75
KPEAAASAEAERNAAALAALPGSEKWARLARRTAGAGGVTLNGAG	AEAERNAAALAALP	GSEK	AI design n°10:RMSD=2.03:Contacts=96:pLDDT=87.75
KPEAAASAEAERNAAALAALPGSKWARLARRTAGAGGVTLNGAG	AEAERNAAALAALP	GSK	AI design n°10:RMSD=2.03:Contacts=96:pLDDT=87.75
KPEAAASAAAARNAAALAALPGSEAKWARLARRTAGAGGVTLNGAG	AAAARNAAALAALP	GSEAK	AI design n°11:RMSD=2.48:Contacts=96:pLDDT=81.70
KPEAAASAAAARNAAALAALPGSEKWARLARRTAGAGGVTLNGAG	AAAARNAAALAALP	GSEK	AI design n°11:RMSD=2.48:Contacts=96:pLDDT=81.70
KPEAAASAAAARNAAALAALPGSKWARLARRTAGAGGVTLNGAG	AAAARNAAALAALP	GSK	AI design n°11:RMSD=2.48:Contacts=96:pLDDT=81.70
KPEAAASSLEERNAAALAALPGSEAKWARLARRTAGAGGVTLNGAG	SLEERNAAALAALP	GSEAK	AI design n°12:RMSD=1.69:Contacts=97:pLDDT=93.56
KPEAAASSLEERNAAALAALPGSEKWARLARRTAGAGGVTLNGAG	SLEERNAAALAALP	GSEK	AI design n°12:RMSD=1.69:Contacts=97:pLDDT=93.56
KPEAAASSLEERNAAALAALPGSKWARLARRTAGAGGVTLNGAG	SLEERNAAALAALP	GSK	AI design n°12:RMSD=1.69:Contacts=97:pLDDT=93.56
KPEAAASAAAERNAAALAALPGSEAKWARLARRTAGAGGVTLNGAG	AAAERNAAALAALP	GSEAK	AI design n°13:RMSD=2.43:Contacts=91:pLDDT=89.31
KPEAAASAAAERNAAALAALPGSEKWARLARRTAGAGGVTLNGAG	AAAERNAAALAALP	GSEK	AI design n°13:RMSD=2.43:Contacts=91:pLDDT=89.31
KPEAAASAAAERNAAALAALPGSKWARLARRTAGAGGVTLNGAG	AAAERNAAALAALP	GSK	AI design n°13:RMSD=2.43:Contacts=91:pLDDT=89.31
KPEAAASAEEERNAAALAALPGSEAKWARLARRTAGAGGVTLNGAG	AEEERNAAALAALP	GSEAK	AI design n°14:RMSD=2.40:Contacts=110:pLDDT=86.65
KPEAAASAEEERNAAALAALPGSEKWARLARRTAGAGGVTLNGAG	AEEERNAAALAALP	GSEK	AI design n°14:RMSD=2.40:Contacts=110:pLDDT=86.65
KPEAAASAEEERNAAALAALPGSKWARLARRTAGAGGVTLNGAG	AEEERNAAALAALP	GSK	AI design n°14:RMSD=2.40:Contacts=110:pLDDT=86.65
KPEAAASSEAERWAEALAALPGSEAKWARLARRTAGAGGVTLNGAG	SEAERWAEALAALP	GSEAK	AI design n°15:RMSD=1.55:Contacts=97:pLDDT=86.98
KPEAAASSEAERWAEALAALPGSEKWARLARRTAGAGGVTLNGAG	SEAERWAEALAALP	GSEK	AI design n°15:RMSD=1.55:Contacts=97:pLDDT=86.98
KPEAAASSEAERWAEALAALPGSKWARLARRTAGAGGVTLNGAG	SEAERWAEALAALP	GSK	AI design n°15:RMSD=1.55:Contacts=97:pLDDT=86.98
KPEAAASSAAERNAAALAALPGSEAKWARLARRTAGAGGVTLNGAG	SAAERNAAALAALP	GSEAK	AI design n°16:RMSD=2.46:Contacts=96:pLDDT=89.16
KPEAAASSAAERNAAALAALPGSEKWARLARRTAGAGGVTLNGAG	SAAERNAAALAALP	GSEK	AI design n°16:RMSD=2.46:Contacts=96:pLDDT=89.16
KPEAAASSAAERNAAALAALPGSKWARLARRTAGAGGVTLNGAG	SAAERNAAALAALP	GSK	AI design n°16:RMSD=2.46:Contacts=96:pLDDT=89.16
KPEAAASSAAARNAAALAALPGSEAKWARLARRTAGAGGVTLNGAG	SAAARNAAALAALP	GSEAK	AI design n°17:RMSD=2.37:Contacts=97:pLDDT=88.33
KPEAAASSAAARNAAALAALPGSEKWARLARRTAGAGGVTLNGAG	SAAARNAAALAALP	GSEK	AI design n°17:RMSD=2.37:Contacts=97:pLDDT=88.33
KPEAAASSAAARNAAALAALPGSKWARLARRTAGAGGVTLNGAG	SAAARNAAALAALP	GSK	AI design n°17:RMSD=2.37:Contacts=97:pLDDT=88.33
KPEAAASSEAERNAAALAALPGSEAKWARLARRTAGAGGVTLNGAG	SEAERNAAALAALP	GSEAK	AI design n°18:RMSD=2.06:Contacts=102:pLDDT=89.42
KPEAAASSEAERNAAALAALPGSEKWARLARRTAGAGGVTLNGAG	SEAERNAAALAALP	GSEK	AI design n°18:RMSD=2.06:Contacts=102:pLDDT=89.42
KPEAAASSEAERNAAALAALPGSKWARLARRTAGAGGVTLNGAG	SEAERNAAALAALP	GSK	AI design n°18:RMSD=2.06:Contacts=102:pLDDT=89.42
KPEAAASEEEARWAAALAALPGSEAKWARLARRTAGAGGVTLNGAG	EEEARWAAALAALP	GSEAK	AI design n°19:RMSD=1.64:Contacts=101:pLDDT=84.44
KPEAAASEEEARWAAALAALPGSEKWARLARRTAGAGGVTLNGAG	EEEARWAAALAALP	GSEK	AI design n°19:RMSD=1.64:Contacts=101:pLDDT=84.44
KPEAAASEEEARWAAALAALPGSKWARLARRTAGAGGVTLNGAG	EEEARWAAALAALP	GSK	AI design n°19:RMSD=1.64:Contacts=101:pLDDT=84.44
KPEAAASSAAERNAQALAALPGSEAKWARLARRTAGAGGVTLNGAG	SAAERNAQALAALP	GSEAK	AI design n°20:RMSD=2.40:Contacts=102:pLDDT=91.17
KPEAAASSAAERNAQALAALPGSEKWARLARRTAGAGGVTLNGAG	SAAERNAQALAALP	GSEK	AI design n°20:RMSD=2.40:Contacts=102:pLDDT=91.17
KPEAAASSAAERNAQALAALPGSKWARLARRTAGAGGVTLNGAG	SAAERNAQALAALP	GSK	AI design n°20:RMSD=2.40:Contacts=102:pLDDT=91.17
KPEAAASSAAARNAQALAALPGSEAKWARLARRTAGAGGVTLNGAG	SAAARNAQALAALP	GSEAK	AI design n°21:RMSD=2.45:Contacts=106:pLDDT=90.92
KPEAAASSAAARNAQALAALPGSEKWARLARRTAGAGGVTLNGAG	SAAARNAQALAALP	GSEK	AI design n°21:RMSD=2.45:Contacts=106:pLDDT=90.92
KPEAAASSAAARNAQALAALPGSKWARLARRTAGAGGVTLNGAG	SAAARNAQALAALP	GSK	AI design n°21:RMSD=2.45:Contacts=106:pLDDT=90.92
KPEAAASDAAARNAAALAALPGSEAKWARLARRTAGAGGVTLNGAG	DAAARNAAALAALP	GSEAK	AI design n°22:RMSD=2.40:Contacts=102:pLDDT=89.79
KPEAAASDAAARNAAALAALPGSEKWARLARRTAGAGGVTLNGAG	DAAARNAAALAALP	GSEK	AI design n°22:RMSD=2.40:Contacts=102:pLDDT=89.79
KPEAAASDAAARNAAALAALPGSKWARLARRTAGAGGVTLNGAG	DAAARNAAALAALP	GSK	AI design n°22:RMSD=2.40:Contacts=102:pLDDT=89.79
KPEAAASSQAARNAAALAALPGSEAKWARLARRTAGAGGVTLNGAG	SQAARNAAALAALP	GSEAK	AI design n°23:RMSD=1.97:Contacts=105:pLDDT=89.64
KPEAAASSQAARNAAALAALPGSEKWARLARRTAGAGGVTLNGAG	SQAARNAAALAALP	GSEK	AI design n°23:RMSD=1.97:Contacts=105:pLDDT=89.64
KPEAAASSQAARNAAALAALPGSKWARLARRTAGAGGVTLNGAG	SQAARNAAALAALP	GSK	AI design n°23:RMSD=1.97:Contacts=105:pLDDT=89.64
KPEAAASAEAARNAAALAALPGSEAKWARLARRTAGAGGVTLNGAG	AEAARNAAALAALP	GSEAK	AI design n°24:RMSD=2.06:Contacts=97:pLDDT=87.78
KPEAAASAEAARNAAALAALPGSEKWARLARRTAGAGGVTLNGAG	AEAARNAAALAALP	GSEK	AI design n°24:RMSD=2.06:Contacts=97:pLDDT=87.78
KPEAAASAEAARNAAALAALPGSKWARLARRTAGAGGVTLNGAG	AEAARNAAALAALP	GSK	AI design n°24:RMSD=2.06:Contacts=97:pLDDT=87.78
KPEAAASAEEARNAAALAALPGSEAKWARLARRTAGAGGVTLNGAG	AEEARNAAALAALP	GSEAK	AI design n°25:RMSD=2.18:Contacts=94:pLDDT=88.90
KPEAAASAEEARNAAALAALPGSEKWARLARRTAGAGGVTLNGAG	AEEARNAAALAALP	GSEK	AI design n°25:RMSD=2.18:Contacts=94:pLDDT=88.90
KPEAAASAEEARNAAALAALPGSKWARLARRTAGAGGVTLNGAG	AEEARNAAALAALP	GSK	AI design n°25:RMSD=2.18:Contacts=94:pLDDT=88.90
KPEAAASAEEARWAEALAALPGSEAKWARLARRTAGAGGVTLNGAG	AEEARWAEALAALP	GSEAK	AI design n°26:RMSD=1.67:Contacts=96:pLDDT=84.38
KPEAAASAEEARWAEALAALPGSEKWARLARRTAGAGGVTLNGAG	AEEARWAEALAALP	GSEK	AI design n°26:RMSD=1.67:Contacts=96:pLDDT=84.38
KPEAAASAEEARWAEALAALPGSKWARLARRTAGAGGVTLNGAG	AEEARWAEALAALP	GSK	AI design n°26:RMSD=1.67:Contacts=96:pLDDT=84.38
KPEAAASSSAARNAAALAALPGSEAKWARLARRTAGAGGVTLNGAG	SSAARNAAALAALP	GSEAK	AI design n°27:RMSD=2.40:Contacts=112:pLDDT=86.61
KPEAAASSSAARNAAALAALPGSEKWARLARRTAGAGGVTLNGAG	SSAARNAAALAALP	GSEK	AI design n°27:RMSD=2.40:Contacts=112:pLDDT=86.61
KPEAAASSSAARNAAALAALPGSKWARLARRTAGAGGVTLNGAG	SSAARNAAALAALP	GSK	AI design n°27:RMSD=2.40:Contacts=112:pLDDT=86.61
KPEAAASAEEERWAAALAALPGSEAKWARLARRTAGAGGVTLNGAG	AEEERWAAALAALP	GSEAK	AI design n°28:RMSD=1.59:Contacts=101:pLDDT=85.15
KPEAAASAEEERWAAALAALPGSEKWARLARRTAGAGGVTLNGAG	AEEERWAAALAALP	GSEK	AI design n°28:RMSD=1.59:Contacts=101:pLDDT=85.15
KPEAAASAEEERWAAALAALPGSKWARLARRTAGAGGVTLNGAG	AEEERWAAALAALP	GSK	AI design n°28:RMSD=1.59:Contacts=101:pLDDT=85.15
KPEAAASAQAERDAAALAALPGSEAKWARLARRTAGAGGVTLNGAG	AQAERDAAALAALP	GSEAK	AI design n°29:RMSD=1.97:Contacts=91:pLDDT=89.90
KPEAAASAQAERDAAALAALPGSEKWARLARRTAGAGGVTLNGAG	AQAERDAAALAALP	GSEK	AI design n°29:RMSD=1.97:Contacts=91:pLDDT=89.90
KPEAAASAQAERDAAALAALPGSKWARLARRTAGAGGVTLNGAG	AQAERDAAALAALP	GSK	AI design n°29:RMSD=1.97:Contacts=91:pLDDT=89.90
KPEAAASAQAARNAQALAALPGSEAKWARLARRTAGAGGVTLNGAG	AQAARNAQALAALP	GSEAK	AI design n°30:RMSD=1.97:Contacts=103:pLDDT=87.78
KPEAAASAQAARNAQALAALPGSEKWARLARRTAGAGGVTLNGAG	AQAARNAQALAALP	GSEK	AI design n°30:RMSD=1.97:Contacts=103:pLDDT=87.78
KPEAAASAQAARNAQALAALPGSKWARLARRTAGAGGVTLNGAG	AQAARNAQALAALP	GSK	AI design n°30:RMSD=1.97:Contacts=103:pLDDT=87.78
KPEAAASSSEAAFAAALAALPGSEAKWARLARRTAGAGGVTLNGAG	SSEAAFAAALAALP	GSEAK	AI design n°31:RMSD=2.26:Contacts=95:pLDDT=82.20
KPEAAASSSEAAFAAALAALPGSEKWARLARRTAGAGGVTLNGAG	SSEAAFAAALAALP	GSEK	AI design n°31:RMSD=2.26:Contacts=95:pLDDT=82.20
KPEAAASSSEAAFAAALAALPGSKWARLARRTAGAGGVTLNGAG	SSEAAFAAALAALP	GSK	AI design n°31:RMSD=2.26:Contacts=95:pLDDT=82.20
KPEAAASAEAERWAQALAALPGSEAKWARLARRTAGAGGVTLNGAG	AEAERWAQALAALP	GSEAK	AI design n°32:RMSD=1.62:Contacts=102:pLDDT=82.21
KPEAAASAEAERWAQALAALPGSEKWARLARRTAGAGGVTLNGAG	AEAERWAQALAALP	GSEK	AI design n°32:RMSD=1.62:Contacts=102:pLDDT=82.21
KPEAAASAEAERWAQALAALPGSKWARLARRTAGAGGVTLNGAG	AEAERWAQALAALP	GSK	AI design n°32:RMSD=1.62:Contacts=102:pLDDT=82.21
KPEAAASEAAARNAAALAALPGSEAKWARLARRTAGAGGVTLNGAG	EAAARNAAALAALP	GSEAK	AI design n°33:RMSD=2.46:Contacts=91:pLDDT=90.34
KPEAAASEAAARNAAALAALPGSEKWARLARRTAGAGGVTLNGAG	EAAARNAAALAALP	GSEK	AI design n°33:RMSD=2.46:Contacts=91:pLDDT=90.34
KPEAAASEAAARNAAALAALPGSKWARLARRTAGAGGVTLNGAG	EAAARNAAALAALP	GSK	AI design n°33:RMSD=2.46:Contacts=91:pLDDT=90.34
KPEAAASAAAARNAQALAALPGSEAKWARLARRTAGAGGVTLNGAG	AAAARNAQALAALP	GSEAK	AI design n°34:RMSD=2.35:Contacts=103:pLDDT=86.39
KPEAAASAAAARNAQALAALPGSEKWARLARRTAGAGGVTLNGAG	AAAARNAQALAALP	GSEK	AI design n°34:RMSD=2.35:Contacts=103:pLDDT=86.39
KPEAAASAAAARNAQALAALPGSKWARLARRTAGAGGVTLNGAG	AAAARNAQALAALP	GSK	AI design n°34:RMSD=2.35:Contacts=103:pLDDT=86.39
KPEAAASAEEERNAQALAALPGSEAKWARLARRTAGAGGVTLNGAG	AEEERNAQALAALP	GSEAK	AI design n°35:RMSD=2.19:Contacts=94:pLDDT=89.67
KPEAAASAEEERNAQALAALPGSEKWARLARRTAGAGGVTLNGAG	AEEERNAQALAALP	GSEK	AI design n°35:RMSD=2.19:Contacts=94:pLDDT=89.67
KPEAAASAEEERNAQALAALPGSKWARLARRTAGAGGVTLNGAG	AEEERNAQALAALP	GSK	AI design n°35:RMSD=2.19:Contacts=94:pLDDT=89.67
KPEAAASTEEERNRQALAALPGSEAKWARLARRTAGAGGVTLNGAG	TEEERNRQALAALP	GSEAK	AI design n°36:RMSD=2.25:Contacts=95:pLDDT=91.02
KPEAAASTEEERNRQALAALPGSEKWARLARRTAGAGGVTLNGAG	TEEERNRQALAALP	GSEK	AI design n°36:RMSD=2.25:Contacts=95:pLDDT=91.02
KPEAAASTEEERNRQALAALPGSKWARLARRTAGAGGVTLNGAG	TEEERNRQALAALP	GSK	AI design n°36:RMSD=2.25:Contacts=95:pLDDT=91.02
KPEAAASDAAARFAAALAALPGSEAKWARLARRTAGAGGVTLNGAG	DAAARFAAALAALP	GSEAK	AI design n°37:RMSD=1.94:Contacts=105:pLDDT=92.61
KPEAAASDAAARFAAALAALPGSEKWARLARRTAGAGGVTLNGAG	DAAARFAAALAALP	GSEK	AI design n°37:RMSD=1.94:Contacts=105:pLDDT=92.61
KPEAAASDAAARFAAALAALPGSKWARLARRTAGAGGVTLNGAG	DAAARFAAALAALP	GSK	AI design n°37:RMSD=1.94:Contacts=105:pLDDT=92.61
KPEAAASSAAARNAEALAALPGSEAKWARLARRTAGAGGVTLNGAG	SAAARNAEALAALP	GSEAK	AI design n°38:RMSD=2.41:Contacts=109:pLDDT=90.38
KPEAAASSAAARNAEALAALPGSEKWARLARRTAGAGGVTLNGAG	SAAARNAEALAALP	GSEK	AI design n°38:RMSD=2.41:Contacts=109:pLDDT=90.38
KPEAAASSAAARNAEALAALPGSKWARLARRTAGAGGVTLNGAG	SAAARNAEALAALP	GSK	AI design n°38:RMSD=2.41:Contacts=109:pLDDT=90.38
KPEAAASAAAARNAEALAALPGSEAKWARLARRTAGAGGVTLNGAG	AAAARNAEALAALP	GSEAK	AI design n°39:RMSD=2.47:Contacts=105:pLDDT=89.90
KPEAAASAAAARNAEALAALPGSEKWARLARRTAGAGGVTLNGAG	AAAARNAEALAALP	GSEK	AI design n°39:RMSD=2.47:Contacts=105:pLDDT=89.90
KPEAAASAAAARNAEALAALPGSKWARLARRTAGAGGVTLNGAG	AAAARNAEALAALP	GSK	AI design n°39:RMSD=2.47:Contacts=105:pLDDT=89.90
KPEAAASTEAARNAAALAALPGSEAKWARLARRTAGAGGVTLNGAG	TEAARNAAALAALP	GSEAK	AI design n°40:RMSD=2.35:Contacts=125:pLDDT=84.35
KPEAAASTEAARNAAALAALPGSEKWARLARRTAGAGGVTLNGAG	TEAARNAAALAALP	GSEK	AI design n°40:RMSD=2.35:Contacts=125:pLDDT=84.35
KPEAAASTEAARNAAALAALPGSKWARLARRTAGAGGVTLNGAG	TEAARNAAALAALP	GSK	AI design n°40:RMSD=2.35:Contacts=125:pLDDT=84.35
KPEAAASSEAAAWAAALAALPGSEAKWARLARRTAGAGGVTLNGAG	SEAAAWAAALAALP	GSEAK	AI design n°41:RMSD=1.75:Contacts=107:pLDDT=87.78
KPEAAASSEAAAWAAALAALPGSEKWARLARRTAGAGGVTLNGAG	SEAAAWAAALAALP	GSEK	AI design n°41:RMSD=1.75:Contacts=107:pLDDT=87.78
KPEAAASSEAAAWAAALAALPGSKWARLARRTAGAGGVTLNGAG	SEAAAWAAALAALP	GSK	AI design n°41:RMSD=1.75:Contacts=107:pLDDT=87.78
KPEAAASSEEERNAAALAALPGSEAKWARLARRTAGAGGVTLNGAG	SEEERNAAALAALP	GSEAK	AI design n°42:RMSD=2.36:Contacts=108:pLDDT=88.68
KPEAAASSEEERNAAALAALPGSEKWARLARRTAGAGGVTLNGAG	SEEERNAAALAALP	GSEK	AI design n°42:RMSD=2.36:Contacts=108:pLDDT=88.68
KPEAAASSEEERNAAALAALPGSKWARLARRTAGAGGVTLNGAG	SEEERNAAALAALP	GSK	AI design n°42:RMSD=2.36:Contacts=108:pLDDT=88.68
KPEAAASAAEERFAAALAALPGSEAKWARLARRTAGAGGVTLNGAG	AAEERFAAALAALP	GSEAK	AI design n°43:RMSD=2.06:Contacts=93:pLDDT=87.54
KPEAAASAAEERFAAALAALPGSEKWARLARRTAGAGGVTLNGAG	AAEERFAAALAALP	GSEK	AI design n°43:RMSD=2.06:Contacts=93:pLDDT=87.54
KPEAAASAAEERFAAALAALPGSKWARLARRTAGAGGVTLNGAG	AAEERFAAALAALP	GSK	AI design n°43:RMSD=2.06:Contacts=93:pLDDT=87.54
KPEAAASSAAARWAAALAALPGSEAKWARLARRTAGAGGVTLNGAG	SAAARWAAALAALP	GSEAK	AI design n°44:RMSD=2.03:Contacts=111:pLDDT=84.79
KPEAAASSAAARWAAALAALPGSEKWARLARRTAGAGGVTLNGAG	SAAARWAAALAALP	GSEK	AI design n°44:RMSD=2.03:Contacts=111:pLDDT=84.79
KPEAAASSAAARWAAALAALPGSKWARLARRTAGAGGVTLNGAG	SAAARWAAALAALP	GSK	AI design n°44:RMSD=2.03:Contacts=111:pLDDT=84.79
KPEAAASSEAARNAAALAALPGSEAKWARLARRTAGAGGVTLNGAG	SEAARNAAALAALP	GSEAK	AI design n°45:RMSD=2.38:Contacts=127:pLDDT=84.44
KPEAAASSEAARNAAALAALPGSEKWARLARRTAGAGGVTLNGAG	SEAARNAAALAALP	GSEK	AI design n°45:RMSD=2.38:Contacts=127:pLDDT=84.44
KPEAAASSEAARNAAALAALPGSKWARLARRTAGAGGVTLNGAG	SEAARNAAALAALP	GSK	AI design n°45:RMSD=2.38:Contacts=127:pLDDT=84.44
KPEAAASAEAERWAEALAALPGSEAKWARLARRTAGAGGVTLNGAG	AEAERWAEALAALP	GSEAK	AI design n°46:RMSD=1.59:Contacts=93:pLDDT=85.32
KPEAAASAEAERWAEALAALPGSEKWARLARRTAGAGGVTLNGAG	AEAERWAEALAALP	GSEK	AI design n°46:RMSD=1.59:Contacts=93:pLDDT=85.32
KPEAAASAEAERWAEALAALPGSKWARLARRTAGAGGVTLNGAG	AEAERWAEALAALP	GSK	AI design n°46:RMSD=1.59:Contacts=93:pLDDT=85.32
KPEAAASSAAERFAAALAALPGSEAKWARLARRTAGAGGVTLNGAG	SAAERFAAALAALP	GSEAK	AI design n°47:RMSD=2.12:Contacts=100:pLDDT=91.74
KPEAAASSAAERFAAALAALPGSEKWARLARRTAGAGGVTLNGAG	SAAERFAAALAALP	GSEK	AI design n°47:RMSD=2.12:Contacts=100:pLDDT=91.74
KPEAAASSAAERFAAALAALPGSKWARLARRTAGAGGVTLNGAG	SAAERFAAALAALP	GSK	AI design n°47:RMSD=2.12:Contacts=100:pLDDT=91.74
KPEAAASEEEERWAAALAALPGSEAKWARLARRTAGAGGVTLNGAG	EEEERWAAALAALP	GSEAK	AI design n°48:RMSD=1.60:Contacts=105:pLDDT=83.60
KPEAAASEEEERWAAALAALPGSEKWARLARRTAGAGGVTLNGAG	EEEERWAAALAALP	GSEK	AI design n°48:RMSD=1.60:Contacts=105:pLDDT=83.60
KPEAAASEEEERWAAALAALPGSKWARLARRTAGAGGVTLNGAG	EEEERWAAALAALP	GSK	AI design n°48:RMSD=1.60:Contacts=105:pLDDT=83.60
KPEAAASSQAERNAAALAALPGSEAKWARLARRTAGAGGVTLNGAG	SQAERNAAALAALP	GSEAK	AI design n°49:RMSD=1.96:Contacts=92:pLDDT=92.69
KPEAAASSQAERNAAALAALPGSEKWARLARRTAGAGGVTLNGAG	SQAERNAAALAALP	GSEK	AI design n°49:RMSD=1.96:Contacts=92:pLDDT=92.69
KPEAAASSQAERNAAALAALPGSKWARLARRTAGAGGVTLNGAG	SQAERNAAALAALP	GSK	AI design n°49:RMSD=1.96:Contacts=92:pLDDT=92.69
KPEAAASSSAERWAQALAALPGSEAKWARLARRTAGAGGVTLNGAG	SSAERWAQALAALP	GSEAK	AI design n°50:RMSD=1.92:Contacts=118:pLDDT=81.60
KPEAAASSSAERWAQALAALPGSEKWARLARRTAGAGGVTLNGAG	SSAERWAQALAALP	GSEK	AI design n°50:RMSD=1.92:Contacts=118:pLDDT=81.60
KPEAAASSSAERWAQALAALPGSKWARLARRTAGAGGVTLNGAG	SSAERWAQALAALP	GSK	AI design n°50:RMSD=1.92:Contacts=118:pLDDT=81.60
KPEAAASEEEERNAAALAALPGSEAKWARLARRTAGAGGVTLNGAG	EEEERNAAALAALP	GSEAK	AI design n°51:RMSD=2.45:Contacts=121:pLDDT=88.04
KPEAAASEEEERNAAALAALPGSEKWARLARRTAGAGGVTLNGAG	EEEERNAAALAALP	GSEK	AI design n°51:RMSD=2.45:Contacts=121:pLDDT=88.04
KPEAAASEEEERNAAALAALPGSKWARLARRTAGAGGVTLNGAG	EEEERNAAALAALP	GSK	AI design n°51:RMSD=2.45:Contacts=121:pLDDT=88.04
KPEAAASSSAARNAEALAALPGSEAKWARLARRTAGAGGVTLNGAG	SSAARNAEALAALP	GSEAK	AI design n°52:RMSD=2.36:Contacts=112:pLDDT=87.58
KPEAAASSSAARNAEALAALPGSEKWARLARRTAGAGGVTLNGAG	SSAARNAEALAALP	GSEK	AI design n°52:RMSD=2.36:Contacts=112:pLDDT=87.58
KPEAAASSSAARNAEALAALPGSKWARLARRTAGAGGVTLNGAG	SSAARNAEALAALP	GSK	AI design n°52:RMSD=2.36:Contacts=112:pLDDT=87.58
KPEAAASAAAERNAQALAALPGSEAKWARLARRTAGAGGVTLNGAG	AAAERNAQALAALP	GSEAK	AI design n°53:RMSD=2.43:Contacts=97:pLDDT=89.91
KPEAAASAAAERNAQALAALPGSEKWARLARRTAGAGGVTLNGAG	AAAERNAQALAALP	GSEK	AI design n°53:RMSD=2.43:Contacts=97:pLDDT=89.91
KPEAAASAAAERNAQALAALPGSKWARLARRTAGAGGVTLNGAG	AAAERNAQALAALP	GSK	AI design n°53:RMSD=2.43:Contacts=97:pLDDT=89.91
KPEAAASSAAARFAEALAALPGSEAKWARLARRTAGAGGVTLNGAG	SAAARFAEALAALP	GSEAK	AI design n°54:RMSD=2.03:Contacts=100:pLDDT=92.26
KPEAAASSAAARFAEALAALPGSEKWARLARRTAGAGGVTLNGAG	SAAARFAEALAALP	GSEK	AI design n°54:RMSD=2.03:Contacts=100:pLDDT=92.26
KPEAAASSAAARFAEALAALPGSKWARLARRTAGAGGVTLNGAG	SAAARFAEALAALP	GSK	AI design n°54:RMSD=2.03:Contacts=100:pLDDT=92.26
KPEAAASSEAERNAQALAALPGSEAKWARLARRTAGAGGVTLNGAG	SEAERNAQALAALP	GSEAK	AI design n°55:RMSD=2.22:Contacts=92:pLDDT=87.05
KPEAAASSEAERNAQALAALPGSEKWARLARRTAGAGGVTLNGAG	SEAERNAQALAALP	GSEK	AI design n°55:RMSD=2.22:Contacts=92:pLDDT=87.05
KPEAAASSEAERNAQALAALPGSKWARLARRTAGAGGVTLNGAG	SEAERNAQALAALP	GSK	AI design n°55:RMSD=2.22:Contacts=92:pLDDT=87.05
KPEAAASSEAARWAAALAALPGSEAKWARLARRTAGAGGVTLNGAG	SEAARWAAALAALP	GSEAK	AI design n°56:RMSD=1.50:Contacts=101:pLDDT=87.12
KPEAAASSEAARWAAALAALPGSEKWARLARRTAGAGGVTLNGAG	SEAARWAAALAALP	GSEK	AI design n°56:RMSD=1.50:Contacts=101:pLDDT=87.12
KPEAAASSEAARWAAALAALPGSKWARLARRTAGAGGVTLNGAG	SEAARWAAALAALP	GSK	AI design n°56:RMSD=1.50:Contacts=101:pLDDT=87.12
KPEAAASSAEARNAAALAALPGSEAKWARLARRTAGAGGVTLNGAG	SAEARNAAALAALP	GSEAK	AI design n°57:RMSD=2.47:Contacts=100:pLDDT=91.15
KPEAAASSAEARNAAALAALPGSEKWARLARRTAGAGGVTLNGAG	SAEARNAAALAALP	GSEK	AI design n°57:RMSD=2.47:Contacts=100:pLDDT=91.15
KPEAAASSAEARNAAALAALPGSKWARLARRTAGAGGVTLNGAG	SAEARNAAALAALP	GSK	AI design n°57:RMSD=2.47:Contacts=100:pLDDT=91.15
KPEAAASEEEARWAEALAALPGSEAKWARLARRTAGAGGVTLNGAG	EEEARWAEALAALP	GSEAK	AI design n°58:RMSD=1.66:Contacts=101:pLDDT=85.95
KPEAAASEEEARWAEALAALPGSEKWARLARRTAGAGGVTLNGAG	EEEARWAEALAALP	GSEK	AI design n°58:RMSD=1.66:Contacts=101:pLDDT=85.95
KPEAAASEEEARWAEALAALPGSKWARLARRTAGAGGVTLNGAG	EEEARWAEALAALP	GSK	AI design n°58:RMSD=1.66:Contacts=101:pLDDT=85.95
KPEAAASAEAARWAEALAALPGSEAKWARLARRTAGAGGVTLNGAG	AEAARWAEALAALP	GSEAK	AI design n°59:RMSD=1.58:Contacts=100:pLDDT=83.60
KPEAAASAEAARWAEALAALPGSEKWARLARRTAGAGGVTLNGAG	AEAARWAEALAALP	GSEK	AI design n°59:RMSD=1.58:Contacts=100:pLDDT=83.60
KPEAAASAEAARWAEALAALPGSKWARLARRTAGAGGVTLNGAG	AEAARWAEALAALP	GSK	AI design n°59:RMSD=1.58:Contacts=100:pLDDT=83.60
KPEAAASAQEERNAAALAALPGSEAKWARLARRTAGAGGVTLNGAG	AQEERNAAALAALP	GSEAK	AI design n°60:RMSD=2.07:Contacts=94:pLDDT=90.53
KPEAAASAQEERNAAALAALPGSEKWARLARRTAGAGGVTLNGAG	AQEERNAAALAALP	GSEK	AI design n°60:RMSD=2.07:Contacts=94:pLDDT=90.53
KPEAAASAQEERNAAALAALPGSKWARLARRTAGAGGVTLNGAG	AQEERNAAALAALP	GSK	AI design n°60:RMSD=2.07:Contacts=94:pLDDT=90.53
KPEAAASSSAARNAQALAALPGSEAKWARLARRTAGAGGVTLNGAG	SSAARNAQALAALP	GSEAK	AI design n°61:RMSD=2.32:Contacts=103:pLDDT=86.83
KPEAAASSSAARNAQALAALPGSEKWARLARRTAGAGGVTLNGAG	SSAARNAQALAALP	GSEK	AI design n°61:RMSD=2.32:Contacts=103:pLDDT=86.83
KPEAAASSSAARNAQALAALPGSKWARLARRTAGAGGVTLNGAG	SSAARNAQALAALP	GSK	AI design n°61:RMSD=2.32:Contacts=103:pLDDT=86.83
KPEAAASEAELAAVKAILAKRENGSEAKWARLARRTAGAGGVTLNGAG	EAELAAVKAILAKREN	GSEAK	AI design n°62:RMSD=2.02:Contacts=92:pLDDT=78.98
KPEAAASEAELAAVKAILAKRENGSEKWARLARRTAGAGGVTLNGAG	EAELAAVKAILAKREN	GSEK	AI design n°62:RMSD=2.02:Contacts=92:pLDDT=78.98
KPEAAASEAELAAVKAILAKRENGSKWARLARRTAGAGGVTLNGAG	EAELAAVKAILAKREN	GSK	AI design n°62:RMSD=2.02:Contacts=92:pLDDT=78.98
KPEAAASDAELAAVRAILAARPDGSEAKWARLARRTAGAGGVTLNGAG	DAELAAVRAILAARPD	GSEAK	AI design n°63:RMSD=1.73:Contacts=81:pLDDT=90.25
KPEAAASDAELAAVRAILAARPDGSEKWARLARRTAGAGGVTLNGAG	DAELAAVRAILAARPD	GSEK	AI design n°63:RMSD=1.73:Contacts=81:pLDDT=90.25
KPEAAASDAELAAVRAILAARPDGSKWARLARRTAGAGGVTLNGAG	DAELAAVRAILAARPD	GSK	AI design n°63:RMSD=1.73:Contacts=81:pLDDT=90.25
KPEAAASDAELAKVRAILAADADGSEAKWARLARRTAGAGGVTLNGAG	DAELAKVRAILAADAD	GSEAK	AI design n°64:RMSD=1.76:Contacts=82:pLDDT=76.84
KPEAAASDAELAKVRAILAADADGSEKWARLARRTAGAGGVTLNGAG	DAELAKVRAILAADAD	GSEK	AI design n°64:RMSD=1.76:Contacts=82:pLDDT=76.84
KPEAAASDAELAKVRAILAADADGSKWARLARRTAGAGGVTLNGAG	DAELAKVRAILAADAD	GSK	AI design n°64:RMSD=1.76:Contacts=82:pLDDT=76.84
KPEAAASAAELAKVKAILAARENGSEAKWARLARRTAGAGGVTLNGAG	AAELAKVKAILAAREN	GSEAK	AI design n°65:RMSD=2.07:Contacts=100:pLDDT=77.40
KPEAAASAAELAKVKAILAARENGSEKWARLARRTAGAGGVTLNGAG	AAELAKVKAILAAREN	GSEK	AI design n°65:RMSD=2.07:Contacts=100:pLDDT=77.40
KPEAAASAAELAKVKAILAARENGSKWARLARRTAGAGGVTLNGAG	AAELAKVKAILAAREN	GSK	AI design n°65:RMSD=2.07:Contacts=100:pLDDT=77.40
KPEAAASSAELAKVRAILAKRADGSEAKWARLARRTAGAGGVTLNGAG	SAELAKVRAILAKRAD	GSEAK	AI design n°66:RMSD=1.88:Contacts=89:pLDDT=83.62
KPEAAASSAELAKVRAILAKRADGSEKWARLARRTAGAGGVTLNGAG	SAELAKVRAILAKRAD	GSEK	AI design n°66:RMSD=1.88:Contacts=89:pLDDT=83.62
KPEAAASSAELAKVRAILAKRADGSKWARLARRTAGAGGVTLNGAG	SAELAKVRAILAKRAD	GSK	AI design n°66:RMSD=1.88:Contacts=89:pLDDT=83.62
KPEAAASAAELAKVKAILASRENGSEAKWARLARRTAGAGGVTLNGAG	AAELAKVKAILASREN	GSEAK	AI design n°67:RMSD=2.04:Contacts=91:pLDDT=77.48
KPEAAASAAELAKVKAILASRENGSEKWARLARRTAGAGGVTLNGAG	AAELAKVKAILASREN	GSEK	AI design n°67:RMSD=2.04:Contacts=91:pLDDT=77.48
KPEAAASAAELAKVKAILASRENGSKWARLARRTAGAGGVTLNGAG	AAELAKVKAILASREN	GSK	AI design n°67:RMSD=2.04:Contacts=91:pLDDT=77.48
KPEAAASAAELARVRAILAARPNGSEAKWARLARRTAGAGGVTLNGAG	AAELARVRAILAARPN	GSEAK	AI design n°68:RMSD=2.18:Contacts=85:pLDDT=85.35
KPEAAASAAELARVRAILAARPNGSEKWARLARRTAGAGGVTLNGAG	AAELARVRAILAARPN	GSEK	AI design n°68:RMSD=2.18:Contacts=85:pLDDT=85.35
KPEAAASAAELARVRAILAARPNGSKWARLARRTAGAGGVTLNGAG	AAELARVRAILAARPN	GSK	AI design n°68:RMSD=2.18:Contacts=85:pLDDT=85.35
KPEAAASAAELAKVKAILAKEKNGSEAKWARLARRTAGAGGVTLNGAG	AAELAKVKAILAKEKN	GSEAK	AI design n°69:RMSD=2.05:Contacts=87:pLDDT=80.00
KPEAAASAAELAKVKAILAKEKNGSEKWARLARRTAGAGGVTLNGAG	AAELAKVKAILAKEKN	GSEK	AI design n°69:RMSD=2.05:Contacts=87:pLDDT=80.00
KPEAAASAAELAKVKAILAKEKNGSKWARLARRTAGAGGVTLNGAG	AAELAKVKAILAKEKN	GSK	AI design n°69:RMSD=2.05:Contacts=87:pLDDT=80.00
KPEAAASSAELAAVKAILAARPNGSEAKWARLARRTAGAGGVTLNGAG	SAELAAVKAILAARPN	GSEAK	AI design n°70:RMSD=1.95:Contacts=97:pLDDT=88.80
KPEAAASSAELAAVKAILAARPNGSEKWARLARRTAGAGGVTLNGAG	SAELAAVKAILAARPN	GSEK	AI design n°70:RMSD=1.95:Contacts=97:pLDDT=88.80
KPEAAASSAELAAVKAILAARPNGSKWARLARRTAGAGGVTLNGAG	SAELAAVKAILAARPN	GSK	AI design n°70:RMSD=1.95:Contacts=97:pLDDT=88.80
KPEAAASEAELAKVRAILAARPNGSEAKWARLARRTAGAGGVTLNGAG	EAELAKVRAILAARPN	GSEAK	AI design n°71:RMSD=2.07:Contacts=89:pLDDT=86.52
KPEAAASEAELAKVRAILAARPNGSEKWARLARRTAGAGGVTLNGAG	EAELAKVRAILAARPN	GSEK	AI design n°71:RMSD=2.07:Contacts=89:pLDDT=86.52
KPEAAASEAELAKVRAILAARPNGSKWARLARRTAGAGGVTLNGAG	EAELAKVRAILAARPN	GSK	AI design n°71:RMSD=2.07:Contacts=89:pLDDT=86.52
KPEAAASDAELAKVKAILAARPNGSEAKWARLARRTAGAGGVTLNGAG	DAELAKVKAILAARPN	GSEAK	AI design n°72:RMSD=1.94:Contacts=98:pLDDT=86.23
KPEAAASDAELAKVKAILAARPNGSEKWARLARRTAGAGGVTLNGAG	DAELAKVKAILAARPN	GSEK	AI design n°72:RMSD=1.94:Contacts=98:pLDDT=86.23
KPEAAASDAELAKVKAILAARPNGSKWARLARRTAGAGGVTLNGAG	DAELAKVKAILAARPN	GSK	AI design n°72:RMSD=1.94:Contacts=98:pLDDT=86.23
KPEAAASAAELARVKAILAARENGSEAKWARLARRTAGAGGVTLNGAG	AAELARVKAILAAREN	GSEAK	AI design n°73:RMSD=2.08:Contacts=100:pLDDT=70.44
KPEAAASAAELARVKAILAARENGSEKWARLARRTAGAGGVTLNGAG	AAELARVKAILAAREN	GSEK	AI design n°73:RMSD=2.08:Contacts=100:pLDDT=70.44
KPEAAASAAELARVKAILAARENGSKWARLARRTAGAGGVTLNGAG	AAELARVKAILAAREN	GSK	AI design n°73:RMSD=2.08:Contacts=100:pLDDT=70.44
KPEAAASEAELAKVREILAKDENGSEAKWARLARRTAGAGGVTLNGAG	EAELAKVREILAKDEN	GSEAK	AI design n°74:RMSD=1.96:Contacts=84:pLDDT=77.21
KPEAAASEAELAKVREILAKDENGSEKWARLARRTAGAGGVTLNGAG	EAELAKVREILAKDEN	GSEK	AI design n°74:RMSD=1.96:Contacts=84:pLDDT=77.21
KPEAAASEAELAKVREILAKDENGSKWARLARRTAGAGGVTLNGAG	EAELAKVREILAKDEN	GSK	AI design n°74:RMSD=1.96:Contacts=84:pLDDT=77.21
KPEAAASDAELARVRAILAARADGSEAKWARLARRTAGAGGVTLNGAG	DAELARVRAILAARAD	GSEAK	AI design n°75:RMSD=1.61:Contacts=89:pLDDT=86.01
KPEAAASDAELARVRAILAARADGSEKWARLARRTAGAGGVTLNGAG	DAELARVRAILAARAD	GSEK	AI design n°75:RMSD=1.61:Contacts=89:pLDDT=86.01
KPEAAASDAELARVRAILAARADGSKWARLARRTAGAGGVTLNGAG	DAELARVRAILAARAD	GSK	AI design n°75:RMSD=1.61:Contacts=89:pLDDT=86.01
KPEAAASSSELAAVRATLAARADGSEAKWARLARRTAGAGGVTLNGAG	SSELAAVRATLAARAD	GSEAK	AI design n°76:RMSD=2.25:Contacts=84:pLDDT=76.89
KPEAAASSSELAAVRATLAARADGSEKWARLARRTAGAGGVTLNGAG	SSELAAVRATLAARAD	GSEK	AI design n°76:RMSD=2.25:Contacts=84:pLDDT=76.89
KPEAAASSSELAAVRATLAARADGSKWARLARRTAGAGGVTLNGAG	SSELAAVRATLAARAD	GSK	AI design n°76:RMSD=2.25:Contacts=84:pLDDT=76.89
KPEAAASDAELAEVKAILAKEPNGSEAKWARLARRTAGAGGVTLNGAG	DAELAEVKAILAKEPN	GSEAK	AI design n°77:RMSD=1.85:Contacts=112:pLDDT=89.59
KPEAAASDAELAEVKAILAKEPNGSEKWARLARRTAGAGGVTLNGAG	DAELAEVKAILAKEPN	GSEK	AI design n°77:RMSD=1.85:Contacts=112:pLDDT=89.59
KPEAAASDAELAEVKAILAKEPNGSKWARLARRTAGAGGVTLNGAG	DAELAEVKAILAKEPN	GSK	AI design n°77:RMSD=1.85:Contacts=112:pLDDT=89.59
KPEAAASAAELAEVRAILAKRADGSEAKWARLARRTAGAGGVTLNGAG	AAELAEVRAILAKRAD	GSEAK	AI design n°78:RMSD=1.86:Contacts=92:pLDDT=81.62
KPEAAASAAELAEVRAILAKRADGSEKWARLARRTAGAGGVTLNGAG	AAELAEVRAILAKRAD	GSEK	AI design n°78:RMSD=1.86:Contacts=92:pLDDT=81.62
KPEAAASAAELAEVRAILAKRADGSKWARLARRTAGAGGVTLNGAG	AAELAEVRAILAKRAD	GSK	AI design n°78:RMSD=1.86:Contacts=92:pLDDT=81.62
KPEAAASAAELAAVRAILAKRPNGSEAKWARLARRTAGAGGVTLNGAG	AAELAAVRAILAKRPN	GSEAK	AI design n°79:RMSD=2.09:Contacts=98:pLDDT=84.84
KPEAAASAAELAAVRAILAKRPNGSEKWARLARRTAGAGGVTLNGAG	AAELAAVRAILAKRPN	GSEK	AI design n°79:RMSD=2.09:Contacts=98:pLDDT=84.84
KPEAAASAAELAAVRAILAKRPNGSKWARLARRTAGAGGVTLNGAG	AAELAAVRAILAKRPN	GSK	AI design n°79:RMSD=2.09:Contacts=98:pLDDT=84.84
KPEAAASAAELARVKAILAARPNGSEAKWARLARRTAGAGGVTLNGAG	AAELARVKAILAARPN	GSEAK	AI design n°80:RMSD=2:Contacts=94:pLDDT=85.34
KPEAAASAAELARVKAILAARPNGSEKWARLARRTAGAGGVTLNGAG	AAELARVKAILAARPN	GSEK	AI design n°80:RMSD=2:Contacts=94:pLDDT=85.34
KPEAAASAAELARVKAILAARPNGSKWARLARRTAGAGGVTLNGAG	AAELARVKAILAARPN	GSK	AI design n°80:RMSD=2:Contacts=94:pLDDT=85.34
KPEAAASDAELAEIRAILAKDENGSEAKWARLARRTAGAGGVTLNGAG	DAELAEIRAILAKDEN	GSEAK	AI design n°81:RMSD=1.92:Contacts=87:pLDDT=80.24
KPEAAASDAELAEIRAILAKDENGSEKWARLARRTAGAGGVTLNGAG	DAELAEIRAILAKDEN	GSEK	AI design n°81:RMSD=1.92:Contacts=87:pLDDT=80.24
KPEAAASDAELAEIRAILAKDENGSKWARLARRTAGAGGVTLNGAG	DAELAEIRAILAKDEN	GSK	AI design n°81:RMSD=1.92:Contacts=87:pLDDT=80.24
KPEAAASAAELAEVKAILAKDADGSEAKWARLARRTAGAGGVTLNGAG	AAELAEVKAILAKDAD	GSEAK	AI design n°82:RMSD=1.84:Contacts=81:pLDDT=75.66
KPEAAASAAELAEVKAILAKDADGSEKWARLARRTAGAGGVTLNGAG	AAELAEVKAILAKDAD	GSEK	AI design n°82:RMSD=1.84:Contacts=81:pLDDT=75.66
KPEAAASAAELAEVKAILAKDADGSKWARLARRTAGAGGVTLNGAG	AAELAEVKAILAKDAD	GSK	AI design n°82:RMSD=1.84:Contacts=81:pLDDT=75.66
KPEAAASAAELAEVKAILAKDENGSEAKWARLARRTAGAGGVTLNGAG	AAELAEVKAILAKDEN	GSEAK	AI design n°83:RMSD=1.97:Contacts=86:pLDDT=74.59
KPEAAASAAELAEVKAILAKDENGSEKWARLARRTAGAGGVTLNGAG	AAELAEVKAILAKDEN	GSEK	AI design n°83:RMSD=1.97:Contacts=86:pLDDT=74.59
KPEAAASAAELAEVKAILAKDENGSKWARLARRTAGAGGVTLNGAG	AAELAEVKAILAKDEN	GSK	AI design n°83:RMSD=1.97:Contacts=86:pLDDT=74.59
KPEAAASAAELAEVRAILAARPDGSEAKWARLARRTAGAGGVTLNGAG	AAELAEVRAILAARPD	GSEAK	AI design n°84:RMSD=2.10:Contacts=86:pLDDT=76.24
KPEAAASAAELAEVRAILAARPDGSEKWARLARRTAGAGGVTLNGAG	AAELAEVRAILAARPD	GSEK	AI design n°84:RMSD=2.10:Contacts=86:pLDDT=76.24
KPEAAASAAELAEVRAILAARPDGSKWARLARRTAGAGGVTLNGAG	AAELAEVRAILAARPD	GSK	AI design n°84:RMSD=2.10:Contacts=86:pLDDT=76.24
KPEAAASDAELAQVRAILAADPNGSEAKWARLARRTAGAGGVTLNGAG	DAELAQVRAILAADPN	GSEAK	AI design n°85:RMSD=2.31:Contacts=106:pLDDT=73.62
KPEAAASDAELAQVRAILAADPNGSEKWARLARRTAGAGGVTLNGAG	DAELAQVRAILAADPN	GSEK	AI design n°85:RMSD=2.31:Contacts=106:pLDDT=73.62
KPEAAASDAELAQVRAILAADPNGSKWARLARRTAGAGGVTLNGAG	DAELAQVRAILAADPN	GSK	AI design n°85:RMSD=2.31:Contacts=106:pLDDT=73.62
KPEAAASDAELARVRAILAARPDGSEAKWARLARRTAGAGGVTLNGAG	DAELARVRAILAARPD	GSEAK	AI design n°86:RMSD=1.89:Contacts=87:pLDDT=88.31
KPEAAASDAELARVRAILAARPDGSEKWARLARRTAGAGGVTLNGAG	DAELARVRAILAARPD	GSEK	AI design n°86:RMSD=1.89:Contacts=87:pLDDT=88.31
KPEAAASDAELARVRAILAARPDGSKWARLARRTAGAGGVTLNGAG	DAELARVRAILAARPD	GSK	AI design n°86:RMSD=1.89:Contacts=87:pLDDT=88.31
KPEAAASSSELAKVKAILASRENGSEAKWARLARRTAGAGGVTLNGAG	SSELAKVKAILASREN	GSEAK	AI design n°87:RMSD=2.03:Contacts=99:pLDDT=74.56
KPEAAASSSELAKVKAILASRENGSEKWARLARRTAGAGGVTLNGAG	SSELAKVKAILASREN	GSEK	AI design n°87:RMSD=2.03:Contacts=99:pLDDT=74.56
KPEAAASSSELAKVKAILASRENGSKWARLARRTAGAGGVTLNGAG	SSELAKVKAILASREN	GSK	AI design n°87:RMSD=2.03:Contacts=99:pLDDT=74.56
KPEAAASAAELAKVKAILAARPNGSEAKWARLARRTAGAGGVTLNGAG	AAELAKVKAILAARPN	GSEAK	AI design n°88:RMSD=2.06:Contacts=89:pLDDT=85.22
KPEAAASAAELAKVKAILAARPNGSEKWARLARRTAGAGGVTLNGAG	AAELAKVKAILAARPN	GSEK	AI design n°88:RMSD=2.06:Contacts=89:pLDDT=85.22
KPEAAASAAELAKVKAILAARPNGSKWARLARRTAGAGGVTLNGAG	AAELAKVKAILAARPN	GSK	AI design n°88:RMSD=2.06:Contacts=89:pLDDT=85.22
KPEAAASDAELAAVRAALAARADGSEAKWARLARRTAGAGGVTLNGAG	DAELAAVRAALAARAD	GSEAK	AI design n°89:RMSD=2.13:Contacts=85:pLDDT=76.97
KPEAAASDAELAAVRAALAARADGSEKWARLARRTAGAGGVTLNGAG	DAELAAVRAALAARAD	GSEK	AI design n°89:RMSD=2.13:Contacts=85:pLDDT=76.97
KPEAAASDAELAAVRAALAARADGSKWARLARRTAGAGGVTLNGAG	DAELAAVRAALAARAD	GSK	AI design n°89:RMSD=2.13:Contacts=85:pLDDT=76.97
KPEAAASSAELAEVRAILAKDENGSEAKWARLARRTAGAGGVTLNGAG	SAELAEVRAILAKDEN	GSEAK	AI design n°90:RMSD=2.02:Contacts=83:pLDDT=76.57
KPEAAASSAELAEVRAILAKDENGSEKWARLARRTAGAGGVTLNGAG	SAELAEVRAILAKDEN	GSEK	AI design n°90:RMSD=2.02:Contacts=83:pLDDT=76.57
KPEAAASSAELAEVRAILAKDENGSKWARLARRTAGAGGVTLNGAG	SAELAEVRAILAKDEN	GSK	AI design n°90:RMSD=2.02:Contacts=83:pLDDT=76.57
KPEAAASDAELARVRAILAADADGSEAKWARLARRTAGAGGVTLNGAG	DAELARVRAILAADAD	GSEAK	AI design n°91:RMSD=1.93:Contacts=88:pLDDT=76.40
KPEAAASDAELARVRAILAADADGSEKWARLARRTAGAGGVTLNGAG	DAELARVRAILAADAD	GSEK	AI design n°91:RMSD=1.93:Contacts=88:pLDDT=76.40
KPEAAASDAELARVRAILAADADGSKWARLARRTAGAGGVTLNGAG	DAELARVRAILAADAD	GSK	AI design n°91:RMSD=1.93:Contacts=88:pLDDT=76.40
KPEAAASDAELARVRAILAARPNGSEAKWARLARRTAGAGGVTLNGAG	DAELARVRAILAARPN	GSEAK	AI design n°92:RMSD=1.91:Contacts=98:pLDDT=87.67
KPEAAASDAELARVRAILAARPNGSEKWARLARRTAGAGGVTLNGAG	DAELARVRAILAARPN	GSEK	AI design n°92:RMSD=1.91:Contacts=98:pLDDT=87.67
KPEAAASDAELARVRAILAARPNGSKWARLARRTAGAGGVTLNGAG	DAELARVRAILAARPN	GSK	AI design n°92:RMSD=1.91:Contacts=98:pLDDT=87.67
KPEAAASAAELAKVRAILAARPNGSEAKWARLARRTAGAGGVTLNGAG	AAELAKVRAILAARPN	GSEAK	AI design n°93:RMSD=2.13:Contacts=88:pLDDT=85.06
KPEAAASAAELAKVRAILAARPNGSEKWARLARRTAGAGGVTLNGAG	AAELAKVRAILAARPN	GSEK	AI design n°93:RMSD=2.13:Contacts=88:pLDDT=85.06
KPEAAASAAELAKVRAILAARPNGSKWARLARRTAGAGGVTLNGAG	AAELAKVRAILAARPN	GSK	AI design n°93:RMSD=2.13:Contacts=88:pLDDT=85.06
KPEAAASDAELAKVKAILAARENGSEAKWARLARRTAGAGGVTLNGAG	DAELAKVKAILAAREN	GSEAK	AI design n°94:RMSD=1.91:Contacts=98:pLDDT=82.03
KPEAAASDAELAKVKAILAARENGSEKWARLARRTAGAGGVTLNGAG	DAELAKVKAILAAREN	GSEK	AI design n°94:RMSD=1.91:Contacts=98:pLDDT=82.03
KPEAAASDAELAKVKAILAARENGSKWARLARRTAGAGGVTLNGAG	DAELAKVKAILAAREN	GSK	AI design n°94:RMSD=1.91:Contacts=98:pLDDT=82.03
KPEAAASSAELAKVKAILASRENGSEAKWARLARRTAGAGGVTLNGAG	SAELAKVKAILASREN	GSEAK	AI design n°95:RMSD=2.09:Contacts=96:pLDDT=72.76
KPEAAASSAELAKVKAILASRENGSEKWARLARRTAGAGGVTLNGAG	SAELAKVKAILASREN	GSEK	AI design n°95:RMSD=2.09:Contacts=96:pLDDT=72.76
KPEAAASSAELAKVKAILASRENGSKWARLARRTAGAGGVTLNGAG	SAELAKVKAILASREN	GSK	AI design n°95:RMSD=2.09:Contacts=96:pLDDT=72.76
KPEAAASDAELAKVRAILAARADGSEAKWARLARRTAGAGGVTLNGAG	DAELAKVRAILAARAD	GSEAK	AI design n°96:RMSD=1.92:Contacts=83:pLDDT=85.24
KPEAAASDAELAKVRAILAARADGSEKWARLARRTAGAGGVTLNGAG	DAELAKVRAILAARAD	GSEK	AI design n°96:RMSD=1.92:Contacts=83:pLDDT=85.24
KPEAAASDAELAKVRAILAARADGSKWARLARRTAGAGGVTLNGAG	DAELAKVRAILAARAD	GSK	AI design n°96:RMSD=1.92:Contacts=83:pLDDT=85.24
KPEAAASAAELAEVKAILAADADGSEAKWARLARRTAGAGGVTLNGAG	AAELAEVKAILAADAD	GSEAK	AI design n°97:RMSD=1.98:Contacts=83:pLDDT=77.08
KPEAAASAAELAEVKAILAADADGSEKWARLARRTAGAGGVTLNGAG	AAELAEVKAILAADAD	GSEK	AI design n°97:RMSD=1.98:Contacts=83:pLDDT=77.08
KPEAAASAAELAEVKAILAADADGSKWARLARRTAGAGGVTLNGAG	AAELAEVKAILAADAD	GSK	AI design n°97:RMSD=1.98:Contacts=83:pLDDT=77.08
KPEAAASAAELAKVRAILAADENGSEAKWARLARRTAGAGGVTLNGAG	AAELAKVRAILAADEN	GSEAK	AI design n°98:RMSD=2.15:Contacts=82:pLDDT=76.64
KPEAAASAAELAKVRAILAADENGSEKWARLARRTAGAGGVTLNGAG	AAELAKVRAILAADEN	GSEK	AI design n°98:RMSD=2.15:Contacts=82:pLDDT=76.64
KPEAAASAAELAKVRAILAADENGSKWARLARRTAGAGGVTLNGAG	AAELAKVRAILAADEN	GSK	AI design n°98:RMSD=2.15:Contacts=82:pLDDT=76.64
KPEAAASAAELAKVKAILAKRANGSEAKWARLARRTAGAGGVTLNGAG	AAELAKVKAILAKRAN	GSEAK	AI design n°99:RMSD=1.93:Contacts=93:pLDDT=79.13
KPEAAASAAELAKVKAILAKRANGSEKWARLARRTAGAGGVTLNGAG	AAELAKVKAILAKRAN	GSEK	AI design n°99:RMSD=1.93:Contacts=93:pLDDT=79.13
KPEAAASAAELAKVKAILAKRANGSKWARLARRTAGAGGVTLNGAG	AAELAKVKAILAKRAN	GSK	AI design n°99:RMSD=1.93:Contacts=93:pLDDT=79.13
KPEAAASDAELAEVRAILAADENGSEAKWARLARRTAGAGGVTLNGAG	DAELAEVRAILAADEN	GSEAK	AI design n°100:RMSD=1.89:Contacts=83:pLDDT=75.56
KPEAAASDAELAEVRAILAADENGSEKWARLARRTAGAGGVTLNGAG	DAELAEVRAILAADEN	GSEK	AI design n°100:RMSD=1.89:Contacts=83:pLDDT=75.56
KPEAAASDAELAEVRAILAADENGSKWARLARRTAGAGGVTLNGAG	DAELAEVRAILAADEN	GSK	AI design n°100:RMSD=1.89:Contacts=83:pLDDT=75.56
KPEAAASAAELAAVRAILAARPDGSEAKWARLARRTAGAGGVTLNGAG	AAELAAVRAILAARPD	GSEAK	AI design n°101:RMSD=2.08:Contacts=92:pLDDT=81.36
KPEAAASAAELAAVRAILAARPDGSEKWARLARRTAGAGGVTLNGAG	AAELAAVRAILAARPD	GSEK	AI design n°101:RMSD=2.08:Contacts=92:pLDDT=81.36
KPEAAASAAELAAVRAILAARPDGSKWARLARRTAGAGGVTLNGAG	AAELAAVRAILAARPD	GSK	AI design n°101:RMSD=2.08:Contacts=92:pLDDT=81.36
KPEAAASSSELEKVKAILASRENGSEAKWARLARRTAGAGGVTLNGAG	SSELEKVKAILASREN	GSEAK	AI design n°102:RMSD=1.99:Contacts=84:pLDDT=78.60
KPEAAASSSELEKVKAILASRENGSEKWARLARRTAGAGGVTLNGAG	SSELEKVKAILASREN	GSEK	AI design n°102:RMSD=1.99:Contacts=84:pLDDT=78.60
KPEAAASSSELEKVKAILASRENGSKWARLARRTAGAGGVTLNGAG	SSELEKVKAILASREN	GSK	AI design n°102:RMSD=1.99:Contacts=84:pLDDT=78.60
KPEAAASEAELARVRAILAARPNGSEAKWARLARRTAGAGGVTLNGAG	EAELARVRAILAARPN	GSEAK	AI design n°103:RMSD=2.08:Contacts=94:pLDDT=86.43
KPEAAASEAELARVRAILAARPNGSEKWARLARRTAGAGGVTLNGAG	EAELARVRAILAARPN	GSEK	AI design n°103:RMSD=2.08:Contacts=94:pLDDT=86.43
KPEAAASEAELARVRAILAARPNGSKWARLARRTAGAGGVTLNGAG	EAELARVRAILAARPN	GSK	AI design n°103:RMSD=2.08:Contacts=94:pLDDT=86.43
KPEAAASSAELAEVKAILAKRENGSEAKWARLARRTAGAGGVTLNGAG	SAELAEVKAILAKREN	GSEAK	AI design n°104:RMSD=1.91:Contacts=98:pLDDT=78.37
KPEAAASSAELAEVKAILAKRENGSEKWARLARRTAGAGGVTLNGAG	SAELAEVKAILAKREN	GSEK	AI design n°104:RMSD=1.91:Contacts=98:pLDDT=78.37
KPEAAASSAELAEVKAILAKRENGSKWARLARRTAGAGGVTLNGAG	SAELAEVKAILAKREN	GSK	AI design n°104:RMSD=1.91:Contacts=98:pLDDT=78.37
KPEAAASEEELAKVREILAKDENGSEAKWARLARRTAGAGGVTLNGAG	EEELAKVREILAKDEN	GSEAK	AI design n°105:RMSD=2.06:Contacts=84:pLDDT=77.75
KPEAAASEEELAKVREILAKDENGSEKWARLARRTAGAGGVTLNGAG	EEELAKVREILAKDEN	GSEK	AI design n°105:RMSD=2.06:Contacts=84:pLDDT=77.75
KPEAAASEEELAKVREILAKDENGSKWARLARRTAGAGGVTLNGAG	EEELAKVREILAKDEN	GSK	AI design n°105:RMSD=2.06:Contacts=84:pLDDT=77.75
KPEAAASAAELAKVRAILAKRENGSEAKWARLARRTAGAGGVTLNGAG	AAELAKVRAILAKREN	GSEAK	AI design n°106:RMSD=2.15:Contacts=100:pLDDT=73.17
KPEAAASAAELAKVRAILAKRENGSEKWARLARRTAGAGGVTLNGAG	AAELAKVRAILAKREN	GSEK	AI design n°106:RMSD=2.15:Contacts=100:pLDDT=73.17
KPEAAASAAELAKVRAILAKRENGSKWARLARRTAGAGGVTLNGAG	AAELAKVRAILAKREN	GSK	AI design n°106:RMSD=2.15:Contacts=100:pLDDT=73.17
KPEAAASAAELAAVKAILAARPNGSEAKWARLARRTAGAGGVTLNGAG	AAELAAVKAILAARPN	GSEAK	AI design n°107:RMSD=2.15:Contacts=96:pLDDT=87.50
KPEAAASAAELAAVKAILAARPNGSEKWARLARRTAGAGGVTLNGAG	AAELAAVKAILAARPN	GSEK	AI design n°107:RMSD=2.15:Contacts=96:pLDDT=87.50
KPEAAASAAELAAVKAILAARPNGSKWARLARRTAGAGGVTLNGAG	AAELAAVKAILAARPN	GSK	AI design n°107:RMSD=2.15:Contacts=96:pLDDT=87.50
KPEAAASDAELAEVKAILAADENGSEAKWARLARRTAGAGGVTLNGAG	DAELAEVKAILAADEN	GSEAK	AI design n°108:RMSD=1.83:Contacts=93:pLDDT=78.10
KPEAAASDAELAEVKAILAADENGSEKWARLARRTAGAGGVTLNGAG	DAELAEVKAILAADEN	GSEK	AI design n°108:RMSD=1.83:Contacts=93:pLDDT=78.10
KPEAAASDAELAEVKAILAADENGSKWARLARRTAGAGGVTLNGAG	DAELAEVKAILAADEN	GSK	AI design n°108:RMSD=1.83:Contacts=93:pLDDT=78.10
KPEAAASDAELAEVRAILAARPDGSEAKWARLARRTAGAGGVTLNGAG	DAELAEVRAILAARPD	GSEAK	AI design n°109:RMSD=1.89:Contacts=101:pLDDT=84.90
KPEAAASDAELAEVRAILAARPDGSEKWARLARRTAGAGGVTLNGAG	DAELAEVRAILAARPD	GSEK	AI design n°109:RMSD=1.89:Contacts=101:pLDDT=84.90
KPEAAASDAELAEVRAILAARPDGSKWARLARRTAGAGGVTLNGAG	DAELAEVRAILAARPD	GSK	AI design n°109:RMSD=1.89:Contacts=101:pLDDT=84.90
KPEAAASAEELAKVRAILAARPNGSEAKWARLARRTAGAGGVTLNGAG	AEELAKVRAILAARPN	GSEAK	AI design n°110:RMSD=2.13:Contacts=88:pLDDT=85.27
KPEAAASAEELAKVRAILAARPNGSEKWARLARRTAGAGGVTLNGAG	AEELAKVRAILAARPN	GSEK	AI design n°110:RMSD=2.13:Contacts=88:pLDDT=85.27
KPEAAASAEELAKVRAILAARPNGSKWARLARRTAGAGGVTLNGAG	AEELAKVRAILAARPN	GSK	AI design n°110:RMSD=2.13:Contacts=88:pLDDT=85.27
KPEAAASAAELAAVRARLAADADGSEAKWARLARRTAGAGGVTLNGAG	AAELAAVRARLAADAD	GSEAK	AI design n°111:RMSD=2.02:Contacts=82:pLDDT=73.41
KPEAAASAAELAAVRARLAADADGSEKWARLARRTAGAGGVTLNGAG	AAELAAVRARLAADAD	GSEK	AI design n°111:RMSD=2.02:Contacts=82:pLDDT=73.41
KPEAAASAAELAAVRARLAADADGSKWARLARRTAGAGGVTLNGAG	AAELAAVRARLAADAD	GSK	AI design n°111:RMSD=2.02:Contacts=82:pLDDT=73.41
KPEAAASSAELQKVREILAKDPNGSEAKWARLARRTAGAGGVTLNGAG	SAELQKVREILAKDPN	GSEAK	AI design n°112:RMSD=1.93:Contacts=96:pLDDT=77.50
KPEAAASSAELQKVREILAKDPNGSEKWARLARRTAGAGGVTLNGAG	SAELQKVREILAKDPN	GSEK	AI design n°112:RMSD=1.93:Contacts=96:pLDDT=77.50
KPEAAASSAELQKVREILAKDPNGSKWARLARRTAGAGGVTLNGAG	SAELQKVREILAKDPN	GSK	AI design n°112:RMSD=1.93:Contacts=96:pLDDT=77.50
KPEAAASAEELARVRAILAARPNGSEAKWARLARRTAGAGGVTLNGAG	AEELARVRAILAARPN	GSEAK	AI design n°113:RMSD=2.07:Contacts=84:pLDDT=85.49
KPEAAASAEELARVRAILAARPNGSEKWARLARRTAGAGGVTLNGAG	AEELARVRAILAARPN	GSEK	AI design n°113:RMSD=2.07:Contacts=84:pLDDT=85.49
KPEAAASAEELARVRAILAARPNGSKWARLARRTAGAGGVTLNGAG	AEELARVRAILAARPN	GSK	AI design n°113:RMSD=2.07:Contacts=84:pLDDT=85.49
KPEAAASAAELAEVRAILAARPNGSEAKWARLARRTAGAGGVTLNGAG	AAELAEVRAILAARPN	GSEAK	AI design n°114:RMSD=2.15:Contacts=87:pLDDT=86.28
KPEAAASAAELAEVRAILAARPNGSEKWARLARRTAGAGGVTLNGAG	AAELAEVRAILAARPN	GSEK	AI design n°114:RMSD=2.15:Contacts=87:pLDDT=86.28
KPEAAASAAELAEVRAILAARPNGSKWARLARRTAGAGGVTLNGAG	AAELAEVRAILAARPN	GSK	AI design n°114:RMSD=2.15:Contacts=87:pLDDT=86.28
KPEAAASAAELAAVKAILAARPDGSEAKWARLARRTAGAGGVTLNGAG	AAELAAVKAILAARPD	GSEAK	AI design n°115:RMSD=2:Contacts=93:pLDDT=78.80
KPEAAASAAELAAVKAILAARPDGSEKWARLARRTAGAGGVTLNGAG	AAELAAVKAILAARPD	GSEK	AI design n°115:RMSD=2:Contacts=93:pLDDT=78.80
KPEAAASAAELAAVKAILAARPDGSKWARLARRTAGAGGVTLNGAG	AAELAAVKAILAARPD	GSK	AI design n°115:RMSD=2:Contacts=93:pLDDT=78.80
KPEAAASAAELAKVREILAKRPNGSEAKWARLARRTAGAGGVTLNGAG	AAELAKVREILAKRPN	GSEAK	AI design n°116:RMSD=2.16:Contacts=86:pLDDT=83.13
KPEAAASAAELAKVREILAKRPNGSEKWARLARRTAGAGGVTLNGAG	AAELAKVREILAKRPN	GSEK	AI design n°116:RMSD=2.16:Contacts=86:pLDDT=83.13
KPEAAASAAELAKVREILAKRPNGSKWARLARRTAGAGGVTLNGAG	AAELAKVREILAKRPN	GSK	AI design n°116:RMSD=2.16:Contacts=86:pLDDT=83.13
KPEAAASSAELAKIRAILAADENGSEAKWARLARRTAGAGGVTLNGAG	SAELAKIRAILAADEN	GSEAK	AI design n°117:RMSD=1.80:Contacts=82:pLDDT=77.75
KPEAAASSAELAKIRAILAADENGSEKWARLARRTAGAGGVTLNGAG	SAELAKIRAILAADEN	GSEK	AI design n°117:RMSD=1.80:Contacts=82:pLDDT=77.75
KPEAAASSAELAKIRAILAADENGSKWARLARRTAGAGGVTLNGAG	SAELAKIRAILAADEN	GSK	AI design n°117:RMSD=1.80:Contacts=82:pLDDT=77.75
KPEAAASAAELAKVKAILAKRENGSEAKWARLARRTAGAGGVTLNGAG	AAELAKVKAILAKREN	GSEAK	AI design n°118:RMSD=2.15:Contacts=90:pLDDT=73.22
KPEAAASAAELAKVKAILAKRENGSEKWARLARRTAGAGGVTLNGAG	AAELAKVKAILAKREN	GSEK	AI design n°118:RMSD=2.15:Contacts=90:pLDDT=73.22
KPEAAASAAELAKVKAILAKRENGSKWARLARRTAGAGGVTLNGAG	AAELAKVKAILAKREN	GSK	AI design n°118:RMSD=2.15:Contacts=90:pLDDT=73.22
KPEAAASSAELEKVKAILAADANGSEAKWARLARRTAGAGGVTLNGAG	SAELEKVKAILAADAN	GSEAK	AI design n°119:RMSD=1.97:Contacts=85:pLDDT=72.70
KPEAAASSAELEKVKAILAADANGSEKWARLARRTAGAGGVTLNGAG	SAELEKVKAILAADAN	GSEK	AI design n°119:RMSD=1.97:Contacts=85:pLDDT=72.70
KPEAAASSAELEKVKAILAADANGSKWARLARRTAGAGGVTLNGAG	SAELEKVKAILAADAN	GSK	AI design n°119:RMSD=1.97:Contacts=85:pLDDT=72.70
KPEAAASAAELAKVRAILAKRPNGSEAKWARLARRTAGAGGVTLNGAG	AAELAKVRAILAKRPN	GSEAK	AI design n°120:RMSD=2:Contacts=87:pLDDT=83.50
KPEAAASAAELAKVRAILAKRPNGSEKWARLARRTAGAGGVTLNGAG	AAELAKVRAILAKRPN	GSEK	AI design n°120:RMSD=2:Contacts=87:pLDDT=83.50
KPEAAASAAELAKVRAILAKRPNGSKWARLARRTAGAGGVTLNGAG	AAELAKVRAILAKRPN	GSK	AI design n°120:RMSD=2:Contacts=87:pLDDT=83.50
KPEAAASSSELAEVRAILAKDENGSEAKWARLARRTAGAGGVTLNGAG	SSELAEVRAILAKDEN	GSEAK	AI design n°121:RMSD=2.14:Contacts=95:pLDDT=74.35
KPEAAASSSELAEVRAILAKDENGSEKWARLARRTAGAGGVTLNGAG	SSELAEVRAILAKDEN	GSEK	AI design n°121:RMSD=2.14:Contacts=95:pLDDT=74.35
KPEAAASSSELAEVRAILAKDENGSKWARLARRTAGAGGVTLNGAG	SSELAEVRAILAKDEN	GSK	AI design n°121:RMSD=2.14:Contacts=95:pLDDT=74.35
KPEAAASAAELAAVKAALAKDANGSEAKWARLARRTAGAGGVTLNGAG	AAELAAVKAALAKDAN	GSEAK	AI design n°122:RMSD=2.50:Contacts=95:pLDDT=75.70
KPEAAASAAELAAVKAALAKDANGSEKWARLARRTAGAGGVTLNGAG	AAELAAVKAALAKDAN	GSEK	AI design n°122:RMSD=2.50:Contacts=95:pLDDT=75.70
KPEAAASAAELAAVKAALAKDANGSKWARLARRTAGAGGVTLNGAG	AAELAAVKAALAKDAN	GSK	AI design n°122:RMSD=2.50:Contacts=95:pLDDT=75.70
KPEAAASSAELAKARAILAARPDGSEAKWARLARRTAGAGGVTLNGAG	SAELAKARAILAARPD	GSEAK	AI design n°123:RMSD=1.52:Contacts=85:pLDDT=85.65
KPEAAASSAELAKARAILAARPDGSEKWARLARRTAGAGGVTLNGAG	SAELAKARAILAARPD	GSEK	AI design n°123:RMSD=1.52:Contacts=85:pLDDT=85.65
KPEAAASSAELAKARAILAARPDGSKWARLARRTAGAGGVTLNGAG	SAELAKARAILAARPD	GSK	AI design n°123:RMSD=1.52:Contacts=85:pLDDT=85.65
KPEAAASAAELAAVKAILAKDANGSEAKWARLARRTAGAGGVTLNGAG	AAELAAVKAILAKDAN	GSEAK	AI design n°124:RMSD=1.91:Contacts=82:pLDDT=80.75
KPEAAASAAELAAVKAILAKDANGSEKWARLARRTAGAGGVTLNGAG	AAELAAVKAILAKDAN	GSEK	AI design n°124:RMSD=1.91:Contacts=82:pLDDT=80.75
KPEAAASAAELAAVKAILAKDANGSKWARLARRTAGAGGVTLNGAG	AAELAAVKAILAKDAN	GSK	AI design n°124:RMSD=1.91:Contacts=82:pLDDT=80.75
KPEAAASDAELAAVRAILAARPNGSEAKWARLARRTAGAGGVTLNGAG	DAELAAVRAILAARPN	GSEAK	AI design n°125:RMSD=1.95:Contacts=102:pLDDT=90.37
KPEAAASDAELAAVRAILAARPNGSEKWARLARRTAGAGGVTLNGAG	DAELAAVRAILAARPN	GSEK	AI design n°125:RMSD=1.95:Contacts=102:pLDDT=90.37
KPEAAASDAELAAVRAILAARPNGSKWARLARRTAGAGGVTLNGAG	DAELAAVRAILAARPN	GSK	AI design n°125:RMSD=1.95:Contacts=102:pLDDT=90.37
KPEAAASDAELAAVKAILAARPNGSEAKWARLARRTAGAGGVTLNGAG	DAELAAVKAILAARPN	GSEAK	AI design n°126:RMSD=1.88:Contacts=107:pLDDT=89.50
KPEAAASDAELAAVKAILAARPNGSEKWARLARRTAGAGGVTLNGAG	DAELAAVKAILAARPN	GSEK	AI design n°126:RMSD=1.88:Contacts=107:pLDDT=89.50
KPEAAASDAELAAVKAILAARPNGSKWARLARRTAGAGGVTLNGAG	DAELAAVKAILAARPN	GSK	AI design n°126:RMSD=1.88:Contacts=107:pLDDT=89.50
KPEAAASAAELAAVRATLAARADGSEAKWARLARRTAGAGGVTLNGAG	AAELAAVRATLAARAD	GSEAK	AI design n°127:RMSD=2.06:Contacts=83:pLDDT=72.87
KPEAAASAAELAAVRATLAARADGSEKWARLARRTAGAGGVTLNGAG	AAELAAVRATLAARAD	GSEK	AI design n°127:RMSD=2.06:Contacts=83:pLDDT=72.87
KPEAAASAAELAAVRATLAARADGSKWARLARRTAGAGGVTLNGAG	AAELAAVRATLAARAD	GSK	AI design n°127:RMSD=2.06:Contacts=83:pLDDT=72.87
KPEAAASEEELAKVRAILAKEPNGSEAKWARLARRTAGAGGVTLNGAG	EEELAKVRAILAKEPN	GSEAK	AI design n°128:RMSD=2.02:Contacts=91:pLDDT=82.73
KPEAAASEEELAKVRAILAKEPNGSEKWARLARRTAGAGGVTLNGAG	EEELAKVRAILAKEPN	GSEK	AI design n°128:RMSD=2.02:Contacts=91:pLDDT=82.73
KPEAAASEEELAKVRAILAKEPNGSKWARLARRTAGAGGVTLNGAG	EEELAKVRAILAKEPN	GSK	AI design n°128:RMSD=2.02:Contacts=91:pLDDT=82.73
KPEAAASDAELAAVRAILAADADGSEAKWARLARRTAGAGGVTLNGAG	DAELAAVRAILAADAD	GSEAK	AI design n°129:RMSD=1.86:Contacts=84:pLDDT=78.64
KPEAAASDAELAAVRAILAADADGSEKWARLARRTAGAGGVTLNGAG	DAELAAVRAILAADAD	GSEK	AI design n°129:RMSD=1.86:Contacts=84:pLDDT=78.64
KPEAAASDAELAAVRAILAADADGSKWARLARRTAGAGGVTLNGAG	DAELAAVRAILAADAD	GSK	AI design n°129:RMSD=1.86:Contacts=84:pLDDT=78.64
KPEAAASAAELAKVKAILAKEPNGSEAKWARLARRTAGAGGVTLNGAG	AAELAKVKAILAKEPN	GSEAK	AI design n°130:RMSD=1.84:Contacts=81:pLDDT=80.24
KPEAAASAAELAKVKAILAKEPNGSEKWARLARRTAGAGGVTLNGAG	AAELAKVKAILAKEPN	GSEK	AI design n°130:RMSD=1.84:Contacts=81:pLDDT=80.24
KPEAAASAAELAKVKAILAKEPNGSKWARLARRTAGAGGVTLNGAG	AAELAKVKAILAKEPN	GSK	AI design n°130:RMSD=1.84:Contacts=81:pLDDT=80.24
KPEAAASDEELEKVREILAKDENGSEAKWARLARRTAGAGGVTLNGAG	DEELEKVREILAKDEN	GSEAK	AI design n°131:RMSD=1.93:Contacts=92:pLDDT=78.45
KPEAAASDEELEKVREILAKDENGSEKWARLARRTAGAGGVTLNGAG	DEELEKVREILAKDEN	GSEK	AI design n°131:RMSD=1.93:Contacts=92:pLDDT=78.45
KPEAAASDEELEKVREILAKDENGSKWARLARRTAGAGGVTLNGAG	DEELEKVREILAKDEN	GSK	AI design n°131:RMSD=1.93:Contacts=92:pLDDT=78.45
KPEAAASAAELARVRAILAARPDGSEAKWARLARRTAGAGGVTLNGAG	AAELARVRAILAARPD	GSEAK	AI design n°132:RMSD=1.96:Contacts=90:pLDDT=85.48
KPEAAASAAELARVRAILAARPDGSEKWARLARRTAGAGGVTLNGAG	AAELARVRAILAARPD	GSEK	AI design n°132:RMSD=1.96:Contacts=90:pLDDT=85.48
KPEAAASAAELARVRAILAARPDGSKWARLARRTAGAGGVTLNGAG	AAELARVRAILAARPD	GSK	AI design n°132:RMSD=1.96:Contacts=90:pLDDT=85.48
KPEAAASEAELAEVRAILAARPDGSEAKWARLARRTAGAGGVTLNGAG	EAELAEVRAILAARPD	GSEAK	AI design n°133:RMSD=1.85:Contacts=83:pLDDT=88.80
KPEAAASEAELAEVRAILAARPDGSEKWARLARRTAGAGGVTLNGAG	EAELAEVRAILAARPD	GSEK	AI design n°133:RMSD=1.85:Contacts=83:pLDDT=88.80
KPEAAASEAELAEVRAILAARPDGSKWARLARRTAGAGGVTLNGAG	EAELAEVRAILAARPD	GSK	AI design n°133:RMSD=1.85:Contacts=83:pLDDT=88.80
KPEAAASSAELEKVRAILAKEPNGSEAKWARLARRTAGAGGVTLNGAG	SAELEKVRAILAKEPN	GSEAK	AI design n°134:RMSD=2.03:Contacts=89:pLDDT=81.10
KPEAAASSAELEKVRAILAKEPNGSEKWARLARRTAGAGGVTLNGAG	SAELEKVRAILAKEPN	GSEK	AI design n°134:RMSD=2.03:Contacts=89:pLDDT=81.10
KPEAAASSAELEKVRAILAKEPNGSKWARLARRTAGAGGVTLNGAG	SAELEKVRAILAKEPN	GSK	AI design n°134:RMSD=2.03:Contacts=89:pLDDT=81.10
KPEAAASDAELAKVRAILAADPNGSEAKWARLARRTAGAGGVTLNGAG	DAELAKVRAILAADPN	GSEAK	AI design n°135:RMSD=2.13:Contacts=85:pLDDT=77.57
KPEAAASDAELAKVRAILAADPNGSEKWARLARRTAGAGGVTLNGAG	DAELAKVRAILAADPN	GSEK	AI design n°135:RMSD=2.13:Contacts=85:pLDDT=77.57
KPEAAASDAELAKVRAILAADPNGSKWARLARRTAGAGGVTLNGAG	DAELAKVRAILAADPN	GSK	AI design n°135:RMSD=2.13:Contacts=85:pLDDT=77.57
KPEAAASAAEEAAVKAILAARPDGSEAKWARLARRTAGAGGVTLNGAG	AAEEAAVKAILAARPD	GSEAK	AI design n°136:RMSD=2.16:Contacts=109:pLDDT=75.19
KPEAAASAAEEAAVKAILAARPDGSEKWARLARRTAGAGGVTLNGAG	AAEEAAVKAILAARPD	GSEK	AI design n°136:RMSD=2.16:Contacts=109:pLDDT=75.19
KPEAAASAAEEAAVKAILAARPDGSKWARLARRTAGAGGVTLNGAG	AAEEAAVKAILAARPD	GSK	AI design n°136:RMSD=2.16:Contacts=109:pLDDT=75.19
KPEAAASAAEEAAVKAILAARPNGSEAKWARLARRTAGAGGVTLNGAG	AAEEAAVKAILAARPN	GSEAK	AI design n°137:RMSD=2.33:Contacts=106:pLDDT=83.96
KPEAAASAAEEAAVKAILAARPNGSEKWARLARRTAGAGGVTLNGAG	AAEEAAVKAILAARPN	GSEK	AI design n°137:RMSD=2.33:Contacts=106:pLDDT=83.96
KPEAAASAAEEAAVKAILAARPNGSKWARLARRTAGAGGVTLNGAG	AAEEAAVKAILAARPN	GSK	AI design n°137:RMSD=2.33:Contacts=106:pLDDT=83.96
KPEAAASEEELKKVREILAKRPNGSEAKWARLARRTAGAGGVTLNGAG	EEELKKVREILAKRPN	GSEAK	AI design n°138:RMSD=1.93:Contacts=93:pLDDT=82.36
KPEAAASEEELKKVREILAKRPNGSEKWARLARRTAGAGGVTLNGAG	EEELKKVREILAKRPN	GSEK	AI design n°138:RMSD=1.93:Contacts=93:pLDDT=82.36
KPEAAASEEELKKVREILAKRPNGSKWARLARRTAGAGGVTLNGAG	EEELKKVREILAKRPN	GSK	AI design n°138:RMSD=1.93:Contacts=93:pLDDT=82.36
KPEAAASSAELAKVRAILAARADGSEAKWARLARRTAGAGGVTLNGAG	SAELAKVRAILAARAD	GSEAK	AI design n°139:RMSD=2.03:Contacts=84:pLDDT=81.55
KPEAAASSAELAKVRAILAARADGSEKWARLARRTAGAGGVTLNGAG	SAELAKVRAILAARAD	GSEK	AI design n°139:RMSD=2.03:Contacts=84:pLDDT=81.55
KPEAAASSAELAKVRAILAARADGSKWARLARRTAGAGGVTLNGAG	SAELAKVRAILAARAD	GSK	AI design n°139:RMSD=2.03:Contacts=84:pLDDT=81.55
KPEAAASAAELAAVRAILAKDANGSEAKWARLARRTAGAGGVTLNGAG	AAELAAVRAILAKDAN	GSEAK	AI design n°140:RMSD=2:Contacts=87:pLDDT=75.20
KPEAAASAAELAAVRAILAKDANGSEKWARLARRTAGAGGVTLNGAG	AAELAAVRAILAKDAN	GSEK	AI design n°140:RMSD=2:Contacts=87:pLDDT=75.20
KPEAAASAAELAAVRAILAKDANGSKWARLARRTAGAGGVTLNGAG	AAELAAVRAILAKDAN	GSK	AI design n°140:RMSD=2:Contacts=87:pLDDT=75.20
KPEAAASSAELAAVRAALAARPDGSEAKWARLARRTAGAGGVTLNGAG	SAELAAVRAALAARPD	GSEAK	AI design n°141:RMSD=2.50:Contacts=85:pLDDT=73.18
KPEAAASSAELAAVRAALAARPDGSEKWARLARRTAGAGGVTLNGAG	SAELAAVRAALAARPD	GSEK	AI design n°141:RMSD=2.50:Contacts=85:pLDDT=73.18
KPEAAASSAELAAVRAALAARPDGSKWARLARRTAGAGGVTLNGAG	SAELAAVRAALAARPD	GSK	AI design n°141:RMSD=2.50:Contacts=85:pLDDT=73.18
KPEAAASSAELAKVKAILAARENGSEAKWARLARRTAGAGGVTLNGAG	SAELAKVKAILAAREN	GSEAK	AI design n°142:RMSD=2.05:Contacts=108:pLDDT=76.89
KPEAAASSAELAKVKAILAARENGSEKWARLARRTAGAGGVTLNGAG	SAELAKVKAILAAREN	GSEK	AI design n°142:RMSD=2.05:Contacts=108:pLDDT=76.89
KPEAAASSAELAKVKAILAARENGSKWARLARRTAGAGGVTLNGAG	SAELAKVKAILAAREN	GSK	AI design n°142:RMSD=2.05:Contacts=108:pLDDT=76.89
KPEAAASAAELAKVKAILAKRPNGSEAKWARLARRTAGAGGVTLNGAG	AAELAKVKAILAKRPN	GSEAK	AI design n°143:RMSD=1.98:Contacts=94:pLDDT=84.83
KPEAAASAAELAKVKAILAKRPNGSEKWARLARRTAGAGGVTLNGAG	AAELAKVKAILAKRPN	GSEK	AI design n°143:RMSD=1.98:Contacts=94:pLDDT=84.83
KPEAAASAAELAKVKAILAKRPNGSKWARLARRTAGAGGVTLNGAG	AAELAKVKAILAKRPN	GSK	AI design n°143:RMSD=1.98:Contacts=94:pLDDT=84.83
KPEAAASDAELAAVRAILAADANGSEAKWARLARRTAGAGGVTLNGAG	DAELAAVRAILAADAN	GSEAK	AI design n°144:RMSD=1.87:Contacts=86:pLDDT=75.87
KPEAAASDAELAAVRAILAADANGSEKWARLARRTAGAGGVTLNGAG	DAELAAVRAILAADAN	GSEK	AI design n°144:RMSD=1.87:Contacts=86:pLDDT=75.87
KPEAAASDAELAAVRAILAADANGSKWARLARRTAGAGGVTLNGAG	DAELAAVRAILAADAN	GSK	AI design n°144:RMSD=1.87:Contacts=86:pLDDT=75.87
KPEAAASDEELARVRAILAADPDGSEAKWARLARRTAGAGGVTLNGAG	DEELARVRAILAADPD	GSEAK	AI design n°145:RMSD=2.29:Contacts=92:pLDDT=78.37
KPEAAASDEELARVRAILAADPDGSEKWARLARRTAGAGGVTLNGAG	DEELARVRAILAADPD	GSEK	AI design n°145:RMSD=2.29:Contacts=92:pLDDT=78.37
KPEAAASDEELARVRAILAADPDGSKWARLARRTAGAGGVTLNGAG	DEELARVRAILAADPD	GSK	AI design n°145:RMSD=2.29:Contacts=92:pLDDT=78.37
KPEAAASAAELAKVRAILAARENGSEAKWARLARRTAGAGGVTLNGAG	AAELAKVRAILAAREN	GSEAK	AI design n°146:RMSD=2.22:Contacts=97:pLDDT=78.42
KPEAAASAAELAKVRAILAARENGSEKWARLARRTAGAGGVTLNGAG	AAELAKVRAILAAREN	GSEK	AI design n°146:RMSD=2.22:Contacts=97:pLDDT=78.42
KPEAAASAAELAKVRAILAARENGSKWARLARRTAGAGGVTLNGAG	AAELAKVRAILAAREN	GSK	AI design n°146:RMSD=2.22:Contacts=97:pLDDT=78.42
KPEAAASDAELAKVRAILAKRPNGSEAKWARLARRTAGAGGVTLNGAG	DAELAKVRAILAKRPN	GSEAK	AI design n°147:RMSD=1.95:Contacts=97:pLDDT=82.59
KPEAAASDAELAKVRAILAKRPNGSEKWARLARRTAGAGGVTLNGAG	DAELAKVRAILAKRPN	GSEK	AI design n°147:RMSD=1.95:Contacts=97:pLDDT=82.59
KPEAAASDAELAKVRAILAKRPNGSKWARLARRTAGAGGVTLNGAG	DAELAKVRAILAKRPN	GSK	AI design n°147:RMSD=1.95:Contacts=97:pLDDT=82.59
KPEAAASAAELAEVRAILAARADGSEAKWARLARRTAGAGGVTLNGAG	AAELAEVRAILAARAD	GSEAK	AI design n°148:RMSD=1.99:Contacts=88:pLDDT=72.58
KPEAAASAAELAEVRAILAARADGSEKWARLARRTAGAGGVTLNGAG	AAELAEVRAILAARAD	GSEK	AI design n°148:RMSD=1.99:Contacts=88:pLDDT=72.58
KPEAAASAAELAEVRAILAARADGSKWARLARRTAGAGGVTLNGAG	AAELAEVRAILAARAD	GSK	AI design n°148:RMSD=1.99:Contacts=88:pLDDT=72.58
KPEAAASSAELAKVKAILAARPNGSEAKWARLARRTAGAGGVTLNGAG	SAELAKVKAILAARPN	GSEAK	AI design n°149:RMSD=1.96:Contacts=93:pLDDT=86.62
KPEAAASSAELAKVKAILAARPNGSEKWARLARRTAGAGGVTLNGAG	SAELAKVKAILAARPN	GSEK	AI design n°149:RMSD=1.96:Contacts=93:pLDDT=86.62
KPEAAASSAELAKVKAILAARPNGSKWARLARRTAGAGGVTLNGAG	SAELAKVKAILAARPN	GSK	AI design n°149:RMSD=1.96:Contacts=93:pLDDT=86.62
KPEAAASSAELAKVKAILAARADGSEAKWARLARRTAGAGGVTLNGAG	SAELAKVKAILAARAD	GSEAK	AI design n°150:RMSD=1.81:Contacts=85:pLDDT=82.61
KPEAAASSAELAKVKAILAARADGSEKWARLARRTAGAGGVTLNGAG	SAELAKVKAILAARAD	GSEK	AI design n°150:RMSD=1.81:Contacts=85:pLDDT=82.61
KPEAAASSAELAKVKAILAARADGSKWARLARRTAGAGGVTLNGAG	SAELAKVKAILAARAD	GSK	AI design n°150:RMSD=1.81:Contacts=85:pLDDT=82.61
KPEAAASSAELAKVREILAKDENGSEAKWARLARRTAGAGGVTLNGAG	SAELAKVREILAKDEN	GSEAK	AI design n°151:RMSD=1.93:Contacts=81:pLDDT=75.37
KPEAAASSAELAKVREILAKDENGSEKWARLARRTAGAGGVTLNGAG	SAELAKVREILAKDEN	GSEK	AI design n°151:RMSD=1.93:Contacts=81:pLDDT=75.37
KPEAAASSAELAKVREILAKDENGSKWARLARRTAGAGGVTLNGAG	SAELAKVREILAKDEN	GSK	AI design n°151:RMSD=1.93:Contacts=81:pLDDT=75.37
KPEAAASAAELAAVKAILAKDADGSEAKWARLARRTAGAGGVTLNGAG	AAELAAVKAILAKDAD	GSEAK	AI design n°152:RMSD=2.12:Contacts=88:pLDDT=75.74
KPEAAASAAELAAVKAILAKDADGSEKWARLARRTAGAGGVTLNGAG	AAELAAVKAILAKDAD	GSEK	AI design n°152:RMSD=2.12:Contacts=88:pLDDT=75.74
KPEAAASAAELAAVKAILAKDADGSKWARLARRTAGAGGVTLNGAG	AAELAAVKAILAKDAD	GSK	AI design n°152:RMSD=2.12:Contacts=88:pLDDT=75.74
KPEAAASAAELAAVRAILAKEPNGSEAKWARLARRTAGAGGVTLNGAG	AAELAAVRAILAKEPN	GSEAK	AI design n°153:RMSD=2.17:Contacts=89:pLDDT=77.79
KPEAAASAAELAAVRAILAKEPNGSEKWARLARRTAGAGGVTLNGAG	AAELAAVRAILAKEPN	GSEK	AI design n°153:RMSD=2.17:Contacts=89:pLDDT=77.79
KPEAAASAAELAAVRAILAKEPNGSKWARLARRTAGAGGVTLNGAG	AAELAAVRAILAKEPN	GSK	AI design n°153:RMSD=2.17:Contacts=89:pLDDT=77.79
KPEAAASTAELAEVQAILAKEPNGSEAKWARLARRTAGAGGVTLNGAG	TAELAEVQAILAKEPN	GSEAK	AI design n°154:RMSD=2.21:Contacts=87:pLDDT=78.05
KPEAAASTAELAEVQAILAKEPNGSEKWARLARRTAGAGGVTLNGAG	TAELAEVQAILAKEPN	GSEK	AI design n°154:RMSD=2.21:Contacts=87:pLDDT=78.05
KPEAAASTAELAEVQAILAKEPNGSKWARLARRTAGAGGVTLNGAG	TAELAEVQAILAKEPN	GSK	AI design n°154:RMSD=2.21:Contacts=87:pLDDT=78.05
KPEAAASDAELAEVRAILAARPNGSEAKWARLARRTAGAGGVTLNGAG	DAELAEVRAILAARPN	GSEAK	AI design n°155:RMSD=1.91:Contacts=98:pLDDT=87.87
KPEAAASDAELAEVRAILAARPNGSEKWARLARRTAGAGGVTLNGAG	DAELAEVRAILAARPN	GSEK	AI design n°155:RMSD=1.91:Contacts=98:pLDDT=87.87
KPEAAASDAELAEVRAILAARPNGSKWARLARRTAGAGGVTLNGAG	DAELAEVRAILAARPN	GSK	AI design n°155:RMSD=1.91:Contacts=98:pLDDT=87.87
KPEAAASAEELAKVKAILAKDADGSEAKWARLARRTAGAGGVTLNGAG	AEELAKVKAILAKDAD	GSEAK	AI design n°156:RMSD=1.81:Contacts=86:pLDDT=82.30
KPEAAASAEELAKVKAILAKDADGSEKWARLARRTAGAGGVTLNGAG	AEELAKVKAILAKDAD	GSEK	AI design n°156:RMSD=1.81:Contacts=86:pLDDT=82.30
KPEAAASAEELAKVKAILAKDADGSKWARLARRTAGAGGVTLNGAG	AEELAKVKAILAKDAD	GSK	AI design n°156:RMSD=1.81:Contacts=86:pLDDT=82.30
KPEAAASAEELAAVKAILAKRENGSEAKWARLARRTAGAGGVTLNGAG	AEELAAVKAILAKREN	GSEAK	AI design n°157:RMSD=2.09:Contacts=88:pLDDT=75.96
KPEAAASAEELAAVKAILAKRENGSEKWARLARRTAGAGGVTLNGAG	AEELAAVKAILAKREN	GSEK	AI design n°157:RMSD=2.09:Contacts=88:pLDDT=75.96
KPEAAASAEELAAVKAILAKRENGSKWARLARRTAGAGGVTLNGAG	AEELAAVKAILAKREN	GSK	AI design n°157:RMSD=2.09:Contacts=88:pLDDT=75.96
KPEAAASDAELAAVRAILAKRENGSEAKWARLARRTAGAGGVTLNGAG	DAELAAVRAILAKREN	GSEAK	AI design n°158:RMSD=2.07:Contacts=99:pLDDT=74.05
KPEAAASDAELAAVRAILAKRENGSEKWARLARRTAGAGGVTLNGAG	DAELAAVRAILAKREN	GSEK	AI design n°158:RMSD=2.07:Contacts=99:pLDDT=74.05
KPEAAASDAELAAVRAILAKRENGSKWARLARRTAGAGGVTLNGAG	DAELAAVRAILAKREN	GSK	AI design n°158:RMSD=2.07:Contacts=99:pLDDT=74.05
KPEAAASAAELEKVRAILAKEPNGSEAKWARLARRTAGAGGVTLNGAG	AAELEKVRAILAKEPN	GSEAK	AI design n°159:RMSD=2.05:Contacts=92:pLDDT=81.35
KPEAAASAAELEKVRAILAKEPNGSEKWARLARRTAGAGGVTLNGAG	AAELEKVRAILAKEPN	GSEK	AI design n°159:RMSD=2.05:Contacts=92:pLDDT=81.35
KPEAAASAAELEKVRAILAKEPNGSKWARLARRTAGAGGVTLNGAG	AAELEKVRAILAKEPN	GSK	AI design n°159:RMSD=2.05:Contacts=92:pLDDT=81.35
KPEAAASAEELAKVKAILASRENGSEAKWARLARRTAGAGGVTLNGAG	AEELAKVKAILASREN	GSEAK	AI design n°160:RMSD=2.02:Contacts=98:pLDDT=77.10
KPEAAASAEELAKVKAILASRENGSEKWARLARRTAGAGGVTLNGAG	AEELAKVKAILASREN	GSEK	AI design n°160:RMSD=2.02:Contacts=98:pLDDT=77.10
KPEAAASAEELAKVKAILASRENGSKWARLARRTAGAGGVTLNGAG	AEELAKVKAILASREN	GSK	AI design n°160:RMSD=2.02:Contacts=98:pLDDT=77.10
KPEAAASAAELARVQAILAARPNGSEAKWARLARRTAGAGGVTLNGAG	AAELARVQAILAARPN	GSEAK	AI design n°161:RMSD=2.20:Contacts=105:pLDDT=86.13
KPEAAASAAELARVQAILAARPNGSEKWARLARRTAGAGGVTLNGAG	AAELARVQAILAARPN	GSEK	AI design n°161:RMSD=2.20:Contacts=105:pLDDT=86.13
KPEAAASAAELARVQAILAARPNGSKWARLARRTAGAGGVTLNGAG	AAELARVQAILAARPN	GSK	AI design n°161:RMSD=2.20:Contacts=105:pLDDT=86.13
KPEAAASSAELAKVKAILAADENGSEAKWARLARRTAGAGGVTLNGAG	SAELAKVKAILAADEN	GSEAK	AI design n°162:RMSD=2.12:Contacts=82:pLDDT=78.70
KPEAAASSAELAKVKAILAADENGSEKWARLARRTAGAGGVTLNGAG	SAELAKVKAILAADEN	GSEK	AI design n°162:RMSD=2.12:Contacts=82:pLDDT=78.70
KPEAAASSAELAKVKAILAADENGSKWARLARRTAGAGGVTLNGAG	SAELAKVKAILAADEN	GSK	AI design n°162:RMSD=2.12:Contacts=82:pLDDT=78.70
KPEAAASAAELAKVKAILAKDKDGSEAKWARLARRTAGAGGVTLNGAG	AAELAKVKAILAKDKD	GSEAK	AI design n°163:RMSD=1.83:Contacts=83:pLDDT=78.57
KPEAAASAAELAKVKAILAKDKDGSEKWARLARRTAGAGGVTLNGAG	AAELAKVKAILAKDKD	GSEK	AI design n°163:RMSD=1.83:Contacts=83:pLDDT=78.57
KPEAAASAAELAKVKAILAKDKDGSKWARLARRTAGAGGVTLNGAG	AAELAKVKAILAKDKD	GSK	AI design n°163:RMSD=1.83:Contacts=83:pLDDT=78.57
KPEAAASSAELEEVRAILAKRENGSEAKWARLARRTAGAGGVTLNGAG	SAELEEVRAILAKREN	GSEAK	AI design n°164:RMSD=2.05:Contacts=92:pLDDT=80.32
KPEAAASSAELEEVRAILAKRENGSEKWARLARRTAGAGGVTLNGAG	SAELEEVRAILAKREN	GSEK	AI design n°164:RMSD=2.05:Contacts=92:pLDDT=80.32
KPEAAASSAELEEVRAILAKRENGSKWARLARRTAGAGGVTLNGAG	SAELEEVRAILAKREN	GSK	AI design n°164:RMSD=2.05:Contacts=92:pLDDT=80.32
KPEAAASAAELAEVKAILAKRENGSEAKWARLARRTAGAGGVTLNGAG	AAELAEVKAILAKREN	GSEAK	AI design n°165:RMSD=2.08:Contacts=102:pLDDT=74.92
KPEAAASAAELAEVKAILAKRENGSEKWARLARRTAGAGGVTLNGAG	AAELAEVKAILAKREN	GSEK	AI design n°165:RMSD=2.08:Contacts=102:pLDDT=74.92
KPEAAASAAELAEVKAILAKRENGSKWARLARRTAGAGGVTLNGAG	AAELAEVKAILAKREN	GSK	AI design n°165:RMSD=2.08:Contacts=102:pLDDT=74.92
KPEAAASDAELAAVRAILAKDANGSEAKWARLARRTAGAGGVTLNGAG	DAELAAVRAILAKDAN	GSEAK	AI design n°166:RMSD=1.89:Contacts=83:pLDDT=80.35
KPEAAASDAELAAVRAILAKDANGSEKWARLARRTAGAGGVTLNGAG	DAELAAVRAILAKDAN	GSEK	AI design n°166:RMSD=1.89:Contacts=83:pLDDT=80.35
KPEAAASDAELAAVRAILAKDANGSKWARLARRTAGAGGVTLNGAG	DAELAAVRAILAKDAN	GSK	AI design n°166:RMSD=1.89:Contacts=83:pLDDT=80.35
KPEAAASAAELAEVRAILAADADGSEAKWARLARRTAGAGGVTLNGAG	AAELAEVRAILAADAD	GSEAK	AI design n°167:RMSD=2.12:Contacts=83:pLDDT=78.96
KPEAAASAAELAEVRAILAADADGSEKWARLARRTAGAGGVTLNGAG	AAELAEVRAILAADAD	GSEK	AI design n°167:RMSD=2.12:Contacts=83:pLDDT=78.96
KPEAAASAAELAEVRAILAADADGSKWARLARRTAGAGGVTLNGAG	AAELAEVRAILAADAD	GSK	AI design n°167:RMSD=2.12:Contacts=83:pLDDT=78.96
KPEAAASDAELAKVRAILAARPNGSEAKWARLARRTAGAGGVTLNGAG	DAELAKVRAILAARPN	GSEAK	AI design n°168:RMSD=1.97:Contacts=99:pLDDT=85.71
KPEAAASDAELAKVRAILAARPNGSEKWARLARRTAGAGGVTLNGAG	DAELAKVRAILAARPN	GSEK	AI design n°168:RMSD=1.97:Contacts=99:pLDDT=85.71
KPEAAASDAELAKVRAILAARPNGSKWARLARRTAGAGGVTLNGAG	DAELAKVRAILAARPN	GSK	AI design n°168:RMSD=1.97:Contacts=99:pLDDT=85.71
KPEAAASAAELAEVQAILAADENGSEAKWARLARRTAGAGGVTLNGAG	AAELAEVQAILAADEN	GSEAK	AI design n°169:RMSD=2.05:Contacts=85:pLDDT=70.33
KPEAAASAAELAEVQAILAADENGSEKWARLARRTAGAGGVTLNGAG	AAELAEVQAILAADEN	GSEK	AI design n°169:RMSD=2.05:Contacts=85:pLDDT=70.33
KPEAAASAAELAEVQAILAADENGSKWARLARRTAGAGGVTLNGAG	AAELAEVQAILAADEN	GSK	AI design n°169:RMSD=2.05:Contacts=85:pLDDT=70.33
KPEAAASAAELAEIRAILAADADGSEAKWARLARRTAGAGGVTLNGAG	AAELAEIRAILAADAD	GSEAK	AI design n°170:RMSD=2.04:Contacts=82:pLDDT=73.69
KPEAAASAAELAEIRAILAADADGSEKWARLARRTAGAGGVTLNGAG	AAELAEIRAILAADAD	GSEK	AI design n°170:RMSD=2.04:Contacts=82:pLDDT=73.69
KPEAAASAAELAEIRAILAADADGSKWARLARRTAGAGGVTLNGAG	AAELAEIRAILAADAD	GSK	AI design n°170:RMSD=2.04:Contacts=82:pLDDT=73.69
KPEAAASEAELAKVREILAKEPNGSEAKWARLARRTAGAGGVTLNGAG	EAELAKVREILAKEPN	GSEAK	AI design n°171:RMSD=2.10:Contacts=85:pLDDT=78.00
KPEAAASEAELAKVREILAKEPNGSEKWARLARRTAGAGGVTLNGAG	EAELAKVREILAKEPN	GSEK	AI design n°171:RMSD=2.10:Contacts=85:pLDDT=78.00
KPEAAASEAELAKVREILAKEPNGSKWARLARRTAGAGGVTLNGAG	EAELAKVREILAKEPN	GSK	AI design n°171:RMSD=2.10:Contacts=85:pLDDT=78.00
KPEAAASSSELAEVKAILASRENGSEAKWARLARRTAGAGGVTLNGAG	SSELAEVKAILASREN	GSEAK	AI design n°172:RMSD=2.08:Contacts=103:pLDDT=75.90
KPEAAASSSELAEVKAILASRENGSEKWARLARRTAGAGGVTLNGAG	SSELAEVKAILASREN	GSEK	AI design n°172:RMSD=2.08:Contacts=103:pLDDT=75.90
KPEAAASSSELAEVKAILASRENGSKWARLARRTAGAGGVTLNGAG	SSELAEVKAILASREN	GSK	AI design n°172:RMSD=2.08:Contacts=103:pLDDT=75.90
KPEAAASSSELAAVREILAKDENGSEAKWARLARRTAGAGGVTLNGAG	SSELAAVREILAKDEN	GSEAK	AI design n°173:RMSD=2.16:Contacts=96:pLDDT=73.90
KPEAAASSSELAAVREILAKDENGSEKWARLARRTAGAGGVTLNGAG	SSELAAVREILAKDEN	GSEK	AI design n°173:RMSD=2.16:Contacts=96:pLDDT=73.90
KPEAAASSSELAAVREILAKDENGSKWARLARRTAGAGGVTLNGAG	SSELAAVREILAKDEN	GSK	AI design n°173:RMSD=2.16:Contacts=96:pLDDT=73.90
KPEAAASAAELAAVRAILAARPNGSEAKWARLARRTAGAGGVTLNGAG	AAELAAVRAILAARPN	GSEAK	AI design n°174:RMSD=2.17:Contacts=105:pLDDT=80.96
KPEAAASAAELAAVRAILAARPNGSEKWARLARRTAGAGGVTLNGAG	AAELAAVRAILAARPN	GSEK	AI design n°174:RMSD=2.17:Contacts=105:pLDDT=80.96
KPEAAASAAELAAVRAILAARPNGSKWARLARRTAGAGGVTLNGAG	AAELAAVRAILAARPN	GSK	AI design n°174:RMSD=2.17:Contacts=105:pLDDT=80.96
KPEAAASEEELAKVREILAKEPNGSEAKWARLARRTAGAGGVTLNGAG	EEELAKVREILAKEPN	GSEAK	AI design n°175:RMSD=2.10:Contacts=98:pLDDT=82.23
KPEAAASEEELAKVREILAKEPNGSEKWARLARRTAGAGGVTLNGAG	EEELAKVREILAKEPN	GSEK	AI design n°175:RMSD=2.10:Contacts=98:pLDDT=82.23
KPEAAASEEELAKVREILAKEPNGSKWARLARRTAGAGGVTLNGAG	EEELAKVREILAKEPN	GSK	AI design n°175:RMSD=2.10:Contacts=98:pLDDT=82.23
KPEAAASSSELARVRAILASRPNGSEAKWARLARRTAGAGGVTLNGAG	SSELARVRAILASRPN	GSEAK	AI design n°176:RMSD=2.25:Contacts=81:pLDDT=82.72
KPEAAASSSELARVRAILASRPNGSEKWARLARRTAGAGGVTLNGAG	SSELARVRAILASRPN	GSEK	AI design n°176:RMSD=2.25:Contacts=81:pLDDT=82.72
KPEAAASSSELARVRAILASRPNGSKWARLARRTAGAGGVTLNGAG	SSELARVRAILASRPN	GSK	AI design n°176:RMSD=2.25:Contacts=81:pLDDT=82.72
KPEAAASSSELEKVKEILAKRENGSEAKWARLARRTAGAGGVTLNGAG	SSELEKVKEILAKREN	GSEAK	AI design n°177:RMSD=2.11:Contacts=81:pLDDT=77.32
KPEAAASSSELEKVKEILAKRENGSEKWARLARRTAGAGGVTLNGAG	SSELEKVKEILAKREN	GSEK	AI design n°177:RMSD=2.11:Contacts=81:pLDDT=77.32
KPEAAASSSELEKVKEILAKRENGSKWARLARRTAGAGGVTLNGAG	SSELEKVKEILAKREN	GSK	AI design n°177:RMSD=2.11:Contacts=81:pLDDT=77.32
KPEAAASDAELAEVRAILAADPDGSEAKWARLARRTAGAGGVTLNGAG	DAELAEVRAILAADPD	GSEAK	AI design n°178:RMSD=1.94:Contacts=90:pLDDT=80.16
KPEAAASDAELAEVRAILAADPDGSEKWARLARRTAGAGGVTLNGAG	DAELAEVRAILAADPD	GSEK	AI design n°178:RMSD=1.94:Contacts=90:pLDDT=80.16
KPEAAASDAELAEVRAILAADPDGSKWARLARRTAGAGGVTLNGAG	DAELAEVRAILAADPD	GSK	AI design n°178:RMSD=1.94:Contacts=90:pLDDT=80.16
KPEAAASSAELAEVKAILAARPNGSEAKWARLARRTAGAGGVTLNGAG	SAELAEVKAILAARPN	GSEAK	AI design n°179:RMSD=1.99:Contacts=105:pLDDT=89.57
KPEAAASSAELAEVKAILAARPNGSEKWARLARRTAGAGGVTLNGAG	SAELAEVKAILAARPN	GSEK	AI design n°179:RMSD=1.99:Contacts=105:pLDDT=89.57
KPEAAASSAELAEVKAILAARPNGSKWARLARRTAGAGGVTLNGAG	SAELAEVKAILAARPN	GSK	AI design n°179:RMSD=1.99:Contacts=105:pLDDT=89.57
KPEAAASDAELARVRAILAADENGSEAKWARLARRTAGAGGVTLNGAG	DAELARVRAILAADEN	GSEAK	AI design n°180:RMSD=1.86:Contacts=90:pLDDT=77.70
KPEAAASDAELARVRAILAADENGSEKWARLARRTAGAGGVTLNGAG	DAELARVRAILAADEN	GSEK	AI design n°180:RMSD=1.86:Contacts=90:pLDDT=77.70
KPEAAASDAELARVRAILAADENGSKWARLARRTAGAGGVTLNGAG	DAELARVRAILAADEN	GSK	AI design n°180:RMSD=1.86:Contacts=90:pLDDT=77.70
KPEAAASSAELAKVKAILASRPNGSEAKWARLARRTAGAGGVTLNGAG	SAELAKVKAILASRPN	GSEAK	AI design n°181:RMSD=2.01:Contacts=94:pLDDT=84.46
KPEAAASSAELAKVKAILASRPNGSEKWARLARRTAGAGGVTLNGAG	SAELAKVKAILASRPN	GSEK	AI design n°181:RMSD=2.01:Contacts=94:pLDDT=84.46
KPEAAASSAELAKVKAILASRPNGSKWARLARRTAGAGGVTLNGAG	SAELAKVKAILASRPN	GSK	AI design n°181:RMSD=2.01:Contacts=94:pLDDT=84.46
KPEAAASMSEERKAILARRAANAGSEAKWARLARRTAGAGGVTLNGAG	MSEERKAILARRAANA	GSEAK	AI design n°182:RMSD=2.75:Contacts=80:pLDDT=56.90
KPEAAASMSEERKAILARRAANAGSEKWARLARRTAGAGGVTLNGAG	MSEERKAILARRAANA	GSEK	AI design n°182:RMSD=2.75:Contacts=80:pLDDT=56.90
KPEAAASMSEERKAILARRAANAGSKWARLARRTAGAGGVTLNGAG	MSEERKAILARRAANA	GSK	AI design n°182:RMSD=2.75:Contacts=80:pLDDT=56.90
KPEAAASMSAERAAILARRAANAGSEAKWARLARRTAGAGGVTLNGAG	MSAERAAILARRAANA	GSEAK	AI design n°183:RMSD=2.22:Contacts=86:pLDDT=60.61
KPEAAASMSAERAAILARRAANAGSEKWARLARRTAGAGGVTLNGAG	MSAERAAILARRAANA	GSEK	AI design n°183:RMSD=2.22:Contacts=86:pLDDT=60.61
KPEAAASMSAERAAILARRAANAGSKWARLARRTAGAGGVTLNGAG	MSAERAAILARRAANA	GSK	AI design n°183:RMSD=2.22:Contacts=86:pLDDT=60.61
KPEAAASMDPERAAILARRAANAGSEAKWARLARRTAGAGGVTLNGAG	MDPERAAILARRAANA	GSEAK	AI design n°184:RMSD=2.21:Contacts=86:pLDDT=57.77
KPEAAASMDPERAAILARRAANAGSEKWARLARRTAGAGGVTLNGAG	MDPERAAILARRAANA	GSEK	AI design n°184:RMSD=2.21:Contacts=86:pLDDT=57.77
KPEAAASMDPERAAILARRAANAGSKWARLARRTAGAGGVTLNGAG	MDPERAAILARRAANA	GSK	AI design n°184:RMSD=2.21:Contacts=86:pLDDT=57.77
KPEAAASMTPERAAILARRAATAGSEAKWARLARRTAGAGGVTLNGAG	MTPERAAILARRAATA	GSEAK	AI design n°185:RMSD=3.82:Contacts=101:pLDDT=46.52
KPEAAASMTPERAAILARRAATAGSEKWARLARRTAGAGGVTLNGAG	MTPERAAILARRAATA	GSEK	AI design n°185:RMSD=3.82:Contacts=101:pLDDT=46.52
KPEAAASMTPERAAILARRAATAGSKWARLARRTAGAGGVTLNGAG	MTPERAAILARRAATA	GSK	AI design n°185:RMSD=3.82:Contacts=101:pLDDT=46.52
KPEAAASMSPERAAILARRAANAGSEAKWARLARRTAGAGGVTLNGAG	MSPERAAILARRAANA	GSEAK	AI design n°186:RMSD=2.27:Contacts=75:pLDDT=56.60
KPEAAASMSPERAAILARRAANAGSEKWARLARRTAGAGGVTLNGAG	MSPERAAILARRAANA	GSEK	AI design n°186:RMSD=2.27:Contacts=75:pLDDT=56.60
KPEAAASMSPERAAILARRAANAGSKWARLARRTAGAGGVTLNGAG	MSPERAAILARRAANA	GSK	AI design n°186:RMSD=2.27:Contacts=75:pLDDT=56.60
KPEAAASMTPERAAILARRAANAGSEAKWARLARRTAGAGGVTLNGAG	MTPERAAILARRAANA	GSEAK	AI design n°187:RMSD=2.37:Contacts=77:pLDDT=57.94
KPEAAASMTPERAAILARRAANAGSEKWARLARRTAGAGGVTLNGAG	MTPERAAILARRAANA	GSEK	AI design n°187:RMSD=2.37:Contacts=77:pLDDT=57.94
KPEAAASMTPERAAILARRAANAGSKWARLARRTAGAGGVTLNGAG	MTPERAAILARRAANA	GSK	AI design n°187:RMSD=2.37:Contacts=77:pLDDT=57.94
KPEAAASMSAARAAILARRAANAGSEAKWARLARRTAGAGGVTLNGAG	MSAARAAILARRAANA	GSEAK	AI design n°188:RMSD=2.62:Contacts=96:pLDDT=51.61
KPEAAASMSAARAAILARRAANAGSEKWARLARRTAGAGGVTLNGAG	MSAARAAILARRAANA	GSEK	AI design n°188:RMSD=2.62:Contacts=96:pLDDT=51.61
KPEAAASMSAARAAILARRAANAGSKWARLARRTAGAGGVTLNGAG	MSAARAAILARRAANA	GSK	AI design n°188:RMSD=2.62:Contacts=96:pLDDT=51.61
KPEAAASMSAERAAIRARRAANAGSEAKWARLARRTAGAGGVTLNGAG	MSAERAAIRARRAANA	GSEAK	AI design n°189:RMSD=2.69:Contacts=97:pLDDT=63.56
KPEAAASMSAERAAIRARRAANAGSEKWARLARRTAGAGGVTLNGAG	MSAERAAIRARRAANA	GSEK	AI design n°189:RMSD=2.69:Contacts=97:pLDDT=63.56
KPEAAASMSAERAAIRARRAANAGSKWARLARRTAGAGGVTLNGAG	MSAERAAIRARRAANA	GSK	AI design n°189:RMSD=2.69:Contacts=97:pLDDT=63.56
KPEAAASMTAERAAILARRAANAGSEAKWARLARRTAGAGGVTLNGAG	MTAERAAILARRAANA	GSEAK	AI design n°190:RMSD=2.27:Contacts=76:pLDDT=60.51
KPEAAASMTAERAAILARRAANAGSEKWARLARRTAGAGGVTLNGAG	MTAERAAILARRAANA	GSEK	AI design n°190:RMSD=2.27:Contacts=76:pLDDT=60.51
KPEAAASMTAERAAILARRAANAGSKWARLARRTAGAGGVTLNGAG	MTAERAAILARRAANA	GSK	AI design n°190:RMSD=2.27:Contacts=76:pLDDT=60.51
KPEAAASMSPERLAILARRAANAGSEAKWARLARRTAGAGGVTLNGAG	MSPERLAILARRAANA	GSEAK	AI design n°191:RMSD=2.61:Contacts=103:pLDDT=54.52
KPEAAASMSPERLAILARRAANAGSEKWARLARRTAGAGGVTLNGAG	MSPERLAILARRAANA	GSEK	AI design n°191:RMSD=2.61:Contacts=103:pLDDT=54.52
KPEAAASMSPERLAILARRAANAGSKWARLARRTAGAGGVTLNGAG	MSPERLAILARRAANA	GSK	AI design n°191:RMSD=2.61:Contacts=103:pLDDT=54.52
KPEAAASMTPERLAILARRAANAGSEAKWARLARRTAGAGGVTLNGAG	MTPERLAILARRAANA	GSEAK	AI design n°192:RMSD=2.91:Contacts=88:pLDDT=53.88
KPEAAASMTPERLAILARRAANAGSEKWARLARRTAGAGGVTLNGAG	MTPERLAILARRAANA	GSEK	AI design n°192:RMSD=2.91:Contacts=88:pLDDT=53.88
KPEAAASMTPERLAILARRAANAGSKWARLARRTAGAGGVTLNGAG	MTPERLAILARRAANA	GSK	AI design n°192:RMSD=2.91:Contacts=88:pLDDT=53.88
KPEAAASMSAERRAILARRAANAGSEAKWARLARRTAGAGGVTLNGAG	MSAERRAILARRAANA	GSEAK	AI design n°193:RMSD=2.75:Contacts=86:pLDDT=56.31
KPEAAASMSAERRAILARRAANAGSEKWARLARRTAGAGGVTLNGAG	MSAERRAILARRAANA	GSEK	AI design n°193:RMSD=2.75:Contacts=86:pLDDT=56.31
KPEAAASMSAERRAILARRAANAGSKWARLARRTAGAGGVTLNGAG	MSAERRAILARRAANA	GSK	AI design n°193:RMSD=2.75:Contacts=86:pLDDT=56.31
KPEAAASMDPARKAILARRAANAGSEAKWARLARRTAGAGGVTLNGAG	MDPARKAILARRAANA	GSEAK	AI design n°194:RMSD=2.56:Contacts=81:pLDDT=59.65
KPEAAASMDPARKAILARRAANAGSEKWARLARRTAGAGGVTLNGAG	MDPARKAILARRAANA	GSEK	AI design n°194:RMSD=2.56:Contacts=81:pLDDT=59.65
KPEAAASMDPARKAILARRAANAGSKWARLARRTAGAGGVTLNGAG	MDPARKAILARRAANA	GSK	AI design n°194:RMSD=2.56:Contacts=81:pLDDT=59.65
KPEAAASMDPARAAILARRAANAGSEAKWARLARRTAGAGGVTLNGAG	MDPARAAILARRAANA	GSEAK	AI design n°195:RMSD=2.36:Contacts=77:pLDDT=56.45
KPEAAASMDPARAAILARRAANAGSEKWARLARRTAGAGGVTLNGAG	MDPARAAILARRAANA	GSEK	AI design n°195:RMSD=2.36:Contacts=77:pLDDT=56.45
KPEAAASMDPARAAILARRAANAGSKWARLARRTAGAGGVTLNGAG	MDPARAAILARRAANA	GSK	AI design n°195:RMSD=2.36:Contacts=77:pLDDT=56.45
KPEAAASMTPERRAILARRAATAGSEAKWARLARRTAGAGGVTLNGAG	MTPERRAILARRAATA	GSEAK	AI design n°196:RMSD=3.68:Contacts=76:pLDDT=51.98
KPEAAASMTPERRAILARRAATAGSEKWARLARRTAGAGGVTLNGAG	MTPERRAILARRAATA	GSEK	AI design n°196:RMSD=3.68:Contacts=76:pLDDT=51.98
KPEAAASMTPERRAILARRAATAGSKWARLARRTAGAGGVTLNGAG	MTPERRAILARRAATA	GSK	AI design n°196:RMSD=3.68:Contacts=76:pLDDT=51.98
KPEAAASMDAARAARLAARAANAGSEAKWARLARRTAGAGGVTLNGAG	MDAARAARLAARAANA	GSEAK	AI design n°197:RMSD=3.46:Contacts=115:pLDDT=52.85
KPEAAASMDAARAARLAARAANAGSEKWARLARRTAGAGGVTLNGAG	MDAARAARLAARAANA	GSEK	AI design n°197:RMSD=3.46:Contacts=115:pLDDT=52.85
KPEAAASMDAARAARLAARAANAGSKWARLARRTAGAGGVTLNGAG	MDAARAARLAARAANA	GSK	AI design n°197:RMSD=3.46:Contacts=115:pLDDT=52.85
KPEAAASMSPERREILARRAANAGSEAKWARLARRTAGAGGVTLNGAG	MSPERREILARRAANA	GSEAK	AI design n°198:RMSD=2.30:Contacts=84:pLDDT=60.54
KPEAAASMSPERREILARRAANAGSEKWARLARRTAGAGGVTLNGAG	MSPERREILARRAANA	GSEK	AI design n°198:RMSD=2.30:Contacts=84:pLDDT=60.54
KPEAAASMSPERREILARRAANAGSKWARLARRTAGAGGVTLNGAG	MSPERREILARRAANA	GSK	AI design n°198:RMSD=2.30:Contacts=84:pLDDT=60.54
KPEAAASMTAERLAIRARRAANAGSEAKWARLARRTAGAGGVTLNGAG	MTAERLAIRARRAANA	GSEAK	AI design n°199:RMSD=2.48:Contacts=102:pLDDT=66.00
KPEAAASMTAERLAIRARRAANAGSEKWARLARRTAGAGGVTLNGAG	MTAERLAIRARRAANA	GSEK	AI design n°199:RMSD=2.48:Contacts=102:pLDDT=66.00
KPEAAASMTAERLAIRARRAANAGSKWARLARRTAGAGGVTLNGAG	MTAERLAIRARRAANA	GSK	AI design n°199:RMSD=2.48:Contacts=102:pLDDT=66.00
KPEAAASMDAERAAILARRAANAGSEAKWARLARRTAGAGGVTLNGAG	MDAERAAILARRAANA	GSEAK	AI design n°200:RMSD=2.68:Contacts=88:pLDDT=67.95
KPEAAASMDAERAAILARRAANAGSEKWARLARRTAGAGGVTLNGAG	MDAERAAILARRAANA	GSEK	AI design n°200:RMSD=2.68:Contacts=88:pLDDT=67.95
KPEAAASMDAERAAILARRAANAGSKWARLARRTAGAGGVTLNGAG	MDAERAAILARRAANA	GSK	AI design n°200:RMSD=2.68:Contacts=88:pLDDT=67.95
KPEAAASMSPERLAIQARRAANAGSEAKWARLARRTAGAGGVTLNGAG	MSPERLAIQARRAANA	GSEAK	AI design n°201:RMSD=2.61:Contacts=78:pLDDT=55.98
KPEAAASMSPERLAIQARRAANAGSEKWARLARRTAGAGGVTLNGAG	MSPERLAIQARRAANA	GSEK	AI design n°201:RMSD=2.61:Contacts=78:pLDDT=55.98
KPEAAASMSPERLAIQARRAANAGSKWARLARRTAGAGGVTLNGAG	MSPERLAIQARRAANA	GSK	AI design n°201:RMSD=2.61:Contacts=78:pLDDT=55.98
KPEAAASMSPERAEILARRAANAGSEAKWARLARRTAGAGGVTLNGAG	MSPERAEILARRAANA	GSEAK	AI design n°202:RMSD=2.16:Contacts=71:pLDDT=57.67
KPEAAASMSPERAEILARRAANAGSEKWARLARRTAGAGGVTLNGAG	MSPERAEILARRAANA	GSEK	AI design n°202:RMSD=2.16:Contacts=71:pLDDT=57.67
KPEAAASMSPERAEILARRAANAGSKWARLARRTAGAGGVTLNGAG	MSPERAEILARRAANA	GSK	AI design n°202:RMSD=2.16:Contacts=71:pLDDT=57.67
KPEAAASMSAARRAILARRAANAGSEAKWARLARRTAGAGGVTLNGAG	MSAARRAILARRAANA	GSEAK	AI design n°203:RMSD=2.69:Contacts=73:pLDDT=58.61
KPEAAASMSAARRAILARRAANAGSEKWARLARRTAGAGGVTLNGAG	MSAARRAILARRAANA	GSEK	AI design n°203:RMSD=2.69:Contacts=73:pLDDT=58.61
KPEAAASMSAARRAILARRAANAGSKWARLARRTAGAGGVTLNGAG	MSAARRAILARRAANA	GSK	AI design n°203:RMSD=2.69:Contacts=73:pLDDT=58.61
KPEAAASMSAERLAILARRAANAGSEAKWARLARRTAGAGGVTLNGAG	MSAERLAILARRAANA	GSEAK	AI design n°204:RMSD=2.90:Contacts=80:pLDDT=53.63
KPEAAASMSAERLAILARRAANAGSEKWARLARRTAGAGGVTLNGAG	MSAERLAILARRAANA	GSEK	AI design n°204:RMSD=2.90:Contacts=80:pLDDT=53.63
KPEAAASMSAERLAILARRAANAGSKWARLARRTAGAGGVTLNGAG	MSAERLAILARRAANA	GSK	AI design n°204:RMSD=2.90:Contacts=80:pLDDT=53.63
KPEAAASAAAEAARFAALLAALPGSEAKWARLARRTAGAGGVTLNGAG	AAAEAARFAALLAALP	GSEAK	AI design n°205:RMSD=2.02:Contacts=124:pLDDT=85.07
KPEAAASAAAEAARFAALLAALPGSEKWARLARRTAGAGGVTLNGAG	AAAEAARFAALLAALP	GSEK	AI design n°205:RMSD=2.02:Contacts=124:pLDDT=85.07
KPEAAASAAAEAARFAALLAALPGSKWARLARRTAGAGGVTLNGAG	AAAEAARFAALLAALP	GSK	AI design n°205:RMSD=2.02:Contacts=124:pLDDT=85.07
KPEAAASAAAEQAAFDALLAALPGSEAKWARLARRTAGAGGVTLNGAG	AAAEQAAFDALLAALP	GSEAK	AI design n°206:RMSD=1.88:Contacts=119:pLDDT=85.95
KPEAAASAAAEQAAFDALLAALPGSEKWARLARRTAGAGGVTLNGAG	AAAEQAAFDALLAALP	GSEK	AI design n°206:RMSD=1.88:Contacts=119:pLDDT=85.95
KPEAAASAAAEQAAFDALLAALPGSKWARLARRTAGAGGVTLNGAG	AAAEQAAFDALLAALP	GSK	AI design n°206:RMSD=1.88:Contacts=119:pLDDT=85.95
KPEAAASAAAEAAAFAALLAALPGSEAKWARLARRTAGAGGVTLNGAG	AAAEAAAFAALLAALP	GSEAK	AI design n°207:RMSD=1.88:Contacts=116:pLDDT=82.21
KPEAAASAAAEAAAFAALLAALPGSEKWARLARRTAGAGGVTLNGAG	AAAEAAAFAALLAALP	GSEK	AI design n°207:RMSD=1.88:Contacts=116:pLDDT=82.21
KPEAAASAAAEAAAFAALLAALPGSKWARLARRTAGAGGVTLNGAG	AAAEAAAFAALLAALP	GSK	AI design n°207:RMSD=1.88:Contacts=116:pLDDT=82.21
KPEAAASAAAEEAEFAALLAALPGSEAKWARLARRTAGAGGVTLNGAG	AAAEEAEFAALLAALP	GSEAK	AI design n°208:RMSD=1.90:Contacts=118:pLDDT=85.72
KPEAAASAAAEEAEFAALLAALPGSEKWARLARRTAGAGGVTLNGAG	AAAEEAEFAALLAALP	GSEK	AI design n°208:RMSD=1.90:Contacts=118:pLDDT=85.72
KPEAAASAAAEEAEFAALLAALPGSKWARLARRTAGAGGVTLNGAG	AAAEEAEFAALLAALP	GSK	AI design n°208:RMSD=1.90:Contacts=118:pLDDT=85.72
KPEAAASAAEEAAAFAALLAALPGSEAKWARLARRTAGAGGVTLNGAG	AAEEAAAFAALLAALP	GSEAK	AI design n°209:RMSD=1.83:Contacts=115:pLDDT=82.56
KPEAAASAAEEAAAFAALLAALPGSEKWARLARRTAGAGGVTLNGAG	AAEEAAAFAALLAALP	GSEK	AI design n°209:RMSD=1.83:Contacts=115:pLDDT=82.56
KPEAAASAAEEAAAFAALLAALPGSKWARLARRTAGAGGVTLNGAG	AAEEAAAFAALLAALP	GSK	AI design n°209:RMSD=1.83:Contacts=115:pLDDT=82.56
KPEAAASAAAEQAAFDALLAKLPGSEAKWARLARRTAGAGGVTLNGAG	AAAEQAAFDALLAKLP	GSEAK	AI design n°210:RMSD=1.77:Contacts=119:pLDDT=83.41
KPEAAASAAAEQAAFDALLAKLPGSEKWARLARRTAGAGGVTLNGAG	AAAEQAAFDALLAKLP	GSEK	AI design n°210:RMSD=1.77:Contacts=119:pLDDT=83.41
KPEAAASAAAEQAAFDALLAKLPGSKWARLARRTAGAGGVTLNGAG	AAAEQAAFDALLAKLP	GSK	AI design n°210:RMSD=1.77:Contacts=119:pLDDT=83.41
KPEAAASAEEERARFEALLAALPGSEAKWARLARRTAGAGGVTLNGAG	AEEERARFEALLAALP	GSEAK	AI design n°211:RMSD=2.04:Contacts=118:pLDDT=85.39
KPEAAASAEEERARFEALLAALPGSEKWARLARRTAGAGGVTLNGAG	AEEERARFEALLAALP	GSEK	AI design n°211:RMSD=2.04:Contacts=118:pLDDT=85.39
KPEAAASAEEERARFEALLAALPGSKWARLARRTAGAGGVTLNGAG	AEEERARFEALLAALP	GSK	AI design n°211:RMSD=2.04:Contacts=118:pLDDT=85.39
KPEAAASAAAEAAHFAALLAALPGSEAKWARLARRTAGAGGVTLNGAG	AAAEAAHFAALLAALP	GSEAK	AI design n°212:RMSD=2.09:Contacts=108:pLDDT=84.86
KPEAAASAAAEAAHFAALLAALPGSEKWARLARRTAGAGGVTLNGAG	AAAEAAHFAALLAALP	GSEK	AI design n°212:RMSD=2.09:Contacts=108:pLDDT=84.86
KPEAAASAAAEAAHFAALLAALPGSKWARLARRTAGAGGVTLNGAG	AAAEAAHFAALLAALP	GSK	AI design n°212:RMSD=2.09:Contacts=108:pLDDT=84.86
KPEAAASAAAEEAAFAALLAALPGSEAKWARLARRTAGAGGVTLNGAG	AAAEEAAFAALLAALP	GSEAK	AI design n°213:RMSD=2.09:Contacts=101:pLDDT=83.73
KPEAAASAAAEEAAFAALLAALPGSEKWARLARRTAGAGGVTLNGAG	AAAEEAAFAALLAALP	GSEK	AI design n°213:RMSD=2.09:Contacts=101:pLDDT=83.73
KPEAAASAAAEEAAFAALLAALPGSKWARLARRTAGAGGVTLNGAG	AAAEEAAFAALLAALP	GSK	AI design n°213:RMSD=2.09:Contacts=101:pLDDT=83.73
KPEAAASSAAEAAHFAALLAALPGSEAKWARLARRTAGAGGVTLNGAG	SAAEAAHFAALLAALP	GSEAK	AI design n°214:RMSD=2.44:Contacts=97:pLDDT=84.75
KPEAAASSAAEAAHFAALLAALPGSEKWARLARRTAGAGGVTLNGAG	SAAEAAHFAALLAALP	GSEK	AI design n°214:RMSD=2.44:Contacts=97:pLDDT=84.75
KPEAAASSAAEAAHFAALLAALPGSKWARLARRTAGAGGVTLNGAG	SAAEAAHFAALLAALP	GSK	AI design n°214:RMSD=2.44:Contacts=97:pLDDT=84.75
KPEAAASAEEEAARFQALLAALPGSEAKWARLARRTAGAGGVTLNGAG	AEEEAARFQALLAALP	GSEAK	AI design n°215:RMSD=2.02:Contacts=116:pLDDT=84.67
KPEAAASAEEEAARFQALLAALPGSEKWARLARRTAGAGGVTLNGAG	AEEEAARFQALLAALP	GSEK	AI design n°215:RMSD=2.02:Contacts=116:pLDDT=84.67
KPEAAASAEEEAARFQALLAALPGSKWARLARRTAGAGGVTLNGAG	AEEEAARFQALLAALP	GSK	AI design n°215:RMSD=2.02:Contacts=116:pLDDT=84.67
KPEAAASAAAEAAREAALRAALPGSEAKWARLARRTAGAGGVTLNGAG	AAAEAAREAALRAALP	GSEAK	AI design n°216:RMSD=1.56:Contacts=111:pLDDT=83.32
KPEAAASAAAEAAREAALRAALPGSEKWARLARRTAGAGGVTLNGAG	AAAEAAREAALRAALP	GSEK	AI design n°216:RMSD=1.56:Contacts=111:pLDDT=83.32
KPEAAASAAAEAAREAALRAALPGSKWARLARRTAGAGGVTLNGAG	AAAEAAREAALRAALP	GSK	AI design n°216:RMSD=1.56:Contacts=111:pLDDT=83.32
KPEAAASAAAEQAAFAALLAALPGSEAKWARLARRTAGAGGVTLNGAG	AAAEQAAFAALLAALP	GSEAK	AI design n°217:RMSD=1.84:Contacts=117:pLDDT=83.27
KPEAAASAAAEQAAFAALLAALPGSEKWARLARRTAGAGGVTLNGAG	AAAEQAAFAALLAALP	GSEK	AI design n°217:RMSD=1.84:Contacts=117:pLDDT=83.27
KPEAAASAAAEQAAFAALLAALPGSKWARLARRTAGAGGVTLNGAG	AAAEQAAFAALLAALP	GSK	AI design n°217:RMSD=1.84:Contacts=117:pLDDT=83.27
KPEAAASAAEEAARFAALLAALPGSEAKWARLARRTAGAGGVTLNGAG	AAEEAARFAALLAALP	GSEAK	AI design n°218:RMSD=2.01:Contacts=128:pLDDT=84.49
KPEAAASAAEEAARFAALLAALPGSEKWARLARRTAGAGGVTLNGAG	AAEEAARFAALLAALP	GSEK	AI design n°218:RMSD=2.01:Contacts=128:pLDDT=84.49
KPEAAASAAEEAARFAALLAALPGSKWARLARRTAGAGGVTLNGAG	AAEEAARFAALLAALP	GSK	AI design n°218:RMSD=2.01:Contacts=128:pLDDT=84.49
KPEAAASSAAEQAAFDALLAALPGSEAKWARLARRTAGAGGVTLNGAG	SAAEQAAFDALLAALP	GSEAK	AI design n°219:RMSD=2.49:Contacts=108:pLDDT=85.34
KPEAAASSAAEQAAFDALLAALPGSEKWARLARRTAGAGGVTLNGAG	SAAEQAAFDALLAALP	GSEK	AI design n°219:RMSD=2.49:Contacts=108:pLDDT=85.34
KPEAAASSAAEQAAFDALLAALPGSKWARLARRTAGAGGVTLNGAG	SAAEQAAFDALLAALP	GSK	AI design n°219:RMSD=2.49:Contacts=108:pLDDT=85.34
KPEAAASAEAEAARFAALLAALPGSEAKWARLARRTAGAGGVTLNGAG	AEAEAARFAALLAALP	GSEAK	AI design n°220:RMSD=2.10:Contacts=120:pLDDT=85.73
KPEAAASAEAEAARFAALLAALPGSEKWARLARRTAGAGGVTLNGAG	AEAEAARFAALLAALP	GSEK	AI design n°220:RMSD=2.10:Contacts=120:pLDDT=85.73
KPEAAASAEAEAARFAALLAALPGSKWARLARRTAGAGGVTLNGAG	AEAEAARFAALLAALP	GSK	AI design n°220:RMSD=2.10:Contacts=120:pLDDT=85.73
KPEAAASAAAEEAHFAALLAALPGSEAKWARLARRTAGAGGVTLNGAG	AAAEEAHFAALLAALP	GSEAK	AI design n°221:RMSD=2.36:Contacts=108:pLDDT=87.93
KPEAAASAAAEEAHFAALLAALPGSEKWARLARRTAGAGGVTLNGAG	AAAEEAHFAALLAALP	GSEK	AI design n°221:RMSD=2.36:Contacts=108:pLDDT=87.93
KPEAAASAAAEEAHFAALLAALPGSKWARLARRTAGAGGVTLNGAG	AAAEEAHFAALLAALP	GSK	AI design n°221:RMSD=2.36:Contacts=108:pLDDT=87.93
KPEAAASAAAERAHFAALLAALPGSEAKWARLARRTAGAGGVTLNGAG	AAAERAHFAALLAALP	GSEAK	AI design n°222:RMSD=1.78:Contacts=138:pLDDT=87.50
KPEAAASAAAERAHFAALLAALPGSEKWARLARRTAGAGGVTLNGAG	AAAERAHFAALLAALP	GSEK	AI design n°222:RMSD=1.78:Contacts=138:pLDDT=87.50
KPEAAASAAAERAHFAALLAALPGSKWARLARRTAGAGGVTLNGAG	AAAERAHFAALLAALP	GSK	AI design n°222:RMSD=1.78:Contacts=138:pLDDT=87.50
KPEAAASAAAEAAEFAALLAALPGSEAKWARLARRTAGAGGVTLNGAG	AAAEAAEFAALLAALP	GSEAK	AI design n°223:RMSD=1.84:Contacts=120:pLDDT=83.59
KPEAAASAAAEAAEFAALLAALPGSEKWARLARRTAGAGGVTLNGAG	AAAEAAEFAALLAALP	GSEK	AI design n°223:RMSD=1.84:Contacts=120:pLDDT=83.59
KPEAAASAAAEAAEFAALLAALPGSKWARLARRTAGAGGVTLNGAG	AAAEAAEFAALLAALP	GSK	AI design n°223:RMSD=1.84:Contacts=120:pLDDT=83.59
KPEAAASAAAEAAHFAALLAKLPGSEAKWARLARRTAGAGGVTLNGAG	AAAEAAHFAALLAKLP	GSEAK	AI design n°224:RMSD=1.92:Contacts=122:pLDDT=84.37
KPEAAASAAAEAAHFAALLAKLPGSEKWARLARRTAGAGGVTLNGAG	AAAEAAHFAALLAKLP	GSEK	AI design n°224:RMSD=1.92:Contacts=122:pLDDT=84.37
KPEAAASAAAEAAHFAALLAKLPGSKWARLARRTAGAGGVTLNGAG	AAAEAAHFAALLAKLP	GSK	AI design n°224:RMSD=1.92:Contacts=122:pLDDT=84.37
KPEAAASAAAEQAHFAALLAKLPGSEAKWARLARRTAGAGGVTLNGAG	AAAEQAHFAALLAKLP	GSEAK	AI design n°225:RMSD=1.81:Contacts=126:pLDDT=82.34
KPEAAASAAAEQAHFAALLAKLPGSEKWARLARRTAGAGGVTLNGAG	AAAEQAHFAALLAKLP	GSEK	AI design n°225:RMSD=1.81:Contacts=126:pLDDT=82.34
KPEAAASAAAEQAHFAALLAKLPGSKWARLARRTAGAGGVTLNGAG	AAAEQAHFAALLAKLP	GSK	AI design n°225:RMSD=1.81:Contacts=126:pLDDT=82.34
KPEAAASAEAEAAEFAALLAALPGSEAKWARLARRTAGAGGVTLNGAG	AEAEAAEFAALLAALP	GSEAK	AI design n°226:RMSD=2.34:Contacts=105:pLDDT=84.16
KPEAAASAEAEAAEFAALLAALPGSEKWARLARRTAGAGGVTLNGAG	AEAEAAEFAALLAALP	GSEK	AI design n°226:RMSD=2.34:Contacts=105:pLDDT=84.16
KPEAAASAEAEAAEFAALLAALPGSKWARLARRTAGAGGVTLNGAG	AEAEAAEFAALLAALP	GSK	AI design n°226:RMSD=2.34:Contacts=105:pLDDT=84.16
KPEAAASAAAEAAHFAALLASLPGSEAKWARLARRTAGAGGVTLNGAG	AAAEAAHFAALLASLP	GSEAK	AI design n°227:RMSD=2.19:Contacts=111:pLDDT=82.83
KPEAAASAAAEAAHFAALLASLPGSEKWARLARRTAGAGGVTLNGAG	AAAEAAHFAALLASLP	GSEK	AI design n°227:RMSD=2.19:Contacts=111:pLDDT=82.83
KPEAAASAAAEAAHFAALLASLPGSKWARLARRTAGAGGVTLNGAG	AAAEAAHFAALLASLP	GSK	AI design n°227:RMSD=2.19:Contacts=111:pLDDT=82.83
KPEAAASAAAEQAREAALRAALPGSEAKWARLARRTAGAGGVTLNGAG	AAAEQAREAALRAALP	GSEAK	AI design n°228:RMSD=1.48:Contacts=139:pLDDT=83.39
KPEAAASAAAEQAREAALRAALPGSEKWARLARRTAGAGGVTLNGAG	AAAEQAREAALRAALP	GSEK	AI design n°228:RMSD=1.48:Contacts=139:pLDDT=83.39
KPEAAASAAAEQAREAALRAALPGSKWARLARRTAGAGGVTLNGAG	AAAEQAREAALRAALP	GSK	AI design n°228:RMSD=1.48:Contacts=139:pLDDT=83.39
KPEAAASAAAEAAKEAALRAKLPGSEAKWARLARRTAGAGGVTLNGAG	AAAEAAKEAALRAKLP	GSEAK	AI design n°229:RMSD=2.18:Contacts=98:pLDDT=83.52
KPEAAASAAAEAAKEAALRAKLPGSEKWARLARRTAGAGGVTLNGAG	AAAEAAKEAALRAKLP	GSEK	AI design n°229:RMSD=2.18:Contacts=98:pLDDT=83.52
KPEAAASAAAEAAKEAALRAKLPGSKWARLARRTAGAGGVTLNGAG	AAAEAAKEAALRAKLP	GSK	AI design n°229:RMSD=2.18:Contacts=98:pLDDT=83.52
KPEAAASSAAEAAREAALRAALPGSEAKWARLARRTAGAGGVTLNGAG	SAAEAAREAALRAALP	GSEAK	AI design n°230:RMSD=1.50:Contacts=101:pLDDT=82.62
KPEAAASSAAEAAREAALRAALPGSEKWARLARRTAGAGGVTLNGAG	SAAEAAREAALRAALP	GSEK	AI design n°230:RMSD=1.50:Contacts=101:pLDDT=82.62
KPEAAASSAAEAAREAALRAALPGSKWARLARRTAGAGGVTLNGAG	SAAEAAREAALRAALP	GSK	AI design n°230:RMSD=1.50:Contacts=101:pLDDT=82.62
KPEAAASAAAEAAAEAALRAKLPGSEAKWARLARRTAGAGGVTLNGAG	AAAEAAAEAALRAKLP	GSEAK	AI design n°231:RMSD=2.15:Contacts=92:pLDDT=86.49
KPEAAASAAAEAAAEAALRAKLPGSEKWARLARRTAGAGGVTLNGAG	AAAEAAAEAALRAKLP	GSEK	AI design n°231:RMSD=2.15:Contacts=92:pLDDT=86.49
KPEAAASAAAEAAAEAALRAKLPGSKWARLARRTAGAGGVTLNGAG	AAAEAAAEAALRAKLP	GSK	AI design n°231:RMSD=2.15:Contacts=92:pLDDT=86.49
KPEAAASAAEEAARFAALLAKLPGSEAKWARLARRTAGAGGVTLNGAG	AAEEAARFAALLAKLP	GSEAK	AI design n°232:RMSD=1.88:Contacts=129:pLDDT=85.51
KPEAAASAAEEAARFAALLAKLPGSEKWARLARRTAGAGGVTLNGAG	AAEEAARFAALLAKLP	GSEK	AI design n°232:RMSD=1.88:Contacts=129:pLDDT=85.51
KPEAAASAAEEAARFAALLAKLPGSKWARLARRTAGAGGVTLNGAG	AAEEAARFAALLAKLP	GSK	AI design n°232:RMSD=1.88:Contacts=129:pLDDT=85.51
KPEAAASAEEEEAAFAALLAALPGSEAKWARLARRTAGAGGVTLNGAG	AEEEEAAFAALLAALP	GSEAK	AI design n°233:RMSD=1.97:Contacts=104:pLDDT=81.98
KPEAAASAEEEEAAFAALLAALPGSEKWARLARRTAGAGGVTLNGAG	AEEEEAAFAALLAALP	GSEK	AI design n°233:RMSD=1.97:Contacts=104:pLDDT=81.98
KPEAAASAEEEEAAFAALLAALPGSKWARLARRTAGAGGVTLNGAG	AEEEEAAFAALLAALP	GSK	AI design n°233:RMSD=1.97:Contacts=104:pLDDT=81.98
KPEAAASAEAERAHFEALLASLPGSEAKWARLARRTAGAGGVTLNGAG	AEAERAHFEALLASLP	GSEAK	AI design n°234:RMSD=2.06:Contacts=140:pLDDT=83.54
KPEAAASAEAERAHFEALLASLPGSEKWARLARRTAGAGGVTLNGAG	AEAERAHFEALLASLP	GSEK	AI design n°234:RMSD=2.06:Contacts=140:pLDDT=83.54
KPEAAASAEAERAHFEALLASLPGSKWARLARRTAGAGGVTLNGAG	AEAERAHFEALLASLP	GSK	AI design n°234:RMSD=2.06:Contacts=140:pLDDT=83.54
KPEAAASAAAEQAHFAALLAALPGSEAKWARLARRTAGAGGVTLNGAG	AAAEQAHFAALLAALP	GSEAK	AI design n°235:RMSD=2.19:Contacts=119:pLDDT=85.52
KPEAAASAAAEQAHFAALLAALPGSEKWARLARRTAGAGGVTLNGAG	AAAEQAHFAALLAALP	GSEK	AI design n°235:RMSD=2.19:Contacts=119:pLDDT=85.52
KPEAAASAAAEQAHFAALLAALPGSKWARLARRTAGAGGVTLNGAG	AAAEQAHFAALLAALP	GSK	AI design n°235:RMSD=2.19:Contacts=119:pLDDT=85.52
KPEAAASAAAEQAHFDALLAALPGSEAKWARLARRTAGAGGVTLNGAG	AAAEQAHFDALLAALP	GSEAK	AI design n°236:RMSD=2.12:Contacts=128:pLDDT=88.68
KPEAAASAAAEQAHFDALLAALPGSEKWARLARRTAGAGGVTLNGAG	AAAEQAHFDALLAALP	GSEK	AI design n°236:RMSD=2.12:Contacts=128:pLDDT=88.68
KPEAAASAAAEQAHFDALLAALPGSKWARLARRTAGAGGVTLNGAG	AAAEQAHFDALLAALP	GSK	AI design n°236:RMSD=2.12:Contacts=128:pLDDT=88.68
KPEAAASAAAEQAHFDALLAKLPGSEAKWARLARRTAGAGGVTLNGAG	AAAEQAHFDALLAKLP	GSEAK	AI design n°237:RMSD=1.80:Contacts=131:pLDDT=84.68
KPEAAASAAAEQAHFDALLAKLPGSEKWARLARRTAGAGGVTLNGAG	AAAEQAHFDALLAKLP	GSEK	AI design n°237:RMSD=1.80:Contacts=131:pLDDT=84.68
KPEAAASAAAEQAHFDALLAKLPGSKWARLARRTAGAGGVTLNGAG	AAAEQAHFDALLAKLP	GSK	AI design n°237:RMSD=1.80:Contacts=131:pLDDT=84.68
KPEAAASAAAEQAHFQALLAKLPGSEAKWARLARRTAGAGGVTLNGAG	AAAEQAHFQALLAKLP	GSEAK	AI design n°238:RMSD=2.07:Contacts=114:pLDDT=80.71
KPEAAASAAAEQAHFQALLAKLPGSEKWARLARRTAGAGGVTLNGAG	AAAEQAHFQALLAKLP	GSEK	AI design n°238:RMSD=2.07:Contacts=114:pLDDT=80.71
KPEAAASAAAEQAHFQALLAKLPGSKWARLARRTAGAGGVTLNGAG	AAAEQAHFQALLAKLP	GSK	AI design n°238:RMSD=2.07:Contacts=114:pLDDT=80.71
KPEAAASAAAEAAEFAALLAKLPGSEAKWARLARRTAGAGGVTLNGAG	AAAEAAEFAALLAKLP	GSEAK	AI design n°239:RMSD=1.74:Contacts=119:pLDDT=80.27
KPEAAASAAAEAAEFAALLAKLPGSEKWARLARRTAGAGGVTLNGAG	AAAEAAEFAALLAKLP	GSEK	AI design n°239:RMSD=1.74:Contacts=119:pLDDT=80.27
KPEAAASAAAEAAEFAALLAKLPGSKWARLARRTAGAGGVTLNGAG	AAAEAAEFAALLAKLP	GSK	AI design n°239:RMSD=1.74:Contacts=119:pLDDT=80.27
KPEAAASSAAEAAEFAALLAALPGSEAKWARLARRTAGAGGVTLNGAG	SAAEAAEFAALLAALP	GSEAK	AI design n°240:RMSD=2.21:Contacts=103:pLDDT=85.27
KPEAAASSAAEAAEFAALLAALPGSEKWARLARRTAGAGGVTLNGAG	SAAEAAEFAALLAALP	GSEK	AI design n°240:RMSD=2.21:Contacts=103:pLDDT=85.27
KPEAAASSAAEAAEFAALLAALPGSKWARLARRTAGAGGVTLNGAG	SAAEAAEFAALLAALP	GSK	AI design n°240:RMSD=2.21:Contacts=103:pLDDT=85.27
KPEAAASAAAERARFAALLAKLPGSEAKWARLARRTAGAGGVTLNGAG	AAAERARFAALLAKLP	GSEAK	AI design n°241:RMSD=1.97:Contacts=135:pLDDT=83.23
KPEAAASAAAERARFAALLAKLPGSEKWARLARRTAGAGGVTLNGAG	AAAERARFAALLAKLP	GSEK	AI design n°241:RMSD=1.97:Contacts=135:pLDDT=83.23
KPEAAASAAAERARFAALLAKLPGSKWARLARRTAGAGGVTLNGAG	AAAERARFAALLAKLP	GSK	AI design n°241:RMSD=1.97:Contacts=135:pLDDT=83.23
KPEAAASAAAERAREAALRAALPGSEAKWARLARRTAGAGGVTLNGAG	AAAERAREAALRAALP	GSEAK	AI design n°242:RMSD=1.52:Contacts=113:pLDDT=82.95
KPEAAASAAAERAREAALRAALPGSEKWARLARRTAGAGGVTLNGAG	AAAERAREAALRAALP	GSEK	AI design n°242:RMSD=1.52:Contacts=113:pLDDT=82.95
KPEAAASAAAERAREAALRAALPGSKWARLARRTAGAGGVTLNGAG	AAAERAREAALRAALP	GSK	AI design n°242:RMSD=1.52:Contacts=113:pLDDT=82.95
KPEAAASAAAEAAREAALRASLPGSEAKWARLARRTAGAGGVTLNGAG	AAAEAAREAALRASLP	GSEAK	AI design n°243:RMSD=1.38:Contacts=92:pLDDT=80.14
KPEAAASAAAEAAREAALRASLPGSEKWARLARRTAGAGGVTLNGAG	AAAEAAREAALRASLP	GSEK	AI design n°243:RMSD=1.38:Contacts=92:pLDDT=80.14
KPEAAASAAAEAAREAALRASLPGSKWARLARRTAGAGGVTLNGAG	AAAEAAREAALRASLP	GSK	AI design n°243:RMSD=1.38:Contacts=92:pLDDT=80.14
KPEAAASAAAEAARFAALLAKLPGSEAKWARLARRTAGAGGVTLNGAG	AAAEAARFAALLAKLP	GSEAK	AI design n°244:RMSD=1.96:Contacts=127:pLDDT=81.67
KPEAAASAAAEAARFAALLAKLPGSEKWARLARRTAGAGGVTLNGAG	AAAEAARFAALLAKLP	GSEK	AI design n°244:RMSD=1.96:Contacts=127:pLDDT=81.67
KPEAAASAAAEAARFAALLAKLPGSKWARLARRTAGAGGVTLNGAG	AAAEAARFAALLAKLP	GSK	AI design n°244:RMSD=1.96:Contacts=127:pLDDT=81.67
KPEAAASAAAEEAAFAALLAKLPGSEAKWARLARRTAGAGGVTLNGAG	AAAEEAAFAALLAKLP	GSEAK	AI design n°245:RMSD=2.20:Contacts=121:pLDDT=80.15
KPEAAASAAAEEAAFAALLAKLPGSEKWARLARRTAGAGGVTLNGAG	AAAEEAAFAALLAKLP	GSEK	AI design n°245:RMSD=2.20:Contacts=121:pLDDT=80.15
KPEAAASAAAEEAAFAALLAKLPGSKWARLARRTAGAGGVTLNGAG	AAAEEAAFAALLAKLP	GSK	AI design n°245:RMSD=2.20:Contacts=121:pLDDT=80.15
KPEAAASSAAEAARFAALLAALPGSEAKWARLARRTAGAGGVTLNGAG	SAAEAARFAALLAALP	GSEAK	AI design n°246:RMSD=2.13:Contacts=115:pLDDT=82.66
KPEAAASSAAEAARFAALLAALPGSEKWARLARRTAGAGGVTLNGAG	SAAEAARFAALLAALP	GSEK	AI design n°246:RMSD=2.13:Contacts=115:pLDDT=82.66
KPEAAASSAAEAARFAALLAALPGSKWARLARRTAGAGGVTLNGAG	SAAEAARFAALLAALP	GSK	AI design n°246:RMSD=2.13:Contacts=115:pLDDT=82.66
KPEAAASSAAEQAHFDALLAKLPGSEAKWARLARRTAGAGGVTLNGAG	SAAEQAHFDALLAKLP	GSEAK	AI design n°247:RMSD=2.30:Contacts=119:pLDDT=80.88
KPEAAASSAAEQAHFDALLAKLPGSEKWARLARRTAGAGGVTLNGAG	SAAEQAHFDALLAKLP	GSEK	AI design n°247:RMSD=2.30:Contacts=119:pLDDT=80.88
KPEAAASSAAEQAHFDALLAKLPGSKWARLARRTAGAGGVTLNGAG	SAAEQAHFDALLAKLP	GSK	AI design n°247:RMSD=2.30:Contacts=119:pLDDT=80.88
KPEAAASAAAEAAQFAALLAALPGSEAKWARLARRTAGAGGVTLNGAG	AAAEAAQFAALLAALP	GSEAK	AI design n°248:RMSD=2.02:Contacts=116:pLDDT=81.97
KPEAAASAAAEAAQFAALLAALPGSEKWARLARRTAGAGGVTLNGAG	AAAEAAQFAALLAALP	GSEK	AI design n°248:RMSD=2.02:Contacts=116:pLDDT=81.97
KPEAAASAAAEAAQFAALLAALPGSKWARLARRTAGAGGVTLNGAG	AAAEAAQFAALLAALP	GSK	AI design n°248:RMSD=2.02:Contacts=116:pLDDT=81.97
KPEAAASAAAEEARFAALLAALPGSEAKWARLARRTAGAGGVTLNGAG	AAAEEARFAALLAALP	GSEAK	AI design n°249:RMSD=1.92:Contacts=111:pLDDT=86.46
KPEAAASAAAEEARFAALLAALPGSEKWARLARRTAGAGGVTLNGAG	AAAEEARFAALLAALP	GSEK	AI design n°249:RMSD=1.92:Contacts=111:pLDDT=86.46
KPEAAASAAAEEARFAALLAALPGSKWARLARRTAGAGGVTLNGAG	AAAEEARFAALLAALP	GSK	AI design n°249:RMSD=1.92:Contacts=111:pLDDT=86.46
KPEAAASAEEEQARFAALLAALPGSEAKWARLARRTAGAGGVTLNGAG	AEEEQARFAALLAALP	GSEAK	AI design n°250:RMSD=2.04:Contacts=133:pLDDT=88.49
KPEAAASAEEEQARFAALLAALPGSEKWARLARRTAGAGGVTLNGAG	AEEEQARFAALLAALP	GSEK	AI design n°250:RMSD=2.04:Contacts=133:pLDDT=88.49
KPEAAASAEEEQARFAALLAALPGSKWARLARRTAGAGGVTLNGAG	AEEEQARFAALLAALP	GSK	AI design n°250:RMSD=2.04:Contacts=133:pLDDT=88.49
KPEAAASAAAEQAAFEALLAKLPGSEAKWARLARRTAGAGGVTLNGAG	AAAEQAAFEALLAKLP	GSEAK	AI design n°251:RMSD=2.22:Contacts=120:pLDDT=87.02
KPEAAASAAAEQAAFEALLAKLPGSEKWARLARRTAGAGGVTLNGAG	AAAEQAAFEALLAKLP	GSEK	AI design n°251:RMSD=2.22:Contacts=120:pLDDT=87.02
KPEAAASAAAEQAAFEALLAKLPGSKWARLARRTAGAGGVTLNGAG	AAAEQAAFEALLAKLP	GSK	AI design n°251:RMSD=2.22:Contacts=120:pLDDT=87.02
KPEAAASSAEEAARFAALLAALPGSEAKWARLARRTAGAGGVTLNGAG	SAEEAARFAALLAALP	GSEAK	AI design n°252:RMSD=2.45:Contacts=114:pLDDT=84.77
KPEAAASSAEEAARFAALLAALPGSEKWARLARRTAGAGGVTLNGAG	SAEEAARFAALLAALP	GSEK	AI design n°252:RMSD=2.45:Contacts=114:pLDDT=84.77
KPEAAASSAEEAARFAALLAALPGSKWARLARRTAGAGGVTLNGAG	SAEEAARFAALLAALP	GSK	AI design n°252:RMSD=2.45:Contacts=114:pLDDT=84.77
KPEAAASAAAEAAAFAALLAKLPGSEAKWARLARRTAGAGGVTLNGAG	AAAEAAAFAALLAKLP	GSEAK	AI design n°253:RMSD=2.04:Contacts=116:pLDDT=84.41
KPEAAASAAAEAAAFAALLAKLPGSEKWARLARRTAGAGGVTLNGAG	AAAEAAAFAALLAKLP	GSEK	AI design n°253:RMSD=2.04:Contacts=116:pLDDT=84.41
KPEAAASAAAEAAAFAALLAKLPGSKWARLARRTAGAGGVTLNGAG	AAAEAAAFAALLAKLP	GSK	AI design n°253:RMSD=2.04:Contacts=116:pLDDT=84.41
KPEAAASSAAEEAAFAALLAALPGSEAKWARLARRTAGAGGVTLNGAG	SAAEEAAFAALLAALP	GSEAK	AI design n°254:RMSD=2.48:Contacts=104:pLDDT=85.77
KPEAAASSAAEEAAFAALLAALPGSEKWARLARRTAGAGGVTLNGAG	SAAEEAAFAALLAALP	GSEK	AI design n°254:RMSD=2.48:Contacts=104:pLDDT=85.77
KPEAAASSAAEEAAFAALLAALPGSKWARLARRTAGAGGVTLNGAG	SAAEEAAFAALLAALP	GSK	AI design n°254:RMSD=2.48:Contacts=104:pLDDT=85.77
KPEAAASAAAEAARFAALLASLPGSEAKWARLARRTAGAGGVTLNGAG	AAAEAARFAALLASLP	GSEAK	AI design n°255:RMSD=1.97:Contacts=126:pLDDT=80.66
KPEAAASAAAEAARFAALLASLPGSEKWARLARRTAGAGGVTLNGAG	AAAEAARFAALLASLP	GSEK	AI design n°255:RMSD=1.97:Contacts=126:pLDDT=80.66
KPEAAASAAAEAARFAALLASLPGSKWARLARRTAGAGGVTLNGAG	AAAEAARFAALLASLP	GSK	AI design n°255:RMSD=1.97:Contacts=126:pLDDT=80.66
KPEAAASSAAEAAAFAALLAALPGSEAKWARLARRTAGAGGVTLNGAG	SAAEAAAFAALLAALP	GSEAK	AI design n°256:RMSD=2.48:Contacts=98:pLDDT=81.21
KPEAAASSAAEAAAFAALLAALPGSEKWARLARRTAGAGGVTLNGAG	SAAEAAAFAALLAALP	GSEK	AI design n°256:RMSD=2.48:Contacts=98:pLDDT=81.21
KPEAAASSAAEAAAFAALLAALPGSKWARLARRTAGAGGVTLNGAG	SAAEAAAFAALLAALP	GSK	AI design n°256:RMSD=2.48:Contacts=98:pLDDT=81.21
KPEAAASAEEEAARFAALLAALPGSEAKWARLARRTAGAGGVTLNGAG	AEEEAARFAALLAALP	GSEAK	AI design n°257:RMSD=1.94:Contacts=128:pLDDT=85.84
KPEAAASAEEEAARFAALLAALPGSEKWARLARRTAGAGGVTLNGAG	AEEEAARFAALLAALP	GSEK	AI design n°257:RMSD=1.94:Contacts=128:pLDDT=85.84
KPEAAASAEEEAARFAALLAALPGSKWARLARRTAGAGGVTLNGAG	AEEEAARFAALLAALP	GSK	AI design n°257:RMSD=1.94:Contacts=128:pLDDT=85.84
KPEAAASAAAERAAFAALLAALPGSEAKWARLARRTAGAGGVTLNGAG	AAAERAAFAALLAALP	GSEAK	AI design n°258:RMSD=1.85:Contacts=135:pLDDT=88.57
KPEAAASAAAERAAFAALLAALPGSEKWARLARRTAGAGGVTLNGAG	AAAERAAFAALLAALP	GSEK	AI design n°258:RMSD=1.85:Contacts=135:pLDDT=88.57
KPEAAASAAAERAAFAALLAALPGSKWARLARRTAGAGGVTLNGAG	AAAERAAFAALLAALP	GSK	AI design n°258:RMSD=1.85:Contacts=135:pLDDT=88.57
KPEAAASAAAEQAHFQALLAALPGSEAKWARLARRTAGAGGVTLNGAG	AAAEQAHFQALLAALP	GSEAK	AI design n°259:RMSD=2.23:Contacts=116:pLDDT=81.35
KPEAAASAAAEQAHFQALLAALPGSEKWARLARRTAGAGGVTLNGAG	AAAEQAHFQALLAALP	GSEK	AI design n°259:RMSD=2.23:Contacts=116:pLDDT=81.35
KPEAAASAAAEQAHFQALLAALPGSKWARLARRTAGAGGVTLNGAG	AAAEQAHFQALLAALP	GSK	AI design n°259:RMSD=2.23:Contacts=116:pLDDT=81.35
KPEAAASAAAEQAEFDALLAALPGSEAKWARLARRTAGAGGVTLNGAG	AAAEQAEFDALLAALP	GSEAK	AI design n°260:RMSD=1.81:Contacts=125:pLDDT=86.65
KPEAAASAAAEQAEFDALLAALPGSEKWARLARRTAGAGGVTLNGAG	AAAEQAEFDALLAALP	GSEK	AI design n°260:RMSD=1.81:Contacts=125:pLDDT=86.65
KPEAAASAAAEQAEFDALLAALPGSKWARLARRTAGAGGVTLNGAG	AAAEQAEFDALLAALP	GSK	AI design n°260:RMSD=1.81:Contacts=125:pLDDT=86.65
KPEAAASAAEEQAAFDALLAALPGSEAKWARLARRTAGAGGVTLNGAG	AAEEQAAFDALLAALP	GSEAK	AI design n°261:RMSD=1.82:Contacts=123:pLDDT=83.20
KPEAAASAAEEQAAFDALLAALPGSEKWARLARRTAGAGGVTLNGAG	AAEEQAAFDALLAALP	GSEK	AI design n°261:RMSD=1.82:Contacts=123:pLDDT=83.20
KPEAAASAAEEQAAFDALLAALPGSKWARLARRTAGAGGVTLNGAG	AAEEQAAFDALLAALP	GSK	AI design n°261:RMSD=1.82:Contacts=123:pLDDT=83.20
KPEAAASSAAEQAAFDALLAKLPGSEAKWARLARRTAGAGGVTLNGAG	SAAEQAAFDALLAKLP	GSEAK	AI design n°262:RMSD=2.19:Contacts=111:pLDDT=83.37
KPEAAASSAAEQAAFDALLAKLPGSEKWARLARRTAGAGGVTLNGAG	SAAEQAAFDALLAKLP	GSEK	AI design n°262:RMSD=2.19:Contacts=111:pLDDT=83.37
KPEAAASSAAEQAAFDALLAKLPGSKWARLARRTAGAGGVTLNGAG	SAAEQAAFDALLAKLP	GSK	AI design n°262:RMSD=2.19:Contacts=111:pLDDT=83.37
KPEAAASAAAEQAEFAALLAKLPGSEAKWARLARRTAGAGGVTLNGAG	AAAEQAEFAALLAKLP	GSEAK	AI design n°263:RMSD=1.96:Contacts=134:pLDDT=88.80
KPEAAASAAAEQAEFAALLAKLPGSEKWARLARRTAGAGGVTLNGAG	AAAEQAEFAALLAKLP	GSEK	AI design n°263:RMSD=1.96:Contacts=134:pLDDT=88.80
KPEAAASAAAEQAEFAALLAKLPGSKWARLARRTAGAGGVTLNGAG	AAAEQAEFAALLAKLP	GSK	AI design n°263:RMSD=1.96:Contacts=134:pLDDT=88.80
KPEAAASSALEQARFDALLAALPGSEAKWARLARRTAGAGGVTLNGAG	SALEQARFDALLAALP	GSEAK	AI design n°264:RMSD=2.07:Contacts=126:pLDDT=87.40
KPEAAASSALEQARFDALLAALPGSEKWARLARRTAGAGGVTLNGAG	SALEQARFDALLAALP	GSEK	AI design n°264:RMSD=2.07:Contacts=126:pLDDT=87.40
KPEAAASSALEQARFDALLAALPGSKWARLARRTAGAGGVTLNGAG	SALEQARFDALLAALP	GSK	AI design n°264:RMSD=2.07:Contacts=126:pLDDT=87.40
KPEAAASSAEEQARFAALLAALPGSEAKWARLARRTAGAGGVTLNGAG	SAEEQARFAALLAALP	GSEAK	AI design n°265:RMSD=2.10:Contacts=117:pLDDT=85.06
KPEAAASSAEEQARFAALLAALPGSEKWARLARRTAGAGGVTLNGAG	SAEEQARFAALLAALP	GSEK	AI design n°265:RMSD=2.10:Contacts=117:pLDDT=85.06
KPEAAASSAEEQARFAALLAALPGSKWARLARRTAGAGGVTLNGAG	SAEEQARFAALLAALP	GSK	AI design n°265:RMSD=2.10:Contacts=117:pLDDT=85.06
KPEAAASAAAEEAHFAALLAKLPGSEAKWARLARRTAGAGGVTLNGAG	AAAEEAHFAALLAKLP	GSEAK	AI design n°266:RMSD=2.15:Contacts=122:pLDDT=88.69
KPEAAASAAAEEAHFAALLAKLPGSEKWARLARRTAGAGGVTLNGAG	AAAEEAHFAALLAKLP	GSEK	AI design n°266:RMSD=2.15:Contacts=122:pLDDT=88.69
KPEAAASAAAEEAHFAALLAKLPGSKWARLARRTAGAGGVTLNGAG	AAAEEAHFAALLAKLP	GSK	AI design n°266:RMSD=2.15:Contacts=122:pLDDT=88.69
KPEAAASAAEEQAHFDALLAKLPGSEAKWARLARRTAGAGGVTLNGAG	AAEEQAHFDALLAKLP	GSEAK	AI design n°267:RMSD=1.80:Contacts=133:pLDDT=86.90
KPEAAASAAEEQAHFDALLAKLPGSEKWARLARRTAGAGGVTLNGAG	AAEEQAHFDALLAKLP	GSEK	AI design n°267:RMSD=1.80:Contacts=133:pLDDT=86.90
KPEAAASAAEEQAHFDALLAKLPGSKWARLARRTAGAGGVTLNGAG	AAEEQAHFDALLAKLP	GSK	AI design n°267:RMSD=1.80:Contacts=133:pLDDT=86.90
KPEAAASAAAEAAHEAALKAKLPGSEAKWARLARRTAGAGGVTLNGAG	AAAEAAHEAALKAKLP	GSEAK	AI design n°268:RMSD=2.11:Contacts=91:pLDDT=83.06
KPEAAASAAAEAAHEAALKAKLPGSEKWARLARRTAGAGGVTLNGAG	AAAEAAHEAALKAKLP	GSEK	AI design n°268:RMSD=2.11:Contacts=91:pLDDT=83.06
KPEAAASAAAEAAHEAALKAKLPGSKWARLARRTAGAGGVTLNGAG	AAAEAAHEAALKAKLP	GSK	AI design n°268:RMSD=2.11:Contacts=91:pLDDT=83.06
KPEAAASAAAEQAHFAALLASLPGSEAKWARLARRTAGAGGVTLNGAG	AAAEQAHFAALLASLP	GSEAK	AI design n°269:RMSD=1.95:Contacts=119:pLDDT=81.25
KPEAAASAAAEQAHFAALLASLPGSEKWARLARRTAGAGGVTLNGAG	AAAEQAHFAALLASLP	GSEK	AI design n°269:RMSD=1.95:Contacts=119:pLDDT=81.25
KPEAAASAAAEQAHFAALLASLPGSKWARLARRTAGAGGVTLNGAG	AAAEQAHFAALLASLP	GSK	AI design n°269:RMSD=1.95:Contacts=119:pLDDT=81.25
KPEAAASAAEEQARFDALLAKLPGSEAKWARLARRTAGAGGVTLNGAG	AAEEQARFDALLAKLP	GSEAK	AI design n°270:RMSD=1.99:Contacts=141:pLDDT=90.81
KPEAAASAAEEQARFDALLAKLPGSEKWARLARRTAGAGGVTLNGAG	AAEEQARFDALLAKLP	GSEK	AI design n°270:RMSD=1.99:Contacts=141:pLDDT=90.81
KPEAAASAAEEQARFDALLAKLPGSKWARLARRTAGAGGVTLNGAG	AAEEQARFDALLAKLP	GSK	AI design n°270:RMSD=1.99:Contacts=141:pLDDT=90.81
KPEAAASAAAEAARFAALQAALPGSEAKWARLARRTAGAGGVTLNGAG	AAAEAARFAALQAALP	GSEAK	AI design n°271:RMSD=2.27:Contacts=144:pLDDT=82.37
KPEAAASAAAEAARFAALQAALPGSEKWARLARRTAGAGGVTLNGAG	AAAEAARFAALQAALP	GSEK	AI design n°271:RMSD=2.27:Contacts=144:pLDDT=82.37
KPEAAASAAAEAARFAALQAALPGSKWARLARRTAGAGGVTLNGAG	AAAEAARFAALQAALP	GSK	AI design n°271:RMSD=2.27:Contacts=144:pLDDT=82.37
KPEAAASAEAEAAAFAALLAALPGSEAKWARLARRTAGAGGVTLNGAG	AEAEAAAFAALLAALP	GSEAK	AI design n°272:RMSD=1.85:Contacts=119:pLDDT=83.84
KPEAAASAEAEAAAFAALLAALPGSEKWARLARRTAGAGGVTLNGAG	AEAEAAAFAALLAALP	GSEK	AI design n°272:RMSD=1.85:Contacts=119:pLDDT=83.84
KPEAAASAEAEAAAFAALLAALPGSKWARLARRTAGAGGVTLNGAG	AEAEAAAFAALLAALP	GSK	AI design n°272:RMSD=1.85:Contacts=119:pLDDT=83.84
KPEAAASAAEEQAAFAALLAALPGSEAKWARLARRTAGAGGVTLNGAG	AAEEQAAFAALLAALP	GSEAK	AI design n°273:RMSD=2.02:Contacts=113:pLDDT=82.79
KPEAAASAAEEQAAFAALLAALPGSEKWARLARRTAGAGGVTLNGAG	AAEEQAAFAALLAALP	GSEK	AI design n°273:RMSD=2.02:Contacts=113:pLDDT=82.79
KPEAAASAAEEQAAFAALLAALPGSKWARLARRTAGAGGVTLNGAG	AAEEQAAFAALLAALP	GSK	AI design n°273:RMSD=2.02:Contacts=113:pLDDT=82.79
KPEAAASAAAEQAAFAALLAKLPGSEAKWARLARRTAGAGGVTLNGAG	AAAEQAAFAALLAKLP	GSEAK	AI design n°274:RMSD=1.84:Contacts=120:pLDDT=81.31
KPEAAASAAAEQAAFAALLAKLPGSEKWARLARRTAGAGGVTLNGAG	AAAEQAAFAALLAKLP	GSEK	AI design n°274:RMSD=1.84:Contacts=120:pLDDT=81.31
KPEAAASAAAEQAAFAALLAKLPGSKWARLARRTAGAGGVTLNGAG	AAAEQAAFAALLAKLP	GSK	AI design n°274:RMSD=1.84:Contacts=120:pLDDT=81.31
KPEAAASAAAEQAEFDALLAKLPGSEAKWARLARRTAGAGGVTLNGAG	AAAEQAEFDALLAKLP	GSEAK	AI design n°275:RMSD=1.66:Contacts=130:pLDDT=81.09
KPEAAASAAAEQAEFDALLAKLPGSEKWARLARRTAGAGGVTLNGAG	AAAEQAEFDALLAKLP	GSEK	AI design n°275:RMSD=1.66:Contacts=130:pLDDT=81.09
KPEAAASAAAEQAEFDALLAKLPGSKWARLARRTAGAGGVTLNGAG	AAAEQAEFDALLAKLP	GSK	AI design n°275:RMSD=1.66:Contacts=130:pLDDT=81.09
KPEAAASAAAEQAHFDALLASLPGSEAKWARLARRTAGAGGVTLNGAG	AAAEQAHFDALLASLP	GSEAK	AI design n°276:RMSD=1.95:Contacts=121:pLDDT=84.38
KPEAAASAAAEQAHFDALLASLPGSEKWARLARRTAGAGGVTLNGAG	AAAEQAHFDALLASLP	GSEK	AI design n°276:RMSD=1.95:Contacts=121:pLDDT=84.38
KPEAAASAAAEQAHFDALLASLPGSKWARLARRTAGAGGVTLNGAG	AAAEQAHFDALLASLP	GSK	AI design n°276:RMSD=1.95:Contacts=121:pLDDT=84.38
KPEAAASASSQQLFKQFGTAGAGGSEAKWARLARRTAGAGGVTLNGAG	ASSQQLFKQFGTAGAG	GSEAK	Rational design n°1
KPEAAASASSQQLFKQFGTAGAGGSEKWARLARRTAGAGGVTLNGAG	ASSQQLFKQFGTAGAG	GSEK	Rational design n°1
KPEAAASASSQQLFKQFGTAGAGGSKWARLARRTAGAGGVTLNGAG	ASSQQLFKQFGTAGAG	GSK	Rational design n°1
KPEAAASASSQQFFKQFAAAAAAGSEAKWARLARRTAGAGGVTLNGAG	ASSQQFFKQFAAAAAA	GSEAK	Rational design n°2
KPEAAASASSQQFFKQFAAAAAAGSEKWARLARRTAGAGGVTLNGAG	ASSQQFFKQFAAAAAA	GSEK	Rational design n°2
KPEAAASASSQQFFKQFAAAAAAGSKWARLARRTAGAGGVTLNGAG	ASSQQFFKQFAAAAAA	GSK	Rational design n°2
KPEAAASASSQQSSQESTTAATSGSEAKWARLARRTAGAGGVTLNGAG	ASSQQSSQESTTAATS	GSEAK	Rational design n°3
KPEAAASASSQQSSQESTTAATSGSEKWARLARRTAGAGGVTLNGAG	ASSQQSSQESTTAATS	GSEK	Rational design n°3
KPEAAASASSQQSSQESTTAATSGSKWARLARRTAGAGGVTLNGAG	ASSQQSSQESTTAATS	GSK	Rational design n°3
KPEAAASASSKKFLKELTTAAAAGSEAKWARLARRTAGAGGVTLNGAG	ASSKKFLKELTTAAAA	GSEAK	Rational design n°4
KPEAAASASSKKFLKELTTAAAAGSEKWARLARRTAGAGGVTLNGAG	ASSKKFLKELTTAAAA	GSEK	Rational design n°4
KPEAAASASSKKFLKELTTAAAAGSKWARLARRTAGAGGVTLNGAG	ASSKKFLKELTTAAAA	GSK	Rational design n°4
KPEAAASASSQQTTQQAATTTTTGSEAKWARLARRTAGAGGVTLNGAG	ASSQQTTQQAATTTTT	GSEAK	Rational design n°5
KPEAAASASSQQTTQQAATTTTTGSEKWARLARRTAGAGGVTLNGAG	ASSQQTTQQAATTTTT	GSEK	Rational design n°5
KPEAAASASSQQTTQQAATTTTTGSKWARLARRTAGAGGVTLNGAG	ASSQQTTQQAATTTTT	GSK	Rational design n°5
KPEAAASASSEQFIKQFTTASAAGSEAKWARLARRTAGAGGVTLNGAG	ASSEQFIKQFTTASAA	GSEAK	Rational design n°6
KPEAAASASSEQFIKQFTTASAAGSEKWARLARRTAGAGGVTLNGAG	ASSEQFIKQFTTASAA	GSEK	Rational design n°6
KPEAAASASSEQFIKQFTTASAAGSKWARLARRTAGAGGVTLNGAG	ASSEQFIKQFTTASAA	GSK	Rational design n°6
KPEAAASNDETYDYAMDRRWGSEAKWARLARRTAGAGGVTLNGAG	NDETYDYAMDRRW	GSEAK	Rational design n°7
KPEAAASNDETYDYAMDRRWGSEKWARLARRTAGAGGVTLNGAG	NDETYDYAMDRRW	GSEK	Rational design n°7
KPEAAASNDETYDYAMDRRWGSKWARLARRTAGAGGVTLNGAG	NDETYDYAMDRRW	GSK	Rational design n°7
KPEAAASASSQEFFKQLAAAAAAGSEAKWARLARRTAGAGGVTLNGAG	ASSQEFFKQLAAAAAA	GSEAK	Rational design n°8
KPEAAASASSQEFFKQLAAAAAAGSEKWARLARRTAGAGGVTLNGAG	ASSQEFFKQLAAAAAA	GSEK	Rational design n°8
KPEAAASASSQEFFKQLAAAAAAGSKWARLARRTAGAGGVTLNGAG	ASSQEFFKQLAAAAAA	GSK	Rational design n°8
KPEAAASASSQQLFKQFGTAGGSEAKWARLARRTAGAGGVTLNGAG	ASSQQLFKQFGTAG	GSEAK	Rational design n°9
KPEAAASASSQQLFKQFGTAGGSEKWARLARRTAGAGGVTLNGAG	ASSQQLFKQFGTAG	GSEK	Rational design n°9
KPEAAASASSQQLFKQFGTAGGSKWARLARRTAGAGGVTLNGAG	ASSQQLFKQFGTAG	GSK	Rational design n°9
KPEAAASASSQQLFKQFGAGGSEAKWARLARRTAGAGGVTLNGAG	ASSQQLFKQFGAG	GSEAK	Rational design n°10
KPEAAASASSQQLFKQFGAGGSEKWARLARRTAGAGGVTLNGAG	ASSQQLFKQFGAG	GSEK	Rational design n°10
KPEAAASASSQQLFKQFGAGGSKWARLARRTAGAGGVTLNGAG	ASSQQLFKQFGAG	GSK	Rational design n°10
KPEAAASASSQQLFKQFGGAGSEAKWARLARRTAGAGGVTLNGAG	ASSQQLFKQFGGA	GSEAK	Rational design n°11
KPEAAASASSQQLFKQFGGAGSEKWARLARRTAGAGGVTLNGAG	ASSQQLFKQFGGA	GSEK	Rational design n°11
KPEAAASASSQQLFKQFGGAGSKWARLARRTAGAGGVTLNGAG	ASSQQLFKQFGGA	GSK	Rational design n°11
KPEAAASASSQQLFKQFGGGSEAKWARLARRTAGAGGVTLNGAG	ASSQQLFKQFGG	GSEAK	Rational design n°12
KPEAAASASSQQLFKQFGGGSEKWARLARRTAGAGGVTLNGAG	ASSQQLFKQFGG	GSEK	Rational design n°12
KPEAAASASSQQLFKQFGGGSKWARLARRTAGAGGVTLNGAG	ASSQQLFKQFGG	GSK	Rational design n°12
KPEAAASASSQQLFKQFGGSEAKWARLARRTAGAGGVTLNGAG	ASSQQLFKQFG	GSEAK	Rational design n°13
KPEAAASASSQQLFKQFGGSEKWARLARRTAGAGGVTLNGAG	ASSQQLFKQFG	GSEK	Rational design n°13
KPEAAASASSQQLFKQFGGSKWARLARRTAGAGGVTLNGAG	ASSQQLFKQFG	GSK	Rational design n°13
KPEAAASMSSQQLFKQFGNGSEAKWARLARRTAGAGGVTLNGAG	MSSQQLFKQFGN	GSEAK	Rational design n°15
KPEAAASMSSQQLFKQFGNGSEKWARLARRTAGAGGVTLNGAG	MSSQQLFKQFGN	GSEK	Rational design n°15
KPEAAASMSSQQLFKQFGNGSKWARLARRTAGAGGVTLNGAG	MSSQQLFKQFGN	GSK	Rational design n°15
KPEAAASMSASDQQLFKQFGGGSEAKWARLARRTAGAGGVTLNGAG	MSASDQQLFKQFGG	GSEAK	Rational design n°16
KPEAAASMSASDQQLFKQFGGGSEKWARLARRTAGAGGVTLNGAG	MSASDQQLFKQFGG	GSEK	Rational design n°16
KPEAAASMSASDQQLFKQFGGGSKWARLARRTAGAGGVTLNGAG	MSASDQQLFKQFGG	GSK	Rational design n°16
KPEAAASMSSQQLRKQWGGGSEAKWARLARRTAGAGGVTLNGAG	MSSQQLRKQWGG	GSEAK	Rational design n°19
KPEAAASMSSQQLRKQWGGGSEKWARLARRTAGAGGVTLNGAG	MSSQQLRKQWGG	GSEK	Rational design n°19
KPEAAASMSSQQLRKQWGGGSKWARLARRTAGAGGVTLNGAG	MSSQQLRKQWGG	GSK	Rational design n°19
KPEAAASMSSQRLFKQWGGGSEAKWARLARRTAGAGGVTLNGAG	MSSQRLFKQWGG	GSEAK	Rational design n°20
KPEAAASMSSQRLFKQWGGGSEKWARLARRTAGAGGVTLNGAG	MSSQRLFKQWGG	GSEK	Rational design n°20
KPEAAASMSSQRLFKQWGGGSKWARLARRTAGAGGVTLNGAG	MSSQRLFKQWGG	GSK	Rational design n°20
KPEAAASMSSQRLYKQWGGGSEAKWARLARRTAGAGGVTLNGAG	MSSQRLYKQWGG	GSEAK	Rational design n°21
KPEAAASMSSQRLYKQWGGGSEKWARLARRTAGAGGVTLNGAG	MSSQRLYKQWGG	GSEK	Rational design n°21
KPEAAASMSSQRLYKQWGGGSKWARLARRTAGAGGVTLNGAG	MSSQRLYKQWGG	GSK	Rational design n°21
KPEAAASMSSNQLFKQFGGGSEAKWARLARRTAGAGGVTLNGAG	MSSNQLFKQFGG	GSEAK	Rational design n°22
KPEAAASMSSNQLFKQFGGGSEKWARLARRTAGAGGVTLNGAG	MSSNQLFKQFGG	GSEK	Rational design n°22
KPEAAASMSSNQLFKQFGGGSKWARLARRTAGAGGVTLNGAG	MSSNQLFKQFGG	GSK	Rational design n°22
KPEAAASMSSNQLFKQYGGGSEAKWARLARRTAGAGGVTLNGAG	MSSNQLFKQYGG	GSEAK	Rational design n°23
KPEAAASMSSNQLFKQYGGGSEKWARLARRTAGAGGVTLNGAG	MSSNQLFKQYGG	GSEK	Rational design n°23
KPEAAASMSSNQLFKQYGGGSKWARLARRTAGAGGVTLNGAG	MSSNQLFKQYGG	GSK	Rational design n°23
KPEAAASMSSNQLFKQWGGGSEAKWARLARRTAGAGGVTLNGAG	MSSNQLFKQWGG	GSEAK	Rational design n°24
KPEAAASMSSNQLFKQWGGGSEKWARLARRTAGAGGVTLNGAG	MSSNQLFKQWGG	GSEK	Rational design n°24
KPEAAASMSSNQLFKQWGGGSKWARLARRTAGAGGVTLNGAG	MSSNQLFKQWGG	GSK	Rational design n°24
KPEAAASMSSNQLYKQFGGGSEAKWARLARRTAGAGGVTLNGAG	MSSNQLYKQFGG	GSEAK	Rational design n°25
KPEAAASMSSNQLYKQFGGGSEKWARLARRTAGAGGVTLNGAG	MSSNQLYKQFGG	GSEK	Rational design n°25
KPEAAASMSSNQLYKQFGGGSKWARLARRTAGAGGVTLNGAG	MSSNQLYKQFGG	GSK	Rational design n°25
KPEAAASMSSNQLYKQYGGGSEAKWARLARRTAGAGGVTLNGAG	MSSNQLYKQYGG	GSEAK	Rational design n°26
KPEAAASMSSNQLYKQYGGGSEKWARLARRTAGAGGVTLNGAG	MSSNQLYKQYGG	GSEK	Rational design n°26
KPEAAASMSSNQLYKQYGGGSKWARLARRTAGAGGVTLNGAG	MSSNQLYKQYGG	GSK	Rational design n°26
KPEAAASMSSNQLYKQWGGGSEAKWARLARRTAGAGGVTLNGAG	MSSNQLYKQWGG	GSEAK	Rational design n°27
KPEAAASMSSNQLYKQWGGGSEKWARLARRTAGAGGVTLNGAG	MSSNQLYKQWGG	GSEK	Rational design n°27
KPEAAASMSSNQLYKQWGGGSKWARLARRTAGAGGVTLNGAG	MSSNQLYKQWGG	GSK	Rational design n°27
KPEAAASMSSNQLWKQFGGGSEAKWARLARRTAGAGGVTLNGAG	MSSNQLWKQFGG	GSEAK	Rational design n°28
KPEAAASMSSNQLWKQFGGGSEKWARLARRTAGAGGVTLNGAG	MSSNQLWKQFGG	GSEK	Rational design n°28
KPEAAASMSSNQLWKQFGGGSKWARLARRTAGAGGVTLNGAG	MSSNQLWKQFGG	GSK	Rational design n°28
KPEAAASMSSNQLWKQYGGGSEAKWARLARRTAGAGGVTLNGAG	MSSNQLWKQYGG	GSEAK	Rational design n°29
KPEAAASMSSNQLWKQYGGGSEKWARLARRTAGAGGVTLNGAG	MSSNQLWKQYGG	GSEK	Rational design n°29
KPEAAASMSSNQLWKQYGGGSKWARLARRTAGAGGVTLNGAG	MSSNQLWKQYGG	GSK	Rational design n°29
KPEAAASMSSNQLWKQWGGGSEAKWARLARRTAGAGGVTLNGAG	MSSNQLWKQWGG	GSEAK	Rational design n°30
KPEAAASMSSNQLWKQWGGGSEKWARLARRTAGAGGVTLNGAG	MSSNQLWKQWGG	GSEK	Rational design n°30
KPEAAASMSSNQLWKQWGGGSKWARLARRTAGAGGVTLNGAG	MSSNQLWKQWGG	GSK	Rational design n°30
KPEAAASMSSQQLFKQFGGGSEAKWARLARRTAGAGGVTLNGAG	MSSQQLFKQFGG	GSEAK	Rational design n°31
KPEAAASMSSQQLFKQFGGGSEKWARLARRTAGAGGVTLNGAG	MSSQQLFKQFGG	GSEK	Rational design n°31
KPEAAASMSSQQLFKQFGGGSKWARLARRTAGAGGVTLNGAG	MSSQQLFKQFGG	GSK	Rational design n°31
KPEAAASMSSQQLFKQYGGGSEAKWARLARRTAGAGGVTLNGAG	MSSQQLFKQYGG	GSEAK	Rational design n°32
KPEAAASMSSQQLFKQYGGGSEKWARLARRTAGAGGVTLNGAG	MSSQQLFKQYGG	GSEK	Rational design n°32
KPEAAASMSSQQLFKQYGGGSKWARLARRTAGAGGVTLNGAG	MSSQQLFKQYGG	GSK	Rational design n°32
KPEAAASMSSQQLFKQWGGGSEAKWARLARRTAGAGGVTLNGAG	MSSQQLFKQWGG	GSEAK	Rational design n°33
KPEAAASMSSQQLFKQWGGGSEKWARLARRTAGAGGVTLNGAG	MSSQQLFKQWGG	GSEK	Rational design n°33
KPEAAASMSSQQLFKQWGGGSKWARLARRTAGAGGVTLNGAG	MSSQQLFKQWGG	GSK	Rational design n°33
KPEAAASMSSQQLYKQFGGGSEAKWARLARRTAGAGGVTLNGAG	MSSQQLYKQFGG	GSEAK	Rational design n°34
KPEAAASMSSQQLYKQFGGGSEKWARLARRTAGAGGVTLNGAG	MSSQQLYKQFGG	GSEK	Rational design n°34
KPEAAASMSSQQLYKQFGGGSKWARLARRTAGAGGVTLNGAG	MSSQQLYKQFGG	GSK	Rational design n°34
KPEAAASMSSQQLYKQYGGGSEAKWARLARRTAGAGGVTLNGAG	MSSQQLYKQYGG	GSEAK	Rational design n°35
KPEAAASMSSQQLYKQYGGGSEKWARLARRTAGAGGVTLNGAG	MSSQQLYKQYGG	GSEK	Rational design n°35
KPEAAASMSSQQLYKQYGGGSKWARLARRTAGAGGVTLNGAG	MSSQQLYKQYGG	GSK	Rational design n°35
KPEAAASMSSQQLYKQWGGGSEAKWARLARRTAGAGGVTLNGAG	MSSQQLYKQWGG	GSEAK	Rational design n°36
KPEAAASMSSQQLYKQWGGGSEKWARLARRTAGAGGVTLNGAG	MSSQQLYKQWGG	GSEK	Rational design n°36
KPEAAASMSSQQLYKQWGGGSKWARLARRTAGAGGVTLNGAG	MSSQQLYKQWGG	GSK	Rational design n°36
KPEAAASMSSQQLWKQFGGGSEAKWARLARRTAGAGGVTLNGAG	MSSQQLWKQFGG	GSEAK	Rational design n°37
KPEAAASMSSQQLWKQFGGGSEKWARLARRTAGAGGVTLNGAG	MSSQQLWKQFGG	GSEK	Rational design n°37
KPEAAASMSSQQLWKQFGGGSKWARLARRTAGAGGVTLNGAG	MSSQQLWKQFGG	GSK	Rational design n°37
KPEAAASMSSQQLWKQYGGGSEAKWARLARRTAGAGGVTLNGAG	MSSQQLWKQYGG	GSEAK	Rational design n°38
KPEAAASMSSQQLWKQYGGGSEKWARLARRTAGAGGVTLNGAG	MSSQQLWKQYGG	GSEK	Rational design n°38
KPEAAASMSSQQLWKQYGGGSKWARLARRTAGAGGVTLNGAG	MSSQQLWKQYGG	GSK	Rational design n°38
KPEAAASMSSQQLWKQWGGGSEAKWARLARRTAGAGGVTLNGAG	MSSQQLWKQWGG	GSEAK	Rational design n°39
KPEAAASMSSQQLWKQWGGGSEKWARLARRTAGAGGVTLNGAG	MSSQQLWKQWGG	GSEK	Rational design n°39
KPEAAASMSSQQLWKQWGGGSKWARLARRTAGAGGVTLNGAG	MSSQQLWKQWGG	GSK	Rational design n°39
KPEAAASMSSSQLFKQFGGGSEAKWARLARRTAGAGGVTLNGAG	MSSSQLFKQFGG	GSEAK	Rational design n°40
KPEAAASMSSSQLFKQFGGGSEKWARLARRTAGAGGVTLNGAG	MSSSQLFKQFGG	GSEK	Rational design n°40
KPEAAASMSSSQLFKQFGGGSKWARLARRTAGAGGVTLNGAG	MSSSQLFKQFGG	GSK	Rational design n°40
KPEAAASMSSSQLFKQYGGGSEAKWARLARRTAGAGGVTLNGAG	MSSSQLFKQYGG	GSEAK	Rational design n°41
KPEAAASMSSSQLFKQYGGGSEKWARLARRTAGAGGVTLNGAG	MSSSQLFKQYGG	GSEK	Rational design n°41
KPEAAASMSSSQLFKQYGGGSKWARLARRTAGAGGVTLNGAG	MSSSQLFKQYGG	GSK	Rational design n°41
KPEAAASMSSSQLFKQWGGGSEAKWARLARRTAGAGGVTLNGAG	MSSSQLFKQWGG	GSEAK	Rational design n°42
KPEAAASMSSSQLFKQWGGGSEKWARLARRTAGAGGVTLNGAG	MSSSQLFKQWGG	GSEK	Rational design n°42
KPEAAASMSSSQLFKQWGGGSKWARLARRTAGAGGVTLNGAG	MSSSQLFKQWGG	GSK	Rational design n°42
KPEAAASMSSSQLYKQFGGGSEAKWARLARRTAGAGGVTLNGAG	MSSSQLYKQFGG	GSEAK	Rational design n°43
KPEAAASMSSSQLYKQFGGGSEKWARLARRTAGAGGVTLNGAG	MSSSQLYKQFGG	GSEK	Rational design n°43
KPEAAASMSSSQLYKQFGGGSKWARLARRTAGAGGVTLNGAG	MSSSQLYKQFGG	GSK	Rational design n°43
KPEAAASMSSSQLYKQYGGGSEAKWARLARRTAGAGGVTLNGAG	MSSSQLYKQYGG	GSEAK	Rational design n°44
KPEAAASMSSSQLYKQYGGGSEKWARLARRTAGAGGVTLNGAG	MSSSQLYKQYGG	GSEK	Rational design n°44
KPEAAASMSSSQLYKQYGGGSKWARLARRTAGAGGVTLNGAG	MSSSQLYKQYGG	GSK	Rational design n°44
KPEAAASMSSSQLYKQWGGGSEAKWARLARRTAGAGGVTLNGAG	MSSSQLYKQWGG	GSEAK	Rational design n°45
KPEAAASMSSSQLYKQWGGGSEKWARLARRTAGAGGVTLNGAG	MSSSQLYKQWGG	GSEK	Rational design n°45
KPEAAASMSSSQLYKQWGGGSKWARLARRTAGAGGVTLNGAG	MSSSQLYKQWGG	GSK	Rational design n°45
KPEAAASMSSSQLWKQFGGGSEAKWARLARRTAGAGGVTLNGAG	MSSSQLWKQFGG	GSEAK	Rational design n°46
KPEAAASMSSSQLWKQFGGGSEKWARLARRTAGAGGVTLNGAG	MSSSQLWKQFGG	GSEK	Rational design n°46
KPEAAASMSSSQLWKQFGGGSKWARLARRTAGAGGVTLNGAG	MSSSQLWKQFGG	GSK	Rational design n°46
KPEAAASMSSSQLWKQYGGGSEAKWARLARRTAGAGGVTLNGAG	MSSSQLWKQYGG	GSEAK	Rational design n°47
KPEAAASMSSSQLWKQYGGGSEKWARLARRTAGAGGVTLNGAG	MSSSQLWKQYGG	GSEK	Rational design n°47
KPEAAASMSSSQLWKQYGGGSKWARLARRTAGAGGVTLNGAG	MSSSQLWKQYGG	GSK	Rational design n°47
KPEAAASMSSSQLWKQWGGGSEAKWARLARRTAGAGGVTLNGAG	MSSSQLWKQWGG	GSEAK	Rational design n°48
KPEAAASMSSSQLWKQWGGGSEKWARLARRTAGAGGVTLNGAG	MSSSQLWKQWGG	GSEK	Rational design n°48
KPEAAASMSSSQLWKQWGGGSKWARLARRTAGAGGVTLNGAG	MSSSQLWKQWGG	GSK	Rational design n°48
KPEAAASMSSTQLFKQFGGGSEAKWARLARRTAGAGGVTLNGAG	MSSTQLFKQFGG	GSEAK	Rational design n°49
KPEAAASMSSTQLFKQFGGGSEKWARLARRTAGAGGVTLNGAG	MSSTQLFKQFGG	GSEK	Rational design n°49
KPEAAASMSSTQLFKQFGGGSKWARLARRTAGAGGVTLNGAG	MSSTQLFKQFGG	GSK	Rational design n°49
KPEAAASMSSTQLFKQYGGGSEAKWARLARRTAGAGGVTLNGAG	MSSTQLFKQYGG	GSEAK	Rational design n°50
KPEAAASMSSTQLFKQYGGGSEKWARLARRTAGAGGVTLNGAG	MSSTQLFKQYGG	GSEK	Rational design n°50
KPEAAASMSSTQLFKQYGGGSKWARLARRTAGAGGVTLNGAG	MSSTQLFKQYGG	GSK	Rational design n°50
KPEAAASMSSTQLFKQWGGGSEAKWARLARRTAGAGGVTLNGAG	MSSTQLFKQWGG	GSEAK	Rational design n°51
KPEAAASMSSTQLFKQWGGGSEKWARLARRTAGAGGVTLNGAG	MSSTQLFKQWGG	GSEK	Rational design n°51
KPEAAASMSSTQLFKQWGGGSKWARLARRTAGAGGVTLNGAG	MSSTQLFKQWGG	GSK	Rational design n°51
KPEAAASMSSTQLYKQFGGGSEAKWARLARRTAGAGGVTLNGAG	MSSTQLYKQFGG	GSEAK	Rational design n°52
KPEAAASMSSTQLYKQFGGGSEKWARLARRTAGAGGVTLNGAG	MSSTQLYKQFGG	GSEK	Rational design n°52
KPEAAASMSSTQLYKQFGGGSKWARLARRTAGAGGVTLNGAG	MSSTQLYKQFGG	GSK	Rational design n°52
KPEAAASMSSTQLYKQYGGGSEAKWARLARRTAGAGGVTLNGAG	MSSTQLYKQYGG	GSEAK	Rational design n°53
KPEAAASMSSTQLYKQYGGGSEKWARLARRTAGAGGVTLNGAG	MSSTQLYKQYGG	GSEK	Rational design n°53
KPEAAASMSSTQLYKQYGGGSKWARLARRTAGAGGVTLNGAG	MSSTQLYKQYGG	GSK	Rational design n°53
KPEAAASMSSTQLYKQWGGGSEAKWARLARRTAGAGGVTLNGAG	MSSTQLYKQWGG	GSEAK	Rational design n°54
KPEAAASMSSTQLYKQWGGGSEKWARLARRTAGAGGVTLNGAG	MSSTQLYKQWGG	GSEK	Rational design n°54
KPEAAASMSSTQLYKQWGGGSKWARLARRTAGAGGVTLNGAG	MSSTQLYKQWGG	GSK	Rational design n°54
KPEAAASMSSTQLWKQFGGGSEAKWARLARRTAGAGGVTLNGAG	MSSTQLWKQFGG	GSEAK	Rational design n°55
KPEAAASMSSTQLWKQFGGGSEKWARLARRTAGAGGVTLNGAG	MSSTQLWKQFGG	GSEK	Rational design n°55
KPEAAASMSSTQLWKQFGGGSKWARLARRTAGAGGVTLNGAG	MSSTQLWKQFGG	GSK	Rational design n°55
KPEAAASMSSTQLWKQYGGGSEAKWARLARRTAGAGGVTLNGAG	MSSTQLWKQYGG	GSEAK	Rational design n°56
KPEAAASMSSTQLWKQYGGGSEKWARLARRTAGAGGVTLNGAG	MSSTQLWKQYGG	GSEK	Rational design n°56
KPEAAASMSSTQLWKQYGGGSKWARLARRTAGAGGVTLNGAG	MSSTQLWKQYGG	GSK	Rational design n°56
KPEAAASMSSTQLWKQWGGGSEAKWARLARRTAGAGGVTLNGAG	MSSTQLWKQWGG	GSEAK	Rational design n°57
KPEAAASMSSTQLWKQWGGGSEKWARLARRTAGAGGVTLNGAG	MSSTQLWKQWGG	GSEK	Rational design n°57
KPEAAASMSSTQLWKQWGGGSKWARLARRTAGAGGVTLNGAG	MSSTQLWKQWGG	GSK	Rational design n°57
KPEAAASMSSDQLFKQFGGGSEAKWARLARRTAGAGGVTLNGAG	MSSDQLFKQFGG	GSEAK	Rational design n°58
KPEAAASMSSDQLFKQFGGGSEKWARLARRTAGAGGVTLNGAG	MSSDQLFKQFGG	GSEK	Rational design n°58
KPEAAASMSSDQLFKQFGGGSKWARLARRTAGAGGVTLNGAG	MSSDQLFKQFGG	GSK	Rational design n°58
KPEAAASMSSDQLFKQYGGGSEAKWARLARRTAGAGGVTLNGAG	MSSDQLFKQYGG	GSEAK	Rational design n°59
KPEAAASMSSDQLFKQYGGGSEKWARLARRTAGAGGVTLNGAG	MSSDQLFKQYGG	GSEK	Rational design n°59
KPEAAASMSSDQLFKQYGGGSKWARLARRTAGAGGVTLNGAG	MSSDQLFKQYGG	GSK	Rational design n°59
KPEAAASMSSDQLFKQWGGGSEAKWARLARRTAGAGGVTLNGAG	MSSDQLFKQWGG	GSEAK	Rational design n°60
KPEAAASMSSDQLFKQWGGGSEKWARLARRTAGAGGVTLNGAG	MSSDQLFKQWGG	GSEK	Rational design n°60
KPEAAASMSSDQLFKQWGGGSKWARLARRTAGAGGVTLNGAG	MSSDQLFKQWGG	GSK	Rational design n°60
KPEAAASMSSDQLYKQFGGGSEAKWARLARRTAGAGGVTLNGAG	MSSDQLYKQFGG	GSEAK	Rational design n°61
KPEAAASMSSDQLYKQFGGGSEKWARLARRTAGAGGVTLNGAG	MSSDQLYKQFGG	GSEK	Rational design n°61
KPEAAASMSSDQLYKQFGGGSKWARLARRTAGAGGVTLNGAG	MSSDQLYKQFGG	GSK	Rational design n°61
KPEAAASMSSDQLYKQYGGGSEAKWARLARRTAGAGGVTLNGAG	MSSDQLYKQYGG	GSEAK	Rational design n°62
KPEAAASMSSDQLYKQYGGGSEKWARLARRTAGAGGVTLNGAG	MSSDQLYKQYGG	GSEK	Rational design n°62
KPEAAASMSSDQLYKQYGGGSKWARLARRTAGAGGVTLNGAG	MSSDQLYKQYGG	GSK	Rational design n°62
KPEAAASMSSDQLYKQWGGGSEAKWARLARRTAGAGGVTLNGAG	MSSDQLYKQWGG	GSEAK	Rational design n°63
KPEAAASMSSDQLYKQWGGGSEKWARLARRTAGAGGVTLNGAG	MSSDQLYKQWGG	GSEK	Rational design n°63
KPEAAASMSSDQLYKQWGGGSKWARLARRTAGAGGVTLNGAG	MSSDQLYKQWGG	GSK	Rational design n°63
KPEAAASMSSDQLWKQFGGGSEAKWARLARRTAGAGGVTLNGAG	MSSDQLWKQFGG	GSEAK	Rational design n°64
KPEAAASMSSDQLWKQFGGGSEKWARLARRTAGAGGVTLNGAG	MSSDQLWKQFGG	GSEK	Rational design n°64
KPEAAASMSSDQLWKQFGGGSKWARLARRTAGAGGVTLNGAG	MSSDQLWKQFGG	GSK	Rational design n°64
KPEAAASMSSDQLWKQYGGGSEAKWARLARRTAGAGGVTLNGAG	MSSDQLWKQYGG	GSEAK	Rational design n°65
KPEAAASMSSDQLWKQYGGGSEKWARLARRTAGAGGVTLNGAG	MSSDQLWKQYGG	GSEK	Rational design n°65
KPEAAASMSSDQLWKQYGGGSKWARLARRTAGAGGVTLNGAG	MSSDQLWKQYGG	GSK	Rational design n°65
KPEAAASMSSDQLWKQWGGGSEAKWARLARRTAGAGGVTLNGAG	MSSDQLWKQWGG	GSEAK	Rational design n°66
KPEAAASMSSDQLWKQWGGGSEKWARLARRTAGAGGVTLNGAG	MSSDQLWKQWGG	GSEK	Rational design n°66
KPEAAASMSSDQLWKQWGGGSKWARLARRTAGAGGVTLNGAG	MSSDQLWKQWGG	GSK	Rational design n°66
KPEAAASMSSEQLFKQFGGGSEAKWARLARRTAGAGGVTLNGAG	MSSEQLFKQFGG	GSEAK	Rational design n°67
KPEAAASMSSEQLFKQFGGGSEKWARLARRTAGAGGVTLNGAG	MSSEQLFKQFGG	GSEK	Rational design n°67
KPEAAASMSSEQLFKQFGGGSKWARLARRTAGAGGVTLNGAG	MSSEQLFKQFGG	GSK	Rational design n°67
KPEAAASMSSEQLFKQYGGGSEAKWARLARRTAGAGGVTLNGAG	MSSEQLFKQYGG	GSEAK	Rational design n°68
KPEAAASMSSEQLFKQYGGGSEKWARLARRTAGAGGVTLNGAG	MSSEQLFKQYGG	GSEK	Rational design n°68
KPEAAASMSSEQLFKQYGGGSKWARLARRTAGAGGVTLNGAG	MSSEQLFKQYGG	GSK	Rational design n°68
KPEAAASMSSEQLFKQWGGGSEAKWARLARRTAGAGGVTLNGAG	MSSEQLFKQWGG	GSEAK	Rational design n°69
KPEAAASMSSEQLFKQWGGGSEKWARLARRTAGAGGVTLNGAG	MSSEQLFKQWGG	GSEK	Rational design n°69
KPEAAASMSSEQLFKQWGGGSKWARLARRTAGAGGVTLNGAG	MSSEQLFKQWGG	GSK	Rational design n°69
KPEAAASMSSEQLYKQFGGGSEAKWARLARRTAGAGGVTLNGAG	MSSEQLYKQFGG	GSEAK	Rational design n°70
KPEAAASMSSEQLYKQFGGGSEKWARLARRTAGAGGVTLNGAG	MSSEQLYKQFGG	GSEK	Rational design n°70
KPEAAASMSSEQLYKQFGGGSKWARLARRTAGAGGVTLNGAG	MSSEQLYKQFGG	GSK	Rational design n°70
KPEAAASMSSEQLYKQYGGGSEAKWARLARRTAGAGGVTLNGAG	MSSEQLYKQYGG	GSEAK	Rational design n°71
KPEAAASMSSEQLYKQYGGGSEKWARLARRTAGAGGVTLNGAG	MSSEQLYKQYGG	GSEK	Rational design n°71
KPEAAASMSSEQLYKQYGGGSKWARLARRTAGAGGVTLNGAG	MSSEQLYKQYGG	GSK	Rational design n°71
KPEAAASMSSEQLYKQWGGGSEAKWARLARRTAGAGGVTLNGAG	MSSEQLYKQWGG	GSEAK	Rational design n°72
KPEAAASMSSEQLYKQWGGGSEKWARLARRTAGAGGVTLNGAG	MSSEQLYKQWGG	GSEK	Rational design n°72
KPEAAASMSSEQLYKQWGGGSKWARLARRTAGAGGVTLNGAG	MSSEQLYKQWGG	GSK	Rational design n°72
KPEAAASMSSEQLWKQFGGGSEAKWARLARRTAGAGGVTLNGAG	MSSEQLWKQFGG	GSEAK	Rational design n°73
KPEAAASMSSEQLWKQFGGGSEKWARLARRTAGAGGVTLNGAG	MSSEQLWKQFGG	GSEK	Rational design n°73
KPEAAASMSSEQLWKQFGGGSKWARLARRTAGAGGVTLNGAG	MSSEQLWKQFGG	GSK	Rational design n°73
KPEAAASMSSEQLWKQYGGGSEAKWARLARRTAGAGGVTLNGAG	MSSEQLWKQYGG	GSEAK	Rational design n°74
KPEAAASMSSEQLWKQYGGGSEKWARLARRTAGAGGVTLNGAG	MSSEQLWKQYGG	GSEK	Rational design n°74
KPEAAASMSSEQLWKQYGGGSKWARLARRTAGAGGVTLNGAG	MSSEQLWKQYGG	GSK	Rational design n°74
KPEAAASMSSEQLWKQWGGGSEAKWARLARRTAGAGGVTLNGAG	MSSEQLWKQWGG	GSEAK	Rational design n°75
KPEAAASMSSEQLWKQWGGGSEKWARLARRTAGAGGVTLNGAG	MSSEQLWKQWGG	GSEK	Rational design n°75
KPEAAASMSSEQLWKQWGGGSKWARLARRTAGAGGVTLNGAG	MSSEQLWKQWGG	GSK	Rational design n°75
KPEAAASMSSHQLFKQFGGGSEAKWARLARRTAGAGGVTLNGAG	MSSHQLFKQFGG	GSEAK	Rational design n°76
KPEAAASMSSHQLFKQFGGGSEKWARLARRTAGAGGVTLNGAG	MSSHQLFKQFGG	GSEK	Rational design n°76
KPEAAASMSSHQLFKQFGGGSKWARLARRTAGAGGVTLNGAG	MSSHQLFKQFGG	GSK	Rational design n°76
KPEAAASMSSHQLFKQYGGGSEAKWARLARRTAGAGGVTLNGAG	MSSHQLFKQYGG	GSEAK	Rational design n°77
KPEAAASMSSHQLFKQYGGGSEKWARLARRTAGAGGVTLNGAG	MSSHQLFKQYGG	GSEK	Rational design n°77
KPEAAASMSSHQLFKQYGGGSKWARLARRTAGAGGVTLNGAG	MSSHQLFKQYGG	GSK	Rational design n°77
KPEAAASMSSHQLFKQWGGGSEAKWARLARRTAGAGGVTLNGAG	MSSHQLFKQWGG	GSEAK	Rational design n°78
KPEAAASMSSHQLFKQWGGGSEKWARLARRTAGAGGVTLNGAG	MSSHQLFKQWGG	GSEK	Rational design n°78
KPEAAASMSSHQLFKQWGGGSKWARLARRTAGAGGVTLNGAG	MSSHQLFKQWGG	GSK	Rational design n°78
KPEAAASMSSHQLYKQFGGGSEAKWARLARRTAGAGGVTLNGAG	MSSHQLYKQFGG	GSEAK	Rational design n°79
KPEAAASMSSHQLYKQFGGGSEKWARLARRTAGAGGVTLNGAG	MSSHQLYKQFGG	GSEK	Rational design n°79
KPEAAASMSSHQLYKQFGGGSKWARLARRTAGAGGVTLNGAG	MSSHQLYKQFGG	GSK	Rational design n°79
KPEAAASMSSHQLYKQYGGGSEAKWARLARRTAGAGGVTLNGAG	MSSHQLYKQYGG	GSEAK	Rational design n°80
KPEAAASMSSHQLYKQYGGGSEKWARLARRTAGAGGVTLNGAG	MSSHQLYKQYGG	GSEK	Rational design n°80
KPEAAASMSSHQLYKQYGGGSKWARLARRTAGAGGVTLNGAG	MSSHQLYKQYGG	GSK	Rational design n°80
KPEAAASMSSHQLYKQWGGGSEAKWARLARRTAGAGGVTLNGAG	MSSHQLYKQWGG	GSEAK	Rational design n°81
KPEAAASMSSHQLYKQWGGGSEKWARLARRTAGAGGVTLNGAG	MSSHQLYKQWGG	GSEK	Rational design n°81
KPEAAASMSSHQLYKQWGGGSKWARLARRTAGAGGVTLNGAG	MSSHQLYKQWGG	GSK	Rational design n°81
KPEAAASMSSHQLWKQFGGGSEAKWARLARRTAGAGGVTLNGAG	MSSHQLWKQFGG	GSEAK	Rational design n°82
KPEAAASMSSHQLWKQFGGGSEKWARLARRTAGAGGVTLNGAG	MSSHQLWKQFGG	GSEK	Rational design n°82
KPEAAASMSSHQLWKQFGGGSKWARLARRTAGAGGVTLNGAG	MSSHQLWKQFGG	GSK	Rational design n°82
KPEAAASMSSHQLWKQYGGGSEAKWARLARRTAGAGGVTLNGAG	MSSHQLWKQYGG	GSEAK	Rational design n°83
KPEAAASMSSHQLWKQYGGGSEKWARLARRTAGAGGVTLNGAG	MSSHQLWKQYGG	GSEK	Rational design n°83
KPEAAASMSSHQLWKQYGGGSKWARLARRTAGAGGVTLNGAG	MSSHQLWKQYGG	GSK	Rational design n°83
KPEAAASMSSHQLWKQWGGGSEAKWARLARRTAGAGGVTLNGAG	MSSHQLWKQWGG	GSEAK	Rational design n°84
KPEAAASMSSHQLWKQWGGGSEKWARLARRTAGAGGVTLNGAG	MSSHQLWKQWGG	GSEK	Rational design n°84
KPEAAASMSSHQLWKQWGGGSKWARLARRTAGAGGVTLNGAG	MSSHQLWKQWGG	GSK	Rational design n°84
KPEAAASMSSKQLFKQFGGGSEAKWARLARRTAGAGGVTLNGAG	MSSKQLFKQFGG	GSEAK	Rational design n°85
KPEAAASMSSKQLFKQFGGGSEKWARLARRTAGAGGVTLNGAG	MSSKQLFKQFGG	GSEK	Rational design n°85
KPEAAASMSSKQLFKQFGGGSKWARLARRTAGAGGVTLNGAG	MSSKQLFKQFGG	GSK	Rational design n°85
KPEAAASMSSKQLFKQYGGGSEAKWARLARRTAGAGGVTLNGAG	MSSKQLFKQYGG	GSEAK	Rational design n°86
KPEAAASMSSKQLFKQYGGGSEKWARLARRTAGAGGVTLNGAG	MSSKQLFKQYGG	GSEK	Rational design n°86
KPEAAASMSSKQLFKQYGGGSKWARLARRTAGAGGVTLNGAG	MSSKQLFKQYGG	GSK	Rational design n°86
KPEAAASMSSKQLFKQWGGGSEAKWARLARRTAGAGGVTLNGAG	MSSKQLFKQWGG	GSEAK	Rational design n°87
KPEAAASMSSKQLFKQWGGGSEKWARLARRTAGAGGVTLNGAG	MSSKQLFKQWGG	GSEK	Rational design n°87
KPEAAASMSSKQLFKQWGGGSKWARLARRTAGAGGVTLNGAG	MSSKQLFKQWGG	GSK	Rational design n°87
KPEAAASMSSKQLYKQFGGGSEAKWARLARRTAGAGGVTLNGAG	MSSKQLYKQFGG	GSEAK	Rational design n°88
KPEAAASMSSKQLYKQFGGGSEKWARLARRTAGAGGVTLNGAG	MSSKQLYKQFGG	GSEK	Rational design n°88
KPEAAASMSSKQLYKQFGGGSKWARLARRTAGAGGVTLNGAG	MSSKQLYKQFGG	GSK	Rational design n°88
KPEAAASMSSKQLYKQYGGGSEAKWARLARRTAGAGGVTLNGAG	MSSKQLYKQYGG	GSEAK	Rational design n°89
KPEAAASMSSKQLYKQYGGGSEKWARLARRTAGAGGVTLNGAG	MSSKQLYKQYGG	GSEK	Rational design n°89
KPEAAASMSSKQLYKQYGGGSKWARLARRTAGAGGVTLNGAG	MSSKQLYKQYGG	GSK	Rational design n°89
KPEAAASMSSKQLYKQWGGGSEAKWARLARRTAGAGGVTLNGAG	MSSKQLYKQWGG	GSEAK	Rational design n°90
KPEAAASMSSKQLYKQWGGGSEKWARLARRTAGAGGVTLNGAG	MSSKQLYKQWGG	GSEK	Rational design n°90
KPEAAASMSSKQLYKQWGGGSKWARLARRTAGAGGVTLNGAG	MSSKQLYKQWGG	GSK	Rational design n°90
KPEAAASMSSKQLWKQFGGGSEAKWARLARRTAGAGGVTLNGAG	MSSKQLWKQFGG	GSEAK	Rational design n°91
KPEAAASMSSKQLWKQFGGGSEKWARLARRTAGAGGVTLNGAG	MSSKQLWKQFGG	GSEK	Rational design n°91
KPEAAASMSSKQLWKQFGGGSKWARLARRTAGAGGVTLNGAG	MSSKQLWKQFGG	GSK	Rational design n°91
KPEAAASMSSKQLWKQYGGGSEAKWARLARRTAGAGGVTLNGAG	MSSKQLWKQYGG	GSEAK	Rational design n°92
KPEAAASMSSKQLWKQYGGGSEKWARLARRTAGAGGVTLNGAG	MSSKQLWKQYGG	GSEK	Rational design n°92
KPEAAASMSSKQLWKQYGGGSKWARLARRTAGAGGVTLNGAG	MSSKQLWKQYGG	GSK	Rational design n°92
KPEAAASMSSKQLWKQWGGGSEAKWARLARRTAGAGGVTLNGAG	MSSKQLWKQWGG	GSEAK	Rational design n°93
KPEAAASMSSKQLWKQWGGGSEKWARLARRTAGAGGVTLNGAG	MSSKQLWKQWGG	GSEK	Rational design n°93
KPEAAASMSSKQLWKQWGGGSKWARLARRTAGAGGVTLNGAG	MSSKQLWKQWGG	GSK	Rational design n°93
KPEAAASMSSRQLFKQFGGGSEAKWARLARRTAGAGGVTLNGAG	MSSRQLFKQFGG	GSEAK	Rational design n°94
KPEAAASMSSRQLFKQFGGGSEKWARLARRTAGAGGVTLNGAG	MSSRQLFKQFGG	GSEK	Rational design n°94
KPEAAASMSSRQLFKQFGGGSKWARLARRTAGAGGVTLNGAG	MSSRQLFKQFGG	GSK	Rational design n°94
KPEAAASMSSRQLFKQYGGGSEAKWARLARRTAGAGGVTLNGAG	MSSRQLFKQYGG	GSEAK	Rational design n°95
KPEAAASMSSRQLFKQYGGGSEKWARLARRTAGAGGVTLNGAG	MSSRQLFKQYGG	GSEK	Rational design n°95
KPEAAASMSSRQLFKQYGGGSKWARLARRTAGAGGVTLNGAG	MSSRQLFKQYGG	GSK	Rational design n°95
KPEAAASMSSRQLFKQWGGGSEAKWARLARRTAGAGGVTLNGAG	MSSRQLFKQWGG	GSEAK	Rational design n°96
KPEAAASMSSRQLFKQWGGGSEKWARLARRTAGAGGVTLNGAG	MSSRQLFKQWGG	GSEK	Rational design n°96
KPEAAASMSSRQLFKQWGGGSKWARLARRTAGAGGVTLNGAG	MSSRQLFKQWGG	GSK	Rational design n°96
KPEAAASMSSRQLYKQFGGGSEAKWARLARRTAGAGGVTLNGAG	MSSRQLYKQFGG	GSEAK	Rational design n°97
KPEAAASMSSRQLYKQFGGGSEKWARLARRTAGAGGVTLNGAG	MSSRQLYKQFGG	GSEK	Rational design n°97
KPEAAASMSSRQLYKQFGGGSKWARLARRTAGAGGVTLNGAG	MSSRQLYKQFGG	GSK	Rational design n°97
KPEAAASMSSRQLYKQYGGGSEAKWARLARRTAGAGGVTLNGAG	MSSRQLYKQYGG	GSEAK	Rational design n°98
KPEAAASMSSRQLYKQYGGGSEKWARLARRTAGAGGVTLNGAG	MSSRQLYKQYGG	GSEK	Rational design n°98
KPEAAASMSSRQLYKQYGGGSKWARLARRTAGAGGVTLNGAG	MSSRQLYKQYGG	GSK	Rational design n°98
KPEAAASMSSRQLYKQWGGGSEAKWARLARRTAGAGGVTLNGAG	MSSRQLYKQWGG	GSEAK	Rational design n°99
KPEAAASMSSRQLYKQWGGGSEKWARLARRTAGAGGVTLNGAG	MSSRQLYKQWGG	GSEK	Rational design n°99
KPEAAASMSSRQLYKQWGGGSKWARLARRTAGAGGVTLNGAG	MSSRQLYKQWGG	GSK	Rational design n°99
KPEAAASMSSRQLWKQFGGGSEAKWARLARRTAGAGGVTLNGAG	MSSRQLWKQFGG	GSEAK	Rational design n°100
KPEAAASMSSRQLWKQFGGGSEKWARLARRTAGAGGVTLNGAG	MSSRQLWKQFGG	GSEK	Rational design n°100
KPEAAASMSSRQLWKQFGGGSKWARLARRTAGAGGVTLNGAG	MSSRQLWKQFGG	GSK	Rational design n°100
KPEAAASMSSRQLWKQYGGGSEAKWARLARRTAGAGGVTLNGAG	MSSRQLWKQYGG	GSEAK	Rational design n°101
KPEAAASMSSRQLWKQYGGGSEKWARLARRTAGAGGVTLNGAG	MSSRQLWKQYGG	GSEK	Rational design n°101
KPEAAASMSSRQLWKQYGGGSKWARLARRTAGAGGVTLNGAG	MSSRQLWKQYGG	GSK	Rational design n°101
KPEAAASMSSRQLWKQWGGGSEAKWARLARRTAGAGGVTLNGAG	MSSRQLWKQWGG	GSEAK	Rational design n°102
KPEAAASMSSRQLWKQWGGGSEKWARLARRTAGAGGVTLNGAG	MSSRQLWKQWGG	GSEK	Rational design n°102
KPEAAASMSSRQLWKQWGGGSKWARLARRTAGAGGVTLNGAG	MSSRQLWKQWGG	GSK	Rational design n°102
KPEAAASGSAGSAGSAGSAGSAGGSEAKWARLARRTAGAGGVTLNGAG	GSAGSAGSAGSAGSAG	GSEAK	Negative control n°1 (Rational design n°16)
KPEAAASGSAGSAGSAGSAGSAGGSEKWARLARRTAGAGGVTLNGAG	GSAGSAGSAGSAGSAG	GSEK	Negative control n°1 (Rational design n°16)
KPEAAASGSAGSAGSAGSAGSAGGSKWARLARRTAGAGGVTLNGAG	GSAGSAGSAGSAGSAG	GSK	Negative control n°1 (Rational design n°16)
KPEAAASGSAGSAGSAGSAGSGSEAKWARLARRTAGAGGVTLNGAG	GSAGSAGSAGSAGS	GSEAK	Negative control n°2 (Rational design n°17)
KPEAAASGSAGSAGSAGSAGSGSEKWARLARRTAGAGGVTLNGAG	GSAGSAGSAGSAGS	GSEK	Negative control n°2 (Rational design n°17)
KPEAAASGSAGSAGSAGSAGSGSKWARLARRTAGAGGVTLNGAG	GSAGSAGSAGSAGS	GSK	Negative control n°2 (Rational design n°17)
KPEAAASGSAGSAGSAGSAGSEAKWARLARRTAGAGGVTLNGAG	GSAGSAGSAGSA	GSEAK	Negative control n°3 (Rational design n°18)
KPEAAASGSAGSAGSAGSAGSEKWARLARRTAGAGGVTLNGAG	GSAGSAGSAGSA	GSEK	Negative control n°3 (Rational design n°18)
KPEAAASGSAGSAGSAGSAGSKWARLARRTAGAGGVTLNGAG	GSAGSAGSAGSA	GSK	Negative control n°3 (Rational design n°18)

## Sheet: Batch_Kan0
sequence	count	lib_seq	linker	ordered	frequency	name
KPEAAASMSSHQLWKQWGGGSKWARLARRTAGAGGVTLNGAG	19351	MSSHQLWKQWGG	GSK	True	0.00314608	Rational design n°84
KPEAAASNDETYDYAMDRRWGSEAKWARLARRTAGAGGVTLNGAG	19278	NDETYDYAMDRRW	GSEAK	True	0.00313421	Rational design n°7
KPEAAASNDETYDYAMDRRWGSKWARLARRTAGAGGVTLNGAG	19103	NDETYDYAMDRRW	GSK	True	0.00310576	Rational design n°7
KPEAAASMSSHQLWKQWGGGSEKWARLARRTAGAGGVTLNGAG	18949	MSSHQLWKQWGG	GSEK	True	0.00308073	Rational design n°84
KPEAAASMSSHQLFKQWGGGSKWARLARRTAGAGGVTLNGAG	17466	MSSHQLFKQWGG	GSK	True	0.00283962	Rational design n°78
KPEAAASNDETYDYAMDRRWGSEKWARLARRTAGAGGVTLNGAG	17314	NDETYDYAMDRRW	GSEK	True	0.00281491	Rational design n°7
KPEAAASMSSDQLWKQFGGGSKWARLARRTAGAGGVTLNGAG	16863	MSSDQLWKQFGG	GSK	True	0.00274158	Rational design n°64
KPEAAASMSSHQLWKQWGGGSEAKWARLARRTAGAGGVTLNGAG	16535	MSSHQLWKQWGG	GSEAK	True	0.00268826	Rational design n°84
KPEAAASMSSHQLFKQWGGGSEKWARLARRTAGAGGVTLNGAG	15303	MSSHQLFKQWGG	GSEK	True	0.00248796	Rational design n°78
KPEAAASMSSDQLWKQFGGGSEKWARLARRTAGAGGVTLNGAG	15273	MSSDQLWKQFGG	GSEK	True	0.00248308	Rational design n°64
KPEAAASMSSTQLWKQFGGGSKWARLARRTAGAGGVTLNGAG	14929	MSSTQLWKQFGG	GSK	True	0.00242715	Rational design n°55
KPEAAASMSSTQLWKQWGGGSKWARLARRTAGAGGVTLNGAG	14674	MSSTQLWKQWGG	GSK	True	0.0023857	Rational design n°57
KPEAAASMSSKQLYKQWGGGSKWARLARRTAGAGGVTLNGAG	14546	MSSKQLYKQWGG	GSK	True	0.00236489	Rational design n°90
KPEAAASMSSSQLWKQWGGGSKWARLARRTAGAGGVTLNGAG	14087	MSSSQLWKQWGG	GSK	True	0.00229026	Rational design n°48
KPEAAASMSSQQLRKQWGGGSKWARLARRTAGAGGVTLNGAG	13625	MSSQQLRKQWGG	GSK	True	0.00221515	Rational design n°19
KPEAAASMSSTQLWKQWGGGSEKWARLARRTAGAGGVTLNGAG	13490	MSSTQLWKQWGG	GSEK	True	0.0021932	Rational design n°57
KPEAAASMSSQQLFKQWGGGSKWARLARRTAGAGGVTLNGAG	13423	MSSQQLFKQWGG	GSK	True	0.00218231	Rational design n°33
KPEAAASMSSHQLFKQWGGGSEAKWARLARRTAGAGGVTLNGAG	13421	MSSHQLFKQWGG	GSEAK	True	0.00218198	Rational design n°78
KPEAAASMSSTQLFKQWGGGSKWARLARRTAGAGGVTLNGAG	13340	MSSTQLFKQWGG	GSK	True	0.00216882	Rational design n°51
KPEAAASMSSSQLWKQWGGGSEKWARLARRTAGAGGVTLNGAG	13282	MSSSQLWKQWGG	GSEK	True	0.00215939	Rational design n°48
KPEAAASMSSHQLYKQWGGGSKWARLARRTAGAGGVTLNGAG	13147	MSSHQLYKQWGG	GSK	True	0.00213744	Rational design n°81
KPEAAASMSSEQLFKQFGGGSKWARLARRTAGAGGVTLNGAG	13142	MSSEQLFKQFGG	GSK	True	0.00213662	Rational design n°67
KPEAAASMSSEQLYKQFGGGSKWARLARRTAGAGGVTLNGAG	12964	MSSEQLYKQFGG	GSK	True	0.00210769	Rational design n°70
KPEAAASMSSDQLWKQFGGGSEAKWARLARRTAGAGGVTLNGAG	12889	MSSDQLWKQFGG	GSEAK	True	0.00209549	Rational design n°64
KPEAAASMSSDQLWKQYGGGSKWARLARRTAGAGGVTLNGAG	12777	MSSDQLWKQYGG	GSK	True	0.00207728	Rational design n°65
KPEAAASMSSHQLWKQFGGGSKWARLARRTAGAGGVTLNGAG	12771	MSSHQLWKQFGG	GSK	True	0.00207631	Rational design n°82
KPEAAASMSSQQLFKQFGGGSKWARLARRTAGAGGVTLNGAG	12764	MSSQQLFKQFGG	GSK	True	0.00207517	Rational design n°31
KPEAAASMSSKQLYKQWGGGSEKWARLARRTAGAGGVTLNGAG	12558	MSSKQLYKQWGG	GSEK	True	0.00204168	Rational design n°90
KPEAAASMSSKQLFKQFGGGSKWARLARRTAGAGGVTLNGAG	12392	MSSKQLFKQFGG	GSK	True	0.00201469	Rational design n°85
KPEAAASMSSQQLFKQWGGGSEKWARLARRTAGAGGVTLNGAG	12387	MSSQQLFKQWGG	GSEK	True	0.00201388	Rational design n°33
KPEAAASMSSTQLWKQFGGGSEKWARLARRTAGAGGVTLNGAG	12265	MSSTQLWKQFGG	GSEK	True	0.00199404	Rational design n°55
KPEAAASMSSDQLYKQFGGGSKWARLARRTAGAGGVTLNGAG	12141	MSSDQLYKQFGG	GSK	True	0.00197388	Rational design n°61
KPEAAASMSSTQLFKQFGGGSKWARLARRTAGAGGVTLNGAG	11945	MSSTQLFKQFGG	GSK	True	0.00194202	Rational design n°49
KPEAAASMSSKQLYKQWGGGSEAKWARLARRTAGAGGVTLNGAG	11743	MSSKQLYKQWGG	GSEAK	True	0.00190918	Rational design n°90
KPEAAASMSSTQLWKQWGGGSEAKWARLARRTAGAGGVTLNGAG	11698	MSSTQLWKQWGG	GSEAK	True	0.00190186	Rational design n°57
KPEAAASAAELAAVKAILAARPDGSKWARLARRTAGAGGVTLNGAG	11647	AAELAAVKAILAARPD	GSK	True	0.00189357	AI design n°115:RMSD=2.00:nbContacts=93.00:pLDDT=78.80
KPEAAASDAELAAVRAILAADANGSKWARLARRTAGAGGVTLNGAG	11395	DAELAAVRAILAADAN	GSK	True	0.0018526	AI design n°144:RMSD=1.87:nbContacts=86.00:pLDDT=75.87
KPEAAASMSSSQLWKQWGGGSEAKWARLARRTAGAGGVTLNGAG	11365	MSSSQLWKQWGG	GSEAK	True	0.00184772	Rational design n°48
KPEAAASMSSQQLWKQWGGGSKWARLARRTAGAGGVTLNGAG	11309	MSSQQLWKQWGG	GSK	True	0.00183862	Rational design n°39
KPEAAASMSSHQLYKQWGGGSEKWARLARRTAGAGGVTLNGAG	11307	MSSHQLYKQWGG	GSEK	True	0.00183829	Rational design n°81
KPEAAASMSSTQLFKQWGGGSEKWARLARRTAGAGGVTLNGAG	11148	MSSTQLFKQWGG	GSEK	True	0.00181244	Rational design n°51
KPEAAASMSSHQLYKQYGGGSKWARLARRTAGAGGVTLNGAG	11102	MSSHQLYKQYGG	GSK	True	0.00180496	Rational design n°80
KPEAAASMSSDQLWKQYGGGSEKWARLARRTAGAGGVTLNGAG	11098	MSSDQLWKQYGG	GSEK	True	0.00180431	Rational design n°65
KPEAAASMSSKQLWKQYGGGSKWARLARRTAGAGGVTLNGAG	11069	MSSKQLWKQYGG	GSK	True	0.0017996	Rational design n°92
KPEAAASMSSQQLWKQWGGGSEKWARLARRTAGAGGVTLNGAG	11015	MSSQQLWKQWGG	GSEK	True	0.00179082	Rational design n°39
KPEAAASMSSNQLFKQFGGGSKWARLARRTAGAGGVTLNGAG	11003	MSSNQLFKQFGG	GSK	True	0.00178887	Rational design n°22
KPEAAASMSSTQLWKQFGGGSEAKWARLARRTAGAGGVTLNGAG	10934	MSSTQLWKQFGG	GSEAK	True	0.00177765	Rational design n°55
KPEAAASMSSEQLYKQWGGGSKWARLARRTAGAGGVTLNGAG	10840	MSSEQLYKQWGG	GSK	True	0.00176237	Rational design n°72
KPEAAASMSSEQLWKQWGGGSKWARLARRTAGAGGVTLNGAG	10827	MSSEQLWKQWGG	GSK	True	0.00176025	Rational design n°75
KPEAAASMSSEQLWKQWGGGSEKWARLARRTAGAGGVTLNGAG	10794	MSSEQLWKQWGG	GSEK	True	0.00175489	Rational design n°75
KPEAAASMSSQQLRKQWGGGSEKWARLARRTAGAGGVTLNGAG	10753	MSSQQLRKQWGG	GSEK	True	0.00174822	Rational design n°19
KPEAAASMSSQQLFKQWGGGSEAKWARLARRTAGAGGVTLNGAG	10733	MSSQQLFKQWGG	GSEAK	True	0.00174497	Rational design n°33
KPEAAASMSSQQLRKQWGGGSEAKWARLARRTAGAGGVTLNGAG	10703	MSSQQLRKQWGG	GSEAK	True	0.00174009	Rational design n°19
KPEAAASMSSDQLYKQFGGGSEKWARLARRTAGAGGVTLNGAG	10658	MSSDQLYKQFGG	GSEK	True	0.00173278	Rational design n°61
KPEAAASMSSHQLYKQWGGGSEAKWARLARRTAGAGGVTLNGAG	10585	MSSHQLYKQWGG	GSEAK	True	0.00172091	Rational design n°81
KPEAAASMSSDQLWKQYGGGSEAKWARLARRTAGAGGVTLNGAG	10535	MSSDQLWKQYGG	GSEAK	True	0.00171278	Rational design n°65
KPEAAASMSSHQLWKQFGGGSEKWARLARRTAGAGGVTLNGAG	10436	MSSHQLWKQFGG	GSEK	True	0.00169668	Rational design n°82
KPEAAASAAAEQAAFAALLAALPGSKWARLARRTAGAGGVTLNGAG	10389	AAAEQAAFAALLAALP	GSK	True	0.00168904	AI design n°217:RMSD=1.84:nbContacts=117.00:pLDDT=83.27
KPEAAASMSSEQLYKQFGGGSEKWARLARRTAGAGGVTLNGAG	10371	MSSEQLYKQFGG	GSEK	True	0.00168612	Rational design n°70
KPEAAASMSSQRLYKQWGGGSKWARLARRTAGAGGVTLNGAG	10358	MSSQRLYKQWGG	GSK	True	0.001684	Rational design n°21
KPEAAASMSSTQLFKQWGGGSEAKWARLARRTAGAGGVTLNGAG	10294	MSSTQLFKQWGG	GSEAK	True	0.0016736	Rational design n°51
KPEAAASAAEEAAAFAALLAALPGSKWARLARRTAGAGGVTLNGAG	10283	AAEEAAAFAALLAALP	GSK	True	0.00167181	AI design n°209:RMSD=1.83:nbContacts=115.00:pLDDT=82.56
KPEAAASMSSTQLYKQWGGGSKWARLARRTAGAGGVTLNGAG	10279	MSSTQLYKQWGG	GSK	True	0.00167116	Rational design n°54
KPEAAASMSSHQLWKQYGGGSKWARLARRTAGAGGVTLNGAG	10225	MSSHQLWKQYGG	GSK	True	0.00166238	Rational design n°83
KPEAAASMSSEQLFKQWGGGSKWARLARRTAGAGGVTLNGAG	10144	MSSEQLFKQWGG	GSK	True	0.00164921	Rational design n°69
KPEAAASMSSQQLFKQFGGGSEKWARLARRTAGAGGVTLNGAG	10004	MSSQQLFKQFGG	GSEK	True	0.00162645	Rational design n°31
KPEAAASMSSEQLYKQFGGGSEAKWARLARRTAGAGGVTLNGAG	9926	MSSEQLYKQFGG	GSEAK	True	0.00161377	Rational design n°70
KPEAAASMSSEQLFKQFGGGSEKWARLARRTAGAGGVTLNGAG	9920	MSSEQLFKQFGG	GSEK	True	0.00161279	Rational design n°67
KPEAAASMSSEQLWKQWGGGSEAKWARLARRTAGAGGVTLNGAG	9861	MSSEQLWKQWGG	GSEAK	True	0.0016032	Rational design n°75
KPEAAASAAAERAAFAALLAALPGSKWARLARRTAGAGGVTLNGAG	9813	AAAERAAFAALLAALP	GSK	True	0.0015954	AI design n°258:RMSD=1.85:nbContacts=135.00:pLDDT=88.57
KPEAAASMSSKQLFKQFGGGSEKWARLARRTAGAGGVTLNGAG	9771	MSSKQLFKQFGG	GSEK	True	0.00158857	Rational design n°85
KPEAAASAAAEQAAFAALLAALPGSEKWARLARRTAGAGGVTLNGAG	9730	AAAEQAAFAALLAALP	GSEK	True	0.0015819	AI design n°217:RMSD=1.84:nbContacts=117.00:pLDDT=83.27
KPEAAASMSSQQLFKQFGGGSEAKWARLARRTAGAGGVTLNGAG	9700	MSSQQLFKQFGG	GSEAK	True	0.00157702	Rational design n°31
KPEAAASMSSDQLFKQYGGGSKWARLARRTAGAGGVTLNGAG	9695	MSSDQLFKQYGG	GSK	True	0.00157621	Rational design n°59
KPEAAASMSSEQLFKQFGGGSEAKWARLARRTAGAGGVTLNGAG	9650	MSSEQLFKQFGG	GSEAK	True	0.0015689	Rational design n°67
KPEAAASMSSEQLWKQFGGGSKWARLARRTAGAGGVTLNGAG	9648	MSSEQLWKQFGG	GSK	True	0.00156857	Rational design n°73
KPEAAASMSSEQLYKQWGGGSEKWARLARRTAGAGGVTLNGAG	9593	MSSEQLYKQWGG	GSEK	True	0.00155963	Rational design n°72
KPEAAASMSAERLAILARRAANAGSKWARLARRTAGAGGVTLNGAG	9590	MSAERLAILARRAANA	GSK	True	0.00155914	AI design n°204:RMSD=2.90:nbContacts=80.00:pLDDT=53.63
KPEAAASMSSHQLWKQFGGGSEAKWARLARRTAGAGGVTLNGAG	9526	MSSHQLWKQFGG	GSEAK	True	0.00154874	Rational design n°82
KPEAAASDAELAAVRAILAADANGSEKWARLARRTAGAGGVTLNGAG	9507	DAELAAVRAILAADAN	GSEK	True	0.00154565	AI design n°144:RMSD=1.87:nbContacts=86.00:pLDDT=75.87
KPEAAASAAELAAVKAILAARPDGSEAKWARLARRTAGAGGVTLNGAG	9495	AAELAAVKAILAARPD	GSEAK	True	0.0015437	AI design n°115:RMSD=2.00:nbContacts=93.00:pLDDT=78.80
KPEAAASSAAERNAQALAALPGSKWARLARRTAGAGGVTLNGAG	9474	SAAERNAQALAALP	GSK	True	0.00154028	AI design n°20:RMSD=2.40:nbContacts=102.00:pLDDT=91.17
KPEAAASMSSDQLYKQFGGGSEAKWARLARRTAGAGGVTLNGAG	9474	MSSDQLYKQFGG	GSEAK	True	0.00154028	Rational design n°61
KPEAAASMSSQQLYKQWGGGSKWARLARRTAGAGGVTLNGAG	9403	MSSQQLYKQWGG	GSK	True	0.00152874	Rational design n°36
KPEAAASDAAARFAAALAALPGSKWARLARRTAGAGGVTLNGAG	9342	DAAARFAAALAALP	GSK	True	0.00151882	AI design n°37:RMSD=1.94:nbContacts=105.00:pLDDT=92.61
KPEAAASMSSQQLWKQWGGGSEAKWARLARRTAGAGGVTLNGAG	9238	MSSQQLWKQWGG	GSEAK	True	0.00150191	Rational design n°39
KPEAAASAAAEQAAFAALLAALPGSEAKWARLARRTAGAGGVTLNGAG	9219	AAAEQAAFAALLAALP	GSEAK	True	0.00149882	AI design n°217:RMSD=1.84:nbContacts=117.00:pLDDT=83.27
KPEAAASAAELAAVKAILAARPDGSEKWARLARRTAGAGGVTLNGAG	9203	AAELAAVKAILAARPD	GSEK	True	0.00149622	AI design n°115:RMSD=2.00:nbContacts=93.00:pLDDT=78.80
KPEAAASMSSDQLFKQFGGGSKWARLARRTAGAGGVTLNGAG	9184	MSSDQLFKQFGG	GSK	True	0.00149313	Rational design n°58
KPEAAASAEAEAARFAALLAALPGSKWARLARRTAGAGGVTLNGAG	9179	AEAEAARFAALLAALP	GSK	True	0.00149232	AI design n°220:RMSD=2.10:nbContacts=120.00:pLDDT=85.73
KPEAAASMSSKQLFKQFGGGSEAKWARLARRTAGAGGVTLNGAG	9100	MSSKQLFKQFGG	GSEAK	True	0.00147948	Rational design n°85
KPEAAASDAELAAVRAILAADANGSEAKWARLARRTAGAGGVTLNGAG	9097	DAELAAVRAILAADAN	GSEAK	True	0.00147899	AI design n°144:RMSD=1.87:nbContacts=86.00:pLDDT=75.87
KPEAAASDAAARFAAALAALPGSEKWARLARRTAGAGGVTLNGAG	9091	DAAARFAAALAALP	GSEK	True	0.00147801	AI design n°37:RMSD=1.94:nbContacts=105.00:pLDDT=92.61
KPEAAASMSSEQLYKQWGGGSEAKWARLARRTAGAGGVTLNGAG	9090	MSSEQLYKQWGG	GSEAK	True	0.00147785	Rational design n°72
KPEAAASMSSTQLFKQFGGGSEKWARLARRTAGAGGVTLNGAG	9025	MSSTQLFKQFGG	GSEK	True	0.00146728	Rational design n°49
KPEAAASMSSQQLWKQYGGGSKWARLARRTAGAGGVTLNGAG	8981	MSSQQLWKQYGG	GSK	True	0.00146013	Rational design n°38
KPEAAASMSSHQLFKQFGGGSKWARLARRTAGAGGVTLNGAG	8938	MSSHQLFKQFGG	GSK	True	0.00145314	Rational design n°76
KPEAAASMSSNQLWKQWGGGSEKWARLARRTAGAGGVTLNGAG	8915	MSSNQLWKQWGG	GSEK	True	0.0014494	Rational design n°30
KPEAAASMSSNQLFKQFGGGSEKWARLARRTAGAGGVTLNGAG	8875	MSSNQLFKQFGG	GSEK	True	0.0014429	Rational design n°22
KPEAAASAAEEAAAFAALLAALPGSEKWARLARRTAGAGGVTLNGAG	8846	AAEEAAAFAALLAALP	GSEK	True	0.00143818	AI design n°209:RMSD=1.83:nbContacts=115.00:pLDDT=82.56
KPEAAASMSSKQLWKQFGGGSKWARLARRTAGAGGVTLNGAG	8809	MSSKQLWKQFGG	GSK	True	0.00143217	Rational design n°91
KPEAAASMSSEQLWKQFGGGSEKWARLARRTAGAGGVTLNGAG	8800	MSSEQLWKQFGG	GSEK	True	0.0014307	Rational design n°73
KPEAAASMSSEQLFKQWGGGSEKWARLARRTAGAGGVTLNGAG	8769	MSSEQLFKQWGG	GSEK	True	0.00142566	Rational design n°69
KPEAAASAAAERAAFAALLAALPGSEKWARLARRTAGAGGVTLNGAG	8766	AAAERAAFAALLAALP	GSEK	True	0.00142518	AI design n°258:RMSD=1.85:nbContacts=135.00:pLDDT=88.57
KPEAAASMSSHQLWKQYGGGSEKWARLARRTAGAGGVTLNGAG	8745	MSSHQLWKQYGG	GSEK	True	0.00142176	Rational design n°83
KPEAAASMSSTQLYKQWGGGSEKWARLARRTAGAGGVTLNGAG	8731	MSSTQLYKQWGG	GSEK	True	0.00141948	Rational design n°54
KPEAAASAAELAEIRAILAADADGSKWARLARRTAGAGGVTLNGAG	8693	AAELAEIRAILAADAD	GSK	True	0.00141331	AI design n°170:RMSD=2.04:nbContacts=82.00:pLDDT=73.69
KPEAAASMSSTQLYKQWGGGSEAKWARLARRTAGAGGVTLNGAG	8675	MSSTQLYKQWGG	GSEAK	True	0.00141038	Rational design n°54
KPEAAASMSSNQLFKQWGGGSKWARLARRTAGAGGVTLNGAG	8671	MSSNQLFKQWGG	GSK	True	0.00140973	Rational design n°24
KPEAAASMSSHQLYKQFGGGSKWARLARRTAGAGGVTLNGAG	8648	MSSHQLYKQFGG	GSK	True	0.00140599	Rational design n°79
KPEAAASMSSNQLWKQWGGGSKWARLARRTAGAGGVTLNGAG	8643	MSSNQLWKQWGG	GSK	True	0.00140518	Rational design n°30
KPEAAASMSSQQLYKQFGGGSKWARLARRTAGAGGVTLNGAG	8637	MSSQQLYKQFGG	GSK	True	0.0014042	Rational design n°34
KPEAAASMSSHQLYKQYGGGSEKWARLARRTAGAGGVTLNGAG	8590	MSSHQLYKQYGG	GSEK	True	0.00139656	Rational design n°80
KPEAAASMSSTQLFKQFGGGSEAKWARLARRTAGAGGVTLNGAG	8559	MSSTQLFKQFGG	GSEAK	True	0.00139152	Rational design n°49
KPEAAASAAEEAAAFAALLAALPGSEAKWARLARRTAGAGGVTLNGAG	8545	AAEEAAAFAALLAALP	GSEAK	True	0.00138924	AI design n°209:RMSD=1.83:nbContacts=115.00:pLDDT=82.56
KPEAAASAAAEAARFAALLASLPGSKWARLARRTAGAGGVTLNGAG	8514	AAAEAARFAALLASLP	GSK	True	0.00138421	AI design n°255:RMSD=1.97:nbContacts=126.00:pLDDT=80.66
KPEAAASMSSKQLWKQYGGGSEKWARLARRTAGAGGVTLNGAG	8443	MSSKQLWKQYGG	GSEK	True	0.00137266	Rational design n°92
KPEAAASDAAARFAAALAALPGSEAKWARLARRTAGAGGVTLNGAG	8439	DAAARFAAALAALP	GSEAK	True	0.00137201	AI design n°37:RMSD=1.94:nbContacts=105.00:pLDDT=92.61
KPEAAASMSSEQLYKQYGGGSKWARLARRTAGAGGVTLNGAG	8357	MSSEQLYKQYGG	GSK	True	0.00135868	Rational design n°71
KPEAAASDAELAAVRAILAADADGSKWARLARRTAGAGGVTLNGAG	8344	DAELAAVRAILAADAD	GSK	True	0.00135657	AI design n°129:RMSD=1.86:nbContacts=84.00:pLDDT=78.64
KPEAAASMSSQRLYKQWGGGSEKWARLARRTAGAGGVTLNGAG	8254	MSSQRLYKQWGG	GSEK	True	0.00134193	Rational design n°21
KPEAAASMSSHQLYKQYGGGSEAKWARLARRTAGAGGVTLNGAG	8212	MSSHQLYKQYGG	GSEAK	True	0.00133511	Rational design n°80
KPEAAASSAAERNAQALAALPGSEAKWARLARRTAGAGGVTLNGAG	8194	SAAERNAQALAALP	GSEAK	True	0.00133218	AI design n°20:RMSD=2.40:nbContacts=102.00:pLDDT=91.17
KPEAAASMSSQQLFKQFGNGSKWARLARRTAGAGGVTLNGAG	8191	MSSQQLFKQFGN	GSK	True	0.00133169	Rational design n°15
KPEAAASMSSQQLYKQWGGGSEKWARLARRTAGAGGVTLNGAG	8174	MSSQQLYKQWGG	GSEK	True	0.00132893	Rational design n°36
KPEAAASAAEEAARFAALLAALPGSKWARLARRTAGAGGVTLNGAG	8137	AAEEAARFAALLAALP	GSK	True	0.00132291	AI design n°218:RMSD=2.01:nbContacts=128.00:pLDDT=84.49
KPEAAASDAELAAVKAILAARPNGSKWARLARRTAGAGGVTLNGAG	8135	DAELAAVKAILAARPN	GSK	True	0.00132259	AI design n°126:RMSD=1.88:nbContacts=107.00:pLDDT=89.50
KPEAAASMSSEQLFKQWGGGSEAKWARLARRTAGAGGVTLNGAG	8121	MSSEQLFKQWGG	GSEAK	True	0.00132031	Rational design n°69
KPEAAASKPLIITESPTLTGSKWARLARRTAGAGGVTLNGAG	8103	KPLIITESPTLT	GSK	True	0.00131738	AI design n°4:RMSD=3.64:nbContacts=206.00:pLDDT=49.70
KPEAAASDAELARVRAILAADADGSKWARLARRTAGAGGVTLNGAG	8083	DAELARVRAILAADAD	GSK	True	0.00131413	AI design n°91:RMSD=1.93:nbContacts=88.00:pLDDT=76.40
KPEAAASMSSQRLYKQWGGGSEAKWARLARRTAGAGGVTLNGAG	8039	MSSQRLYKQWGG	GSEAK	True	0.00130698	Rational design n°21
KPEAAASMSSSQLYKQWGGGSKWARLARRTAGAGGVTLNGAG	8028	MSSSQLYKQWGG	GSK	True	0.00130519	Rational design n°45
KPEAAASMSSNQLFKQFGGGSEAKWARLARRTAGAGGVTLNGAG	8026	MSSNQLFKQFGG	GSEAK	True	0.00130487	Rational design n°22
KPEAAASAAELAEIRAILAADADGSEKWARLARRTAGAGGVTLNGAG	8006	AAELAEIRAILAADAD	GSEK	True	0.00130161	AI design n°170:RMSD=2.04:nbContacts=82.00:pLDDT=73.69
KPEAAASMSSDQLFKQYGGGSEKWARLARRTAGAGGVTLNGAG	7995	MSSDQLFKQYGG	GSEK	True	0.00129983	Rational design n°59
KPEAAASMSSKQLFKQWGGGSKWARLARRTAGAGGVTLNGAG	7897	MSSKQLFKQWGG	GSK	True	0.00128389	Rational design n°87
KPEAAASMSSKQLWKQYGGGSEAKWARLARRTAGAGGVTLNGAG	7883	MSSKQLWKQYGG	GSEAK	True	0.00128162	Rational design n°92
KPEAAASMSSHQLFKQYGGGSKWARLARRTAGAGGVTLNGAG	7816	MSSHQLFKQYGG	GSK	True	0.00127072	Rational design n°77
KPEAAASAAELAEVRAILAADADGSKWARLARRTAGAGGVTLNGAG	7806	AAELAEVRAILAADAD	GSK	True	0.0012691	AI design n°167:RMSD=2.12:nbContacts=83.00:pLDDT=78.96
KPEAAASMSSQQLYKQWGGGSEAKWARLARRTAGAGGVTLNGAG	7773	MSSQQLYKQWGG	GSEAK	True	0.00126373	Rational design n°36
KPEAAASAEAEAARFAALLAALPGSEAKWARLARRTAGAGGVTLNGAG	7765	AEAEAARFAALLAALP	GSEAK	True	0.00126243	AI design n°220:RMSD=2.10:nbContacts=120.00:pLDDT=85.73
KPEAAASDAELAKVRAILAADADGSKWARLARRTAGAGGVTLNGAG	7759	DAELAKVRAILAADAD	GSK	True	0.00126146	AI design n°64:RMSD=1.76:nbContacts=82.00:pLDDT=76.84
KPEAAASAAEEQAAFDALLAALPGSKWARLARRTAGAGGVTLNGAG	7746	AAEEQAAFDALLAALP	GSK	True	0.00125934	AI design n°261:RMSD=1.82:nbContacts=123.00:pLDDT=83.20
KPEAAASMSSQQLFKQFGNGSEAKWARLARRTAGAGGVTLNGAG	7739	MSSQQLFKQFGN	GSEAK	True	0.00125821	Rational design n°15
KPEAAASAEAEAARFAALLAALPGSEKWARLARRTAGAGGVTLNGAG	7737	AEAEAARFAALLAALP	GSEK	True	0.00125788	AI design n°220:RMSD=2.10:nbContacts=120.00:pLDDT=85.73
KPEAAASMSSEQLWKQFGGGSEAKWARLARRTAGAGGVTLNGAG	7654	MSSEQLWKQFGG	GSEAK	True	0.00124439	Rational design n°73
KPEAAASAAAERAAFAALLAALPGSEAKWARLARRTAGAGGVTLNGAG	7642	AAAERAAFAALLAALP	GSEAK	True	0.00124244	AI design n°258:RMSD=1.85:nbContacts=135.00:pLDDT=88.57
KPEAAASMSSDQLYKQYGGGSKWARLARRTAGAGGVTLNGAG	7630	MSSDQLYKQYGG	GSK	True	0.00124048	Rational design n°62
KPEAAASMSSKQLFKQYGGGSKWARLARRTAGAGGVTLNGAG	7607	MSSKQLFKQYGG	GSK	True	0.00123675	Rational design n°86
KPEAAASMSSNQLYKQWGGGSKWARLARRTAGAGGVTLNGAG	7598	MSSNQLYKQWGG	GSK	True	0.00123528	Rational design n°27
KPEAAASMSSNQLFKQWGGGSEKWARLARRTAGAGGVTLNGAG	7547	MSSNQLFKQWGG	GSEK	True	0.00122699	Rational design n°24
KPEAAASAAELAEIRAILAADADGSEAKWARLARRTAGAGGVTLNGAG	7535	AAELAEIRAILAADAD	GSEAK	True	0.00122504	AI design n°170:RMSD=2.04:nbContacts=82.00:pLDDT=73.69
KPEAAASAEAERWAQALAALPGSKWARLARRTAGAGGVTLNGAG	7530	AEAERWAQALAALP	GSK	True	0.00122423	AI design n°32:RMSD=1.62:nbContacts=102.00:pLDDT=82.21
KPEAAASKPLIITESPTLTGSEAKWARLARRTAGAGGVTLNGAG	7520	KPLIITESPTLT	GSEAK	True	0.0012226	AI design n°4:RMSD=3.64:nbContacts=206.00:pLDDT=49.70
KPEAAASMSSSQLFKQWGGGSKWARLARRTAGAGGVTLNGAG	7512	MSSSQLFKQWGG	GSK	True	0.0012213	Rational design n°42
KPEAAASMSSDQLWKQWGGGSKWARLARRTAGAGGVTLNGAG	7509	MSSDQLWKQWGG	GSK	True	0.00122081	Rational design n°66
KPEAAASMSSNQLWKQWGGGSEAKWARLARRTAGAGGVTLNGAG	7484	MSSNQLWKQWGG	GSEAK	True	0.00121675	Rational design n°30
KPEAAASAAAEAARFAALLASLPGSEAKWARLARRTAGAGGVTLNGAG	7463	AAAEAARFAALLASLP	GSEAK	True	0.00121333	AI design n°255:RMSD=1.97:nbContacts=126.00:pLDDT=80.66
KPEAAASSAAERNAQALAALPGSEKWARLARRTAGAGGVTLNGAG	7462	SAAERNAQALAALP	GSEK	True	0.00121317	AI design n°20:RMSD=2.40:nbContacts=102.00:pLDDT=91.17
KPEAAASMSSQQLFKQFGNGSEKWARLARRTAGAGGVTLNGAG	7451	MSSQQLFKQFGN	GSEK	True	0.00121138	Rational design n°15
KPEAAASMSAERLAILARRAANAGSEKWARLARRTAGAGGVTLNGAG	7447	MSAERLAILARRAANA	GSEK	True	0.00121073	AI design n°204:RMSD=2.90:nbContacts=80.00:pLDDT=53.63
KPEAAASMSSDQLFKQYGGGSEAKWARLARRTAGAGGVTLNGAG	7431	MSSDQLFKQYGG	GSEAK	True	0.00120813	Rational design n°59
KPEAAASAAAERARFAALLAKLPGSKWARLARRTAGAGGVTLNGAG	7427	AAAERARFAALLAKLP	GSK	True	0.00120748	AI design n°241:RMSD=1.97:nbContacts=135.00:pLDDT=83.23
KPEAAASMSSHQLWKQYGGGSEAKWARLARRTAGAGGVTLNGAG	7377	MSSHQLWKQYGG	GSEAK	True	0.00119935	Rational design n°83
KPEAAASAPLILTESPGLTGSKWARLARRTAGAGGVTLNGAG	7363	APLILTESPGLT	GSK	True	0.00119708	AI design n°3:RMSD=2.98:nbContacts=95.00:pLDDT=56.34
KPEAAASAAAERARFAALLAKLPGSEKWARLARRTAGAGGVTLNGAG	7322	AAAERARFAALLAKLP	GSEK	True	0.00119041	AI design n°241:RMSD=1.97:nbContacts=135.00:pLDDT=83.23
KPEAAASMSSSQLYKQWGGGSEKWARLARRTAGAGGVTLNGAG	7276	MSSSQLYKQWGG	GSEK	True	0.00118293	Rational design n°45
KPEAAASMSSNQLFKQYGGGSKWARLARRTAGAGGVTLNGAG	7259	MSSNQLFKQYGG	GSK	True	0.00118017	Rational design n°23
KPEAAASAAELARVKAILAARPNGSKWARLARRTAGAGGVTLNGAG	7253	AAELARVKAILAARPN	GSK	True	0.00117919	AI design n°80:RMSD=2.00:nbContacts=94.00:pLDDT=85.34
KPEAAASAAAEAARFAALLASLPGSEKWARLARRTAGAGGVTLNGAG	7250	AAAEAARFAALLASLP	GSEK	True	0.0011787	AI design n°255:RMSD=1.97:nbContacts=126.00:pLDDT=80.66
KPEAAASMSSSQLFKQFGGGSKWARLARRTAGAGGVTLNGAG	7219	MSSSQLFKQFGG	GSK	True	0.00117366	Rational design n°40
KPEAAASMSSNQLFKQWGGGSEAKWARLARRTAGAGGVTLNGAG	7179	MSSNQLFKQWGG	GSEAK	True	0.00116716	Rational design n°24
KPEAAASMSSDQLWKQWGGGSEKWARLARRTAGAGGVTLNGAG	7160	MSSDQLWKQWGG	GSEK	True	0.00116407	Rational design n°66
KPEAAASSAELAKVKAILAARENGSKWARLARRTAGAGGVTLNGAG	7158	SAELAKVKAILAAREN	GSK	True	0.00116375	AI design n°142:RMSD=2.05:nbContacts=108.00:pLDDT=76.89
KPEAAASDAELARVRAILAADADGSEAKWARLARRTAGAGGVTLNGAG	7145	DAELARVRAILAADAD	GSEAK	True	0.00116163	AI design n°91:RMSD=1.93:nbContacts=88.00:pLDDT=76.40
KPEAAASAEAERWAQALAALPGSEAKWARLARRTAGAGGVTLNGAG	7142	AEAERWAQALAALP	GSEAK	True	0.00116115	AI design n°32:RMSD=1.62:nbContacts=102.00:pLDDT=82.21
KPEAAASEALILTDSPTLTGSKWARLARRTAGAGGVTLNGAG	7141	EALILTDSPTLT	GSK	True	0.00116098	AI design n°7:RMSD=3.27:nbContacts=80.00:pLDDT=48.54
KPEAAASAEAERWAQALAALPGSEKWARLARRTAGAGGVTLNGAG	7104	AEAERWAQALAALP	GSEK	True	0.00115497	AI design n°32:RMSD=1.62:nbContacts=102.00:pLDDT=82.21
KPEAAASKPLIITESPTLTGSEKWARLARRTAGAGGVTLNGAG	7101	KPLIITESPTLT	GSEK	True	0.00115448	AI design n°4:RMSD=3.64:nbContacts=206.00:pLDDT=49.70
KPEAAASMSSEQLFKQYGGGSKWARLARRTAGAGGVTLNGAG	7096	MSSEQLFKQYGG	GSK	True	0.00115367	Rational design n°68
KPEAAASMSSDQLFKQFGGGSEKWARLARRTAGAGGVTLNGAG	7087	MSSDQLFKQFGG	GSEK	True	0.0011522	Rational design n°58
KPEAAASMSSQQLWKQFGGGSKWARLARRTAGAGGVTLNGAG	7086	MSSQQLWKQFGG	GSK	True	0.00115204	Rational design n°37
KPEAAASMSSDQLFKQFGGGSEAKWARLARRTAGAGGVTLNGAG	7083	MSSDQLFKQFGG	GSEAK	True	0.00115155	Rational design n°58
KPEAAASDAELAAVRAILAADADGSEAKWARLARRTAGAGGVTLNGAG	7067	DAELAAVRAILAADAD	GSEAK	True	0.00114895	AI design n°129:RMSD=1.86:nbContacts=84.00:pLDDT=78.64
KPEAAASAAEEQAAFDALLAALPGSEKWARLARRTAGAGGVTLNGAG	7053	AAEEQAAFDALLAALP	GSEK	True	0.00114668	AI design n°261:RMSD=1.82:nbContacts=123.00:pLDDT=83.20
KPEAAASAAEEQAAFDALLAALPGSEAKWARLARRTAGAGGVTLNGAG	7026	AAEEQAAFDALLAALP	GSEAK	True	0.00114229	AI design n°261:RMSD=1.82:nbContacts=123.00:pLDDT=83.20
KPEAAASAAAEEAAFAALLAKLPGSEKWARLARRTAGAGGVTLNGAG	7001	AAAEEAAFAALLAKLP	GSEK	True	0.00113822	AI design n°245:RMSD=2.20:nbContacts=121.00:pLDDT=80.15
KPEAAASMSSEQLWKQYGGGSKWARLARRTAGAGGVTLNGAG	6999	MSSEQLWKQYGG	GSK	True	0.0011379	Rational design n°74
KPEAAASAAAEQAAFAALLAKLPGSKWARLARRTAGAGGVTLNGAG	6977	AAAEQAAFAALLAKLP	GSK	True	0.00113432	AI design n°274:RMSD=1.84:nbContacts=120.00:pLDDT=81.31
KPEAAASDAELAKVRAILAADADGSEAKWARLARRTAGAGGVTLNGAG	6973	DAELAKVRAILAADAD	GSEAK	True	0.00113367	AI design n°64:RMSD=1.76:nbContacts=82.00:pLDDT=76.84
KPEAAASAAAEAARFAALLAKLPGSKWARLARRTAGAGGVTLNGAG	6969	AAAEAARFAALLAKLP	GSK	True	0.00113302	AI design n°244:RMSD=1.96:nbContacts=127.00:pLDDT=81.67
KPEAAASMSSKQLWKQFGGGSEKWARLARRTAGAGGVTLNGAG	6948	MSSKQLWKQFGG	GSEK	True	0.0011296	Rational design n°91
KPEAAASMSSQQLWKQYGGGSEKWARLARRTAGAGGVTLNGAG	6942	MSSQQLWKQYGG	GSEK	True	0.00112863	Rational design n°38
KPEAAASMSSNQLWKQYGGGSKWARLARRTAGAGGVTLNGAG	6912	MSSNQLWKQYGG	GSK	True	0.00112375	Rational design n°29
KPEAAASMSSHQLYKQFGGGSEAKWARLARRTAGAGGVTLNGAG	6904	MSSHQLYKQFGG	GSEAK	True	0.00112245	Rational design n°79
KPEAAASMSSKQLFKQWGGGSEKWARLARRTAGAGGVTLNGAG	6893	MSSKQLFKQWGG	GSEK	True	0.00112066	Rational design n°87
KPEAAASMSSDQLYKQWGGGSKWARLARRTAGAGGVTLNGAG	6889	MSSDQLYKQWGG	GSK	True	0.00112001	Rational design n°63
KPEAAASDAELAAVRAILAADADGSEKWARLARRTAGAGGVTLNGAG	6878	DAELAAVRAILAADAD	GSEK	True	0.00111822	AI design n°129:RMSD=1.86:nbContacts=84.00:pLDDT=78.64
KPEAAASDAELAKVRAILAADADGSEKWARLARRTAGAGGVTLNGAG	6874	DAELAKVRAILAADAD	GSEK	True	0.00111757	AI design n°64:RMSD=1.76:nbContacts=82.00:pLDDT=76.84
KPEAAASMSSHQLFKQFGGGSEKWARLARRTAGAGGVTLNGAG	6866	MSSHQLFKQFGG	GSEK	True	0.00111627	Rational design n°76
KPEAAASAAELAEVRAILAADADGSEAKWARLARRTAGAGGVTLNGAG	6865	AAELAEVRAILAADAD	GSEAK	True	0.00111611	AI design n°167:RMSD=2.12:nbContacts=83.00:pLDDT=78.96
KPEAAASAAAEAAQFAALLAALPGSKWARLARRTAGAGGVTLNGAG	6837	AAAEAAQFAALLAALP	GSK	True	0.00111156	AI design n°248:RMSD=2.02:nbContacts=116.00:pLDDT=81.97
KPEAAASMSSQQLYKQFGGGSEKWARLARRTAGAGGVTLNGAG	6822	MSSQQLYKQFGG	GSEK	True	0.00110912	Rational design n°34
KPEAAASMSSSQLFKQYGGGSKWARLARRTAGAGGVTLNGAG	6819	MSSSQLFKQYGG	GSK	True	0.00110863	Rational design n°41
KPEAAASMSSNQLYKQWGGGSEAKWARLARRTAGAGGVTLNGAG	6813	MSSNQLYKQWGG	GSEAK	True	0.00110766	Rational design n°27
KPEAAASMSSHQLYKQFGGGSEKWARLARRTAGAGGVTLNGAG	6788	MSSHQLYKQFGG	GSEK	True	0.00110359	Rational design n°79
KPEAAASMSSSQLFKQWGGGSEKWARLARRTAGAGGVTLNGAG	6754	MSSSQLFKQWGG	GSEK	True	0.00109806	Rational design n°42
KPEAAASAAELAKVRAILAARPNGSKWARLARRTAGAGGVTLNGAG	6753	AAELAKVRAILAARPN	GSK	True	0.0010979	AI design n°93:RMSD=2.13:nbContacts=88.00:pLDDT=85.06
KPEAAASMSSQQLYKQFGGGSEAKWARLARRTAGAGGVTLNGAG	6748	MSSQQLYKQFGG	GSEAK	True	0.00109709	Rational design n°34
KPEAAASSAELAKVKAILASRPNGSKWARLARRTAGAGGVTLNGAG	6705	SAELAKVKAILASRPN	GSK	True	0.0010901	AI design n°181:RMSD=2.01:nbContacts=94.00:pLDDT=84.46
KPEAAASMSSSQLYKQWGGGSEAKWARLARRTAGAGGVTLNGAG	6685	MSSSQLYKQWGG	GSEAK	True	0.00108685	Rational design n°45
KPEAAASSAELAEVKAILAARPNGSKWARLARRTAGAGGVTLNGAG	6673	SAELAEVKAILAARPN	GSK	True	0.0010849	AI design n°179:RMSD=1.99:nbContacts=105.00:pLDDT=89.57
KPEAAASMSSNQLYKQWGGGSEKWARLARRTAGAGGVTLNGAG	6643	MSSNQLYKQWGG	GSEK	True	0.00108002	Rational design n°27
KPEAAASDAELARVRAILAADADGSEKWARLARRTAGAGGVTLNGAG	6626	DAELARVRAILAADAD	GSEK	True	0.00107725	AI design n°91:RMSD=1.93:nbContacts=88.00:pLDDT=76.40
KPEAAASSAELAKVKAILAARADGSKWARLARRTAGAGGVTLNGAG	6614	SAELAKVKAILAARAD	GSK	True	0.0010753	AI design n°150:RMSD=1.81:nbContacts=85.00:pLDDT=82.61
KPEAAASSAELAKVKAILAARENGSEKWARLARRTAGAGGVTLNGAG	6606	SAELAKVKAILAAREN	GSEK	True	0.001074	AI design n°142:RMSD=2.05:nbContacts=108.00:pLDDT=76.89
KPEAAASMSAERLAILARRAANAGSEAKWARLARRTAGAGGVTLNGAG	6604	MSAERLAILARRAANA	GSEAK	True	0.00107368	AI design n°204:RMSD=2.90:nbContacts=80.00:pLDDT=53.63
KPEAAASEALILTDSPTLTGSEAKWARLARRTAGAGGVTLNGAG	6585	EALILTDSPTLT	GSEAK	True	0.00107059	AI design n°7:RMSD=3.27:nbContacts=80.00:pLDDT=48.54
KPEAAASAAAEEAAFAALLAKLPGSKWARLARRTAGAGGVTLNGAG	6567	AAAEEAAFAALLAKLP	GSK	True	0.00106766	AI design n°245:RMSD=2.20:nbContacts=121.00:pLDDT=80.15
KPEAAASAAELAEVRAILAADADGSEKWARLARRTAGAGGVTLNGAG	6549	AAELAEVRAILAADAD	GSEK	True	0.00106474	AI design n°167:RMSD=2.12:nbContacts=83.00:pLDDT=78.96
KPEAAASAELILTESPTLTGSKWARLARRTAGAGGVTLNGAG	6549	AELILTESPTLT	GSK	True	0.00106474	AI design n°8:RMSD=2.69:nbContacts=112.00:pLDDT=49.07
KPEAAASSAELEKVKAILAADANGSKWARLARRTAGAGGVTLNGAG	6473	SAELEKVKAILAADAN	GSK	True	0.00105238	AI design n°119:RMSD=1.97:nbContacts=85.00:pLDDT=72.70
KPEAAASMSSDQLWKQWGGGSEAKWARLARRTAGAGGVTLNGAG	6446	MSSDQLWKQWGG	GSEAK	True	0.00104799	Rational design n°66
KPEAAASSAELAAVKAILAARPNGSKWARLARRTAGAGGVTLNGAG	6426	SAELAAVKAILAARPN	GSK	True	0.00104474	AI design n°70:RMSD=1.95:nbContacts=97.00:pLDDT=88.80
KPEAAASMSSQQLWKQYGGGSEAKWARLARRTAGAGGVTLNGAG	6412	MSSQQLWKQYGG	GSEAK	True	0.00104246	Rational design n°38
KPEAAASAAAEEAAFAALLAALPGSKWARLARRTAGAGGVTLNGAG	6385	AAAEEAAFAALLAALP	GSK	True	0.00103807	AI design n°213:RMSD=2.09:nbContacts=101.00:pLDDT=83.73
KPEAAASDAELAAVKAILAARPNGSEKWARLARRTAGAGGVTLNGAG	6384	DAELAAVKAILAARPN	GSEK	True	0.00103791	AI design n°126:RMSD=1.88:nbContacts=107.00:pLDDT=89.50
KPEAAASMSSNQLYKQFGGGSKWARLARRTAGAGGVTLNGAG	6370	MSSNQLYKQFGG	GSK	True	0.00103563	Rational design n°25
KPEAAASMSSQQLWKQFGGGSEKWARLARRTAGAGGVTLNGAG	6369	MSSQQLWKQFGG	GSEK	True	0.00103547	Rational design n°37
KPEAAASAAEEAARFAALLAALPGSEAKWARLARRTAGAGGVTLNGAG	6328	AAEEAARFAALLAALP	GSEAK	True	0.00102881	AI design n°218:RMSD=2.01:nbContacts=128.00:pLDDT=84.49
KPEAAASMSSHQLFKQYGGGSEKWARLARRTAGAGGVTLNGAG	6320	MSSHQLFKQYGG	GSEK	True	0.0010275	Rational design n°77
KPEAAASMSSEQLYKQYGGGSEKWARLARRTAGAGGVTLNGAG	6311	MSSEQLYKQYGG	GSEK	True	0.00102604	Rational design n°71
KPEAAASAEAEAAAFAALLAALPGSKWARLARRTAGAGGVTLNGAG	6287	AEAEAAAFAALLAALP	GSK	True	0.00102214	AI design n°272:RMSD=1.85:nbContacts=119.00:pLDDT=83.84
KPEAAASMSSDQLFKQWGGGSKWARLARRTAGAGGVTLNGAG	6259	MSSDQLFKQWGG	GSK	True	0.00101759	Rational design n°60
KPEAAASMSSTQLFKQYGGGSKWARLARRTAGAGGVTLNGAG	6254	MSSTQLFKQYGG	GSK	True	0.00101677	Rational design n°50
KPEAAASAAAEAARFAALLAKLPGSEKWARLARRTAGAGGVTLNGAG	6252	AAAEAARFAALLAKLP	GSEK	True	0.00101645	AI design n°244:RMSD=1.96:nbContacts=127.00:pLDDT=81.67
KPEAAASSAELAKVKAILAARENGSEAKWARLARRTAGAGGVTLNGAG	6238	SAELAKVKAILAAREN	GSEAK	True	0.00101417	AI design n°142:RMSD=2.05:nbContacts=108.00:pLDDT=76.89
KPEAAASMSSHQLFKQYGGGSEAKWARLARRTAGAGGVTLNGAG	6226	MSSHQLFKQYGG	GSEAK	True	0.00101222	Rational design n°77
KPEAAASDAELARVRAILAARPDGSKWARLARRTAGAGGVTLNGAG	6209	DAELARVRAILAARPD	GSK	True	0.00100946	AI design n°86:RMSD=1.89:nbContacts=87.00:pLDDT=88.31
KPEAAASDAELARVRAILAARPNGSKWARLARRTAGAGGVTLNGAG	6207	DAELARVRAILAARPN	GSK	True	0.00100913	AI design n°92:RMSD=1.91:nbContacts=98.00:pLDDT=87.67
KPEAAASAAAEEAAFAALLAKLPGSEAKWARLARRTAGAGGVTLNGAG	6198	AAAEEAAFAALLAKLP	GSEAK	True	0.00100767	AI design n°245:RMSD=2.20:nbContacts=121.00:pLDDT=80.15
KPEAAASAAAEQAAFAALLAKLPGSEKWARLARRTAGAGGVTLNGAG	6196	AAAEQAAFAALLAKLP	GSEK	True	0.00100734	AI design n°274:RMSD=1.84:nbContacts=120.00:pLDDT=81.31
KPEAAASDAELAQVRAILAADPNGSKWARLARRTAGAGGVTLNGAG	6176	DAELAQVRAILAADPN	GSK	True	0.00100409	AI design n°85:RMSD=2.31:nbContacts=106.00:pLDDT=73.62
KPEAAASMSSHQLFKQFGGGSEAKWARLARRTAGAGGVTLNGAG	6173	MSSHQLFKQFGG	GSEAK	True	0.00100361	Rational design n°76
KPEAAASMSSQRLFKQWGGGSKWARLARRTAGAGGVTLNGAG	6165	MSSQRLFKQWGG	GSK	True	0.0010023	Rational design n°20
KPEAAASDAELAAVRAILAARPNGSKWARLARRTAGAGGVTLNGAG	6142	DAELAAVRAILAARPN	GSK	True	0.000998566	AI design n°125:RMSD=1.95:nbContacts=102.00:pLDDT=90.37
KPEAAASMSSNQLWKQYGGGSEKWARLARRTAGAGGVTLNGAG	6130	MSSNQLWKQYGG	GSEK	True	0.000996615	Rational design n°29
KPEAAASEALILTDSPTLTGSEKWARLARRTAGAGGVTLNGAG	6121	EALILTDSPTLT	GSEK	True	0.000995151	AI design n°7:RMSD=3.27:nbContacts=80.00:pLDDT=48.54
KPEAAASMSSKQLYKQFGGGSKWARLARRTAGAGGVTLNGAG	6094	MSSKQLYKQFGG	GSK	True	0.000990762	Rational design n°88
KPEAAASMSSDQLYKQWGGGSEKWARLARRTAGAGGVTLNGAG	6093	MSSDQLYKQWGG	GSEK	True	0.000990599	Rational design n°63
KPEAAASMSSKQLWKQFGGGSEAKWARLARRTAGAGGVTLNGAG	6045	MSSKQLWKQFGG	GSEAK	True	0.000982795	Rational design n°91
KPEAAASMSSTQLYKQFGGGSKWARLARRTAGAGGVTLNGAG	5976	MSSTQLYKQFGG	GSK	True	0.000971577	Rational design n°52
KPEAAASMSSNQLFKQYGGGSEAKWARLARRTAGAGGVTLNGAG	5951	MSSNQLFKQYGG	GSEAK	True	0.000967513	Rational design n°23
KPEAAASAAELAKVKAILAARPNGSKWARLARRTAGAGGVTLNGAG	5920	AAELAKVKAILAARPN	GSK	True	0.000962473	AI design n°88:RMSD=2.06:nbContacts=89.00:pLDDT=85.22
KPEAAASMSSTQLYKQYGGGSKWARLARRTAGAGGVTLNGAG	5918	MSSTQLYKQYGG	GSK	True	0.000962148	Rational design n°53
KPEAAASAAEEAARFAALLAALPGSEKWARLARRTAGAGGVTLNGAG	5906	AAEEAARFAALLAALP	GSEK	True	0.000960197	AI design n°218:RMSD=2.01:nbContacts=128.00:pLDDT=84.49
KPEAAASAAAEQAEFDALLAKLPGSEAKWARLARRTAGAGGVTLNGAG	5906	AAAEQAEFDALLAKLP	GSEAK	True	0.000960197	AI design n°275:RMSD=1.66:nbContacts=130.00:pLDDT=81.09
KPEAAASMSSKQLFKQWGGGSEAKWARLARRTAGAGGVTLNGAG	5903	MSSKQLFKQWGG	GSEAK	True	0.000959709	Rational design n°87
KPEAAASMSSSQLYKQFGGGSKWARLARRTAGAGGVTLNGAG	5858	MSSSQLYKQFGG	GSK	True	0.000952393	Rational design n°43
KPEAAASAPLILTESPGLTGSEAKWARLARRTAGAGGVTLNGAG	5853	APLILTESPGLT	GSEAK	True	0.00095158	AI design n°3:RMSD=2.98:nbContacts=95.00:pLDDT=56.34
KPEAAASSAELAEVKAILAARPNGSEAKWARLARRTAGAGGVTLNGAG	5853	SAELAEVKAILAARPN	GSEAK	True	0.00095158	AI design n°179:RMSD=1.99:nbContacts=105.00:pLDDT=89.57
KPEAAASAPLILTESPGLTGSEKWARLARRTAGAGGVTLNGAG	5850	APLILTESPGLT	GSEK	True	0.000951092	AI design n°3:RMSD=2.98:nbContacts=95.00:pLDDT=56.34
KPEAAASAAAEQAHFAALLAALPGSKWARLARRTAGAGGVTLNGAG	5842	AAAEQAHFAALLAALP	GSK	True	0.000949792	AI design n°235:RMSD=2.19:nbContacts=119.00:pLDDT=85.52
KPEAAASMSSDQLYKQWGGGSEAKWARLARRTAGAGGVTLNGAG	5822	MSSDQLYKQWGG	GSEAK	True	0.00094654	Rational design n°63
KPEAAASMSSDQLYKQYGGGSEAKWARLARRTAGAGGVTLNGAG	5808	MSSDQLYKQYGG	GSEAK	True	0.000944264	Rational design n°62
KPEAAASAAAEAAQFAALLAALPGSEAKWARLARRTAGAGGVTLNGAG	5807	AAAEAAQFAALLAALP	GSEAK	True	0.000944101	AI design n°248:RMSD=2.02:nbContacts=116.00:pLDDT=81.97
KPEAAASMSSNQLFKQYGGGSEKWARLARRTAGAGGVTLNGAG	5794	MSSNQLFKQYGG	GSEK	True	0.000941988	Rational design n°23
KPEAAASAAELAAVRAILAARPDGSKWARLARRTAGAGGVTLNGAG	5791	AAELAAVRAILAARPD	GSK	True	0.0009415	AI design n°101:RMSD=2.08:nbContacts=92.00:pLDDT=81.36
KPEAAASAAELARVKAILAARENGSKWARLARRTAGAGGVTLNGAG	5786	AAELARVKAILAAREN	GSK	True	0.000940687	AI design n°73:RMSD=2.08:nbContacts=100.00:pLDDT=70.44
KPEAAASMSSQQLYKQYGGGSKWARLARRTAGAGGVTLNGAG	5784	MSSQQLYKQYGG	GSK	True	0.000940362	Rational design n°35
KPEAAASMSSSQLFKQYGGGSEKWARLARRTAGAGGVTLNGAG	5781	MSSSQLFKQYGG	GSEK	True	0.000939874	Rational design n°41
KPEAAASSSAERWAQALAALPGSKWARLARRTAGAGGVTLNGAG	5778	SSAERWAQALAALP	GSK	True	0.000939386	AI design n°50:RMSD=1.92:nbContacts=118.00:pLDDT=81.60
KPEAAASAELILTESPTLTGSEKWARLARRTAGAGGVTLNGAG	5768	AELILTESPTLT	GSEK	True	0.000937761	AI design n°8:RMSD=2.69:nbContacts=112.00:pLDDT=49.07
KPEAAASMSSSQLFKQFGGGSEKWARLARRTAGAGGVTLNGAG	5760	MSSSQLFKQFGG	GSEK	True	0.00093646	Rational design n°40
KPEAAASMSPERAEILARRAANAGSKWARLARRTAGAGGVTLNGAG	5753	MSPERAEILARRAANA	GSK	True	0.000935322	AI design n°202:RMSD=2.16:nbContacts=71.00:pLDDT=57.67
KPEAAASMSSEQLWKQYGGGSEKWARLARRTAGAGGVTLNGAG	5751	MSSEQLWKQYGG	GSEK	True	0.000934997	Rational design n°74
KPEAAASMSSEQLYKQYGGGSEAKWARLARRTAGAGGVTLNGAG	5749	MSSEQLYKQYGG	GSEAK	True	0.000934672	Rational design n°71
KPEAAASDAELAAVRAILAKRENGSKWARLARRTAGAGGVTLNGAG	5736	DAELAAVRAILAKREN	GSK	True	0.000932558	AI design n°158:RMSD=2.07:nbContacts=99.00:pLDDT=74.05
KPEAAASAAAEAARFAALLAKLPGSEAKWARLARRTAGAGGVTLNGAG	5732	AAAEAARFAALLAKLP	GSEAK	True	0.000931908	AI design n°244:RMSD=1.96:nbContacts=127.00:pLDDT=81.67
KPEAAASDAELAEVRAILAADPDGSKWARLARRTAGAGGVTLNGAG	5725	DAELAEVRAILAADPD	GSK	True	0.00093077	AI design n°178:RMSD=1.94:nbContacts=90.00:pLDDT=80.16
KPEAAASMSSEQLFKQYGGGSEKWARLARRTAGAGGVTLNGAG	5724	MSSEQLFKQYGG	GSEK	True	0.000930607	Rational design n°68
KPEAAASMSSKQLFKQYGGGSEKWARLARRTAGAGGVTLNGAG	5714	MSSKQLFKQYGG	GSEK	True	0.000928981	Rational design n°86
KPEAAASAELILTESPTLTGSEAKWARLARRTAGAGGVTLNGAG	5698	AELILTESPTLT	GSEAK	True	0.00092638	AI design n°8:RMSD=2.69:nbContacts=112.00:pLDDT=49.07
KPEAAASAAELAKVRAILAARPNGSEKWARLARRTAGAGGVTLNGAG	5696	AAELAKVRAILAARPN	GSEK	True	0.000926055	AI design n°93:RMSD=2.13:nbContacts=88.00:pLDDT=85.06
KPEAAASAAAEQAAFAALLAKLPGSEAKWARLARRTAGAGGVTLNGAG	5694	AAAEQAAFAALLAKLP	GSEAK	True	0.00092573	AI design n°274:RMSD=1.84:nbContacts=120.00:pLDDT=81.31
KPEAAASMSSSQLYKQYGGGSKWARLARRTAGAGGVTLNGAG	5694	MSSSQLYKQYGG	GSK	True	0.00092573	Rational design n°44
KPEAAASAAAEAAQFAALLAALPGSEKWARLARRTAGAGGVTLNGAG	5691	AAAEAAQFAALLAALP	GSEK	True	0.000925242	AI design n°248:RMSD=2.02:nbContacts=116.00:pLDDT=81.97
KPEAAASMSAERAAILARRAANAGSKWARLARRTAGAGGVTLNGAG	5688	MSAERAAILARRAANA	GSK	True	0.000924754	AI design n°183:RMSD=2.22:nbContacts=86.00:pLDDT=60.61
KPEAAASAEAERAHFEALLASLPGSEKWARLARRTAGAGGVTLNGAG	5682	AEAERAHFEALLASLP	GSEK	True	0.000923779	AI design n°234:RMSD=2.06:nbContacts=140.00:pLDDT=83.54
KPEAAASAAELARVKAILAARPNGSEKWARLARRTAGAGGVTLNGAG	5676	AAELARVKAILAARPN	GSEK	True	0.000922803	AI design n°80:RMSD=2.00:nbContacts=94.00:pLDDT=85.34
KPEAAASKPLILTDSPGLTGSKWARLARRTAGAGGVTLNGAG	5675	KPLILTDSPGLT	GSK	True	0.000922641	AI design n°6:RMSD=2.93:nbContacts=104.00:pLDDT=58.46
KPEAAASSAELAKVKAILAARADGSEAKWARLARRTAGAGGVTLNGAG	5664	SAELAKVKAILAARAD	GSEAK	True	0.000920852	AI design n°150:RMSD=1.81:nbContacts=85.00:pLDDT=82.61
KPEAAASAAAEAAAFAALLAALPGSKWARLARRTAGAGGVTLNGAG	5631	AAAEAAAFAALLAALP	GSK	True	0.000915487	AI design n°207:RMSD=1.88:nbContacts=116.00:pLDDT=82.21
KPEAAASAAAEEAHFAALLAALPGSKWARLARRTAGAGGVTLNGAG	5630	AAAEEAHFAALLAALP	GSK	True	0.000915325	AI design n°221:RMSD=2.36:nbContacts=108.00:pLDDT=87.93
KPEAAASSAELAAVKAILAARPNGSEKWARLARRTAGAGGVTLNGAG	5595	SAELAAVKAILAARPN	GSEK	True	0.000909634	AI design n°70:RMSD=1.95:nbContacts=97.00:pLDDT=88.80
KPEAAASAEAERAHFEALLASLPGSEAKWARLARRTAGAGGVTLNGAG	5587	AEAERAHFEALLASLP	GSEAK	True	0.000908334	AI design n°234:RMSD=2.06:nbContacts=140.00:pLDDT=83.54
KPEAAASAAAEEAAFAALLAALPGSEKWARLARRTAGAGGVTLNGAG	5567	AAAEEAAFAALLAALP	GSEK	True	0.000905082	AI design n°213:RMSD=2.09:nbContacts=101.00:pLDDT=83.73
KPEAAASMSSQRLFKQWGGGSEKWARLARRTAGAGGVTLNGAG	5556	MSSQRLFKQWGG	GSEK	True	0.000903294	Rational design n°20
KPEAAASMSSSQLFKQYGGGSEAKWARLARRTAGAGGVTLNGAG	5547	MSSSQLFKQYGG	GSEAK	True	0.000901831	Rational design n°41
KPEAAASAAEEQARFDALLAKLPGSEKWARLARRTAGAGGVTLNGAG	5535	AAEEQARFDALLAKLP	GSEK	True	0.00089988	AI design n°270:RMSD=1.99:nbContacts=141.00:pLDDT=90.81
KPEAAASSAAEQAAFDALLAKLPGSEAKWARLARRTAGAGGVTLNGAG	5517	SAAEQAAFDALLAKLP	GSEAK	True	0.000896953	AI design n°262:RMSD=2.19:nbContacts=111.00:pLDDT=83.37
KPEAAASMSSQQLWKQFGGGSEAKWARLARRTAGAGGVTLNGAG	5516	MSSQQLWKQFGG	GSEAK	True	0.000896791	Rational design n°37
KPEAAASAAAEEAAFAALLAALPGSEAKWARLARRTAGAGGVTLNGAG	5515	AAAEEAAFAALLAALP	GSEAK	True	0.000896628	AI design n°213:RMSD=2.09:nbContacts=101.00:pLDDT=83.73
KPEAAASMSSNQLWKQFGGGSKWARLARRTAGAGGVTLNGAG	5511	MSSNQLWKQFGG	GSK	True	0.000895978	Rational design n°28
KPEAAASAEAEAAEFAALLAALPGSKWARLARRTAGAGGVTLNGAG	5502	AEAEAAEFAALLAALP	GSK	True	0.000894514	AI design n°226:RMSD=2.34:nbContacts=105.00:pLDDT=84.16
KPEAAASAAAERARFAALLAKLPGSEAKWARLARRTAGAGGVTLNGAG	5480	AAAERARFAALLAKLP	GSEAK	True	0.000890938	AI design n°241:RMSD=1.97:nbContacts=135.00:pLDDT=83.23
KPEAAASAAAEEAEFAALLAALPGSKWARLARRTAGAGGVTLNGAG	5469	AAAEEAEFAALLAALP	GSK	True	0.000889149	AI design n°208:RMSD=1.90:nbContacts=118.00:pLDDT=85.72
KPEAAASMSSSQLWKQFGGGSKWARLARRTAGAGGVTLNGAG	5454	MSSSQLWKQFGG	GSK	True	0.000886711	Rational design n°46
KPEAAASMDPARKAILARRAANAGSKWARLARRTAGAGGVTLNGAG	5449	MDPARKAILARRAANA	GSK	True	0.000885898	AI design n°194:RMSD=2.56:nbContacts=81.00:pLDDT=59.65
KPEAAASAAELAKVREILAKRPNGSKWARLARRTAGAGGVTLNGAG	5448	AAELAKVREILAKRPN	GSK	True	0.000885735	AI design n°116:RMSD=2.16:nbContacts=86.00:pLDDT=83.13
KPEAAASAAELARVKAILAARPNGSEAKWARLARRTAGAGGVTLNGAG	5433	AAELARVKAILAARPN	GSEAK	True	0.000883296	AI design n°80:RMSD=2.00:nbContacts=94.00:pLDDT=85.34
KPEAAASMSSDQLYKQYGGGSEKWARLARRTAGAGGVTLNGAG	5430	MSSDQLYKQYGG	GSEK	True	0.000882809	Rational design n°62
KPEAAASAAAEEARFAALLAALPGSKWARLARRTAGAGGVTLNGAG	5430	AAAEEARFAALLAALP	GSK	True	0.000882809	AI design n°249:RMSD=1.92:nbContacts=111.00:pLDDT=86.46
KPEAAASSSAERWAQALAALPGSEKWARLARRTAGAGGVTLNGAG	5427	SSAERWAQALAALP	GSEK	True	0.000882321	AI design n°50:RMSD=1.92:nbContacts=118.00:pLDDT=81.60
KPEAAASSAELAEVKAILAARPNGSEKWARLARRTAGAGGVTLNGAG	5422	SAELAEVKAILAARPN	GSEK	True	0.000881508	AI design n°179:RMSD=1.99:nbContacts=105.00:pLDDT=89.57
KPEAAASDAELAAVRAILAARPDGSKWARLARRTAGAGGVTLNGAG	5416	DAELAAVRAILAARPD	GSK	True	0.000880533	AI design n°63:RMSD=1.73:nbContacts=81.00:pLDDT=90.25
KPEAAASDAELAAVKAILAARPNGSEAKWARLARRTAGAGGVTLNGAG	5414	DAELAAVKAILAARPN	GSEAK	True	0.000880207	AI design n°126:RMSD=1.88:nbContacts=107.00:pLDDT=89.50
KPEAAASAAELAKVREILAKRPNGSEKWARLARRTAGAGGVTLNGAG	5394	AAELAKVREILAKRPN	GSEK	True	0.000876956	AI design n°116:RMSD=2.16:nbContacts=86.00:pLDDT=83.13
KPEAAASAELIQTDSPTLSGSKWARLARRTAGAGGVTLNGAG	5383	AELIQTDSPTLS	GSK	True	0.000875167	AI design n°1:RMSD=3.74:nbContacts=100.00:pLDDT=48.61
KPEAAASMSSNQLYKQFGGGSEAKWARLARRTAGAGGVTLNGAG	5376	MSSNQLYKQFGG	GSEAK	True	0.000874029	Rational design n°25
KPEAAASSAELAKVKAILASRPNGSEKWARLARRTAGAGGVTLNGAG	5376	SAELAKVKAILASRPN	GSEK	True	0.000874029	AI design n°181:RMSD=2.01:nbContacts=94.00:pLDDT=84.46
KPEAAASAAEEQARFDALLAKLPGSEAKWARLARRTAGAGGVTLNGAG	5373	AAEEQARFDALLAKLP	GSEAK	True	0.000873542	AI design n°270:RMSD=1.99:nbContacts=141.00:pLDDT=90.81
KPEAAASAAAEAAAFAALLAKLPGSKWARLARRTAGAGGVTLNGAG	5351	AAAEAAAFAALLAKLP	GSK	True	0.000869965	AI design n°253:RMSD=2.04:nbContacts=116.00:pLDDT=84.41
KPEAAASSAELEKVKAILAADANGSEKWARLARRTAGAGGVTLNGAG	5351	SAELEKVKAILAADAN	GSEK	True	0.000869965	AI design n°119:RMSD=1.97:nbContacts=85.00:pLDDT=72.70
KPEAAASMSSSQLFKQWGGGSEAKWARLARRTAGAGGVTLNGAG	5350	MSSSQLFKQWGG	GSEAK	True	0.000869802	Rational design n°42
KPEAAASAEEEAARFAALLAALPGSKWARLARRTAGAGGVTLNGAG	5348	AEEEAARFAALLAALP	GSK	True	0.000869477	AI design n°257:RMSD=1.94:nbContacts=128.00:pLDDT=85.84
KPEAAASDAELAKVKAILAARENGSKWARLARRTAGAGGVTLNGAG	5348	DAELAKVKAILAAREN	GSK	True	0.000869477	AI design n°94:RMSD=1.91:nbContacts=98.00:pLDDT=82.03
KPEAAASSAAEQAAFDALLAKLPGSEKWARLARRTAGAGGVTLNGAG	5343	SAAEQAAFDALLAKLP	GSEK	True	0.000868664	AI design n°262:RMSD=2.19:nbContacts=111.00:pLDDT=83.37
KPEAAASAAAEQAEFDALLAKLPGSEKWARLARRTAGAGGVTLNGAG	5330	AAAEQAEFDALLAKLP	GSEK	True	0.000866551	AI design n°275:RMSD=1.66:nbContacts=130.00:pLDDT=81.09
KPEAAASAAELAKVRAILAARPNGSEAKWARLARRTAGAGGVTLNGAG	5328	AAELAKVRAILAARPN	GSEAK	True	0.000866226	AI design n°93:RMSD=2.13:nbContacts=88.00:pLDDT=85.06
KPEAAASMTPERLAILARRAANAGSKWARLARRTAGAGGVTLNGAG	5325	MTPERLAILARRAANA	GSK	True	0.000865738	AI design n°192:RMSD=2.91:nbContacts=88.00:pLDDT=53.88
KPEAAASAAELAAVRAILAKEPNGSKWARLARRTAGAGGVTLNGAG	5311	AAELAAVRAILAKEPN	GSK	True	0.000863462	AI design n°153:RMSD=2.17:nbContacts=89.00:pLDDT=77.79
KPEAAASAAAEEAEFAALLAALPGSEAKWARLARRTAGAGGVTLNGAG	5311	AAAEEAEFAALLAALP	GSEAK	True	0.000863462	AI design n°208:RMSD=1.90:nbContacts=118.00:pLDDT=85.72
KPEAAASMSSNQLYKQFGGGSEKWARLARRTAGAGGVTLNGAG	5296	MSSNQLYKQFGG	GSEK	True	0.000861023	Rational design n°25
KPEAAASKPLILTDSPGLTGSEAKWARLARRTAGAGGVTLNGAG	5293	KPLILTDSPGLT	GSEAK	True	0.000860535	AI design n°6:RMSD=2.93:nbContacts=104.00:pLDDT=58.46
KPEAAASDAELAAVRAILAKRENGSEKWARLARRTAGAGGVTLNGAG	5272	DAELAAVRAILAKREN	GSEK	True	0.000857121	AI design n°158:RMSD=2.07:nbContacts=99.00:pLDDT=74.05
KPEAAASAAAEQAHFAALLAALPGSEAKWARLARRTAGAGGVTLNGAG	5267	AAAEQAHFAALLAALP	GSEAK	True	0.000856308	AI design n°235:RMSD=2.19:nbContacts=119.00:pLDDT=85.52
KPEAAASAEAERAHFEALLASLPGSKWARLARRTAGAGGVTLNGAG	5266	AEAERAHFEALLASLP	GSK	True	0.000856146	AI design n°234:RMSD=2.06:nbContacts=140.00:pLDDT=83.54
KPEAAASAELIQTDSPTLSGSEAKWARLARRTAGAGGVTLNGAG	5262	AELIQTDSPTLS	GSEAK	True	0.000855495	AI design n°1:RMSD=3.74:nbContacts=100.00:pLDDT=48.61
KPEAAASDAELAKVKAILAARPNGSKWARLARRTAGAGGVTLNGAG	5261	DAELAKVKAILAARPN	GSK	True	0.000855333	AI design n°72:RMSD=1.94:nbContacts=98.00:pLDDT=86.23
KPEAAASDAELARVRAILAARPNGSEKWARLARRTAGAGGVTLNGAG	5259	DAELARVRAILAARPN	GSEK	True	0.000855008	AI design n°92:RMSD=1.91:nbContacts=98.00:pLDDT=87.67
KPEAAASMSPERAEILARRAANAGSEAKWARLARRTAGAGGVTLNGAG	5256	MSPERAEILARRAANA	GSEAK	True	0.00085452	AI design n°202:RMSD=2.16:nbContacts=71.00:pLDDT=57.67
KPEAAASAEAEAAAFAALLAALPGSEKWARLARRTAGAGGVTLNGAG	5239	AEAEAAAFAALLAALP	GSEK	True	0.000851756	AI design n°272:RMSD=1.85:nbContacts=119.00:pLDDT=83.84
KPEAAASMSSNQLWKQYGGGSEAKWARLARRTAGAGGVTLNGAG	5237	MSSNQLWKQYGG	GSEAK	True	0.000851431	Rational design n°29
KPEAAASAAELAAVKAILAKDADGSKWARLARRTAGAGGVTLNGAG	5221	AAELAAVKAILAKDAD	GSK	True	0.000848829	AI design n°152:RMSD=2.12:nbContacts=88.00:pLDDT=75.74
KPEAAASSAELAKVKAILAARADGSEKWARLARRTAGAGGVTLNGAG	5216	SAELAKVKAILAARAD	GSEK	True	0.000848017	AI design n°150:RMSD=1.81:nbContacts=85.00:pLDDT=82.61
KPEAAASAAAEQAAFEALLAKLPGSEAKWARLARRTAGAGGVTLNGAG	5211	AAAEQAAFEALLAKLP	GSEAK	True	0.000847204	AI design n°251:RMSD=2.22:nbContacts=120.00:pLDDT=87.02
KPEAAASSAELAKVKAILASRPNGSEAKWARLARRTAGAGGVTLNGAG	5209	SAELAKVKAILASRPN	GSEAK	True	0.000846879	AI design n°181:RMSD=2.01:nbContacts=94.00:pLDDT=84.46
KPEAAASAAEEQARFDALLAKLPGSKWARLARRTAGAGGVTLNGAG	5204	AAEEQARFDALLAKLP	GSK	True	0.000846066	AI design n°270:RMSD=1.99:nbContacts=141.00:pLDDT=90.81
KPEAAASAAAEQAHFQALLAALPGSEKWARLARRTAGAGGVTLNGAG	5193	AAAEQAHFQALLAALP	GSEK	True	0.000844277	AI design n°259:RMSD=2.23:nbContacts=116.00:pLDDT=81.35
KPEAAASMSSDQLFKQWGGGSEKWARLARRTAGAGGVTLNGAG	5185	MSSDQLFKQWGG	GSEK	True	0.000842977	Rational design n°60
KPEAAASMSSKQLYKQFGGGSEKWARLARRTAGAGGVTLNGAG	5182	MSSKQLYKQFGG	GSEK	True	0.000842489	Rational design n°88
KPEAAASMSSEQLWKQYGGGSEAKWARLARRTAGAGGVTLNGAG	5169	MSSEQLWKQYGG	GSEAK	True	0.000840375	Rational design n°74
KPEAAASSAAEAAAFAALLAALPGSKWARLARRTAGAGGVTLNGAG	5158	SAAEAAAFAALLAALP	GSK	True	0.000838587	AI design n°256:RMSD=2.48:nbContacts=98.00:pLDDT=81.21
KPEAAASAAAEAAHFAALLASLPGSKWARLARRTAGAGGVTLNGAG	5141	AAAEAAHFAALLASLP	GSK	True	0.000835823	AI design n°227:RMSD=2.19:nbContacts=111.00:pLDDT=82.83
KPEAAASAAELARVQAILAARPNGSKWARLARRTAGAGGVTLNGAG	5131	AAELARVQAILAARPN	GSK	True	0.000834197	AI design n°161:RMSD=2.20:nbContacts=105.00:pLDDT=86.13
KPEAAASAAAEAAAFAALLAKLPGSEAKWARLARRTAGAGGVTLNGAG	5128	AAAEAAAFAALLAKLP	GSEAK	True	0.00083371	AI design n°253:RMSD=2.04:nbContacts=116.00:pLDDT=84.41
KPEAAASMSSEQLFKQYGGGSEAKWARLARRTAGAGGVTLNGAG	5124	MSSEQLFKQYGG	GSEAK	True	0.000833059	Rational design n°68
KPEAAASMSSKQLFKQYGGGSEAKWARLARRTAGAGGVTLNGAG	5122	MSSKQLFKQYGG	GSEAK	True	0.000832734	Rational design n°86
KPEAAASSAAEQAAFDALLAKLPGSKWARLARRTAGAGGVTLNGAG	5110	SAAEQAAFDALLAKLP	GSK	True	0.000830783	AI design n°262:RMSD=2.19:nbContacts=111.00:pLDDT=83.37
KPEAAASMSSNQLWKQFGGGSEKWARLARRTAGAGGVTLNGAG	5108	MSSNQLWKQFGG	GSEK	True	0.000830458	Rational design n°28
KPEAAASDAELAAVRAILAKRENGSEAKWARLARRTAGAGGVTLNGAG	5103	DAELAAVRAILAKREN	GSEAK	True	0.000829645	AI design n°158:RMSD=2.07:nbContacts=99.00:pLDDT=74.05
KPEAAASAAEEAARFAALLAKLPGSKWARLARRTAGAGGVTLNGAG	5098	AAEEAARFAALLAKLP	GSK	True	0.000828832	AI design n°232:RMSD=1.88:nbContacts=129.00:pLDDT=85.51
KPEAAASAEEARWAEALAALPGSKWARLARRTAGAGGVTLNGAG	5078	AEEARWAEALAALP	GSK	True	0.000825581	AI design n°26:RMSD=1.67:nbContacts=96.00:pLDDT=84.38
KPEAAASMSSQQLFKQYGGGSKWARLARRTAGAGGVTLNGAG	5077	MSSQQLFKQYGG	GSK	True	0.000825418	Rational design n°32
KPEAAASDAELAQVRAILAADPNGSEKWARLARRTAGAGGVTLNGAG	5067	DAELAQVRAILAADPN	GSEK	True	0.000823792	AI design n°85:RMSD=2.31:nbContacts=106.00:pLDDT=73.62
KPEAAASAPLILTDSPTLTGSKWARLARRTAGAGGVTLNGAG	5048	APLILTDSPTLT	GSK	True	0.000820703	AI design n°5:RMSD=4.49:nbContacts=75.00:pLDDT=47.60
KPEAAASMSAERAAILARRAANAGSEAKWARLARRTAGAGGVTLNGAG	5048	MSAERAAILARRAANA	GSEAK	True	0.000820703	AI design n°183:RMSD=2.22:nbContacts=86.00:pLDDT=60.61
KPEAAASDAELAAVRAILAARPDGSEAKWARLARRTAGAGGVTLNGAG	5045	DAELAAVRAILAARPD	GSEAK	True	0.000820215	AI design n°63:RMSD=1.73:nbContacts=81.00:pLDDT=90.25
KPEAAASAEELAKVKAILASRENGSKWARLARRTAGAGGVTLNGAG	5044	AEELAKVKAILASREN	GSK	True	0.000820053	AI design n°160:RMSD=2.02:nbContacts=98.00:pLDDT=77.10
KPEAAASKPLILTDSPGLTGSEKWARLARRTAGAGGVTLNGAG	5036	KPLILTDSPGLT	GSEK	True	0.000818752	AI design n°6:RMSD=2.93:nbContacts=104.00:pLDDT=58.46
KPEAAASMSSSQLFKQFGGGSEAKWARLARRTAGAGGVTLNGAG	5035	MSSSQLFKQFGG	GSEAK	True	0.00081859	Rational design n°40
KPEAAASAAELARVRAILAARPNGSKWARLARRTAGAGGVTLNGAG	5020	AAELARVRAILAARPN	GSK	True	0.000816151	AI design n°68:RMSD=2.18:nbContacts=85.00:pLDDT=85.35
KPEAAASAAAEQAHFAALLAALPGSEKWARLARRTAGAGGVTLNGAG	5012	AAAEQAHFAALLAALP	GSEK	True	0.00081485	AI design n°235:RMSD=2.19:nbContacts=119.00:pLDDT=85.52
KPEAAASAELIQTDSPTLSGSEKWARLARRTAGAGGVTLNGAG	5010	AELIQTDSPTLS	GSEK	True	0.000814525	AI design n°1:RMSD=3.74:nbContacts=100.00:pLDDT=48.61
KPEAAASAEAEAAEFAALLAALPGSEAKWARLARRTAGAGGVTLNGAG	5007	AEAEAAEFAALLAALP	GSEAK	True	0.000814037	AI design n°226:RMSD=2.34:nbContacts=105.00:pLDDT=84.16
KPEAAASDAELARVRAILAARPNGSEAKWARLARRTAGAGGVTLNGAG	4980	DAELARVRAILAARPN	GSEAK	True	0.000809648	AI design n°92:RMSD=1.91:nbContacts=98.00:pLDDT=87.67
KPEAAASAAAEAAAFAALLAKLPGSEKWARLARRTAGAGGVTLNGAG	4978	AAAEAAAFAALLAKLP	GSEK	True	0.000809323	AI design n°253:RMSD=2.04:nbContacts=116.00:pLDDT=84.41
KPEAAASAAAEEAHFAALLAALPGSEKWARLARRTAGAGGVTLNGAG	4975	AAAEEAHFAALLAALP	GSEK	True	0.000808835	AI design n°221:RMSD=2.36:nbContacts=108.00:pLDDT=87.93
KPEAAASDAELAAVRAILAARPNGSEAKWARLARRTAGAGGVTLNGAG	4971	DAELAAVRAILAARPN	GSEAK	True	0.000808185	AI design n°125:RMSD=1.95:nbContacts=102.00:pLDDT=90.37
KPEAAASDAELARVRAILAARPDGSEAKWARLARRTAGAGGVTLNGAG	4966	DAELARVRAILAARPD	GSEAK	True	0.000807372	AI design n°86:RMSD=1.89:nbContacts=87.00:pLDDT=88.31
KPEAAASAAELARVKAILAARENGSEKWARLARRTAGAGGVTLNGAG	4936	AAELARVKAILAAREN	GSEK	True	0.000802494	AI design n°73:RMSD=2.08:nbContacts=100.00:pLDDT=70.44
KPEAAASSEAERWAEALAALPGSKWARLARRTAGAGGVTLNGAG	4922	SEAERWAEALAALP	GSK	True	0.000800218	AI design n°15:RMSD=1.55:nbContacts=97.00:pLDDT=86.98
KPEAAASMSAERRAILARRAANAGSKWARLARRTAGAGGVTLNGAG	4916	MSAERRAILARRAANA	GSK	True	0.000799243	AI design n°193:RMSD=2.75:nbContacts=86.00:pLDDT=56.31
KPEAAASAEAEAAEFAALLAALPGSEKWARLARRTAGAGGVTLNGAG	4909	AEAEAAEFAALLAALP	GSEK	True	0.000798105	AI design n°226:RMSD=2.34:nbContacts=105.00:pLDDT=84.16
KPEAAASAEEERNAQALAALPGSKWARLARRTAGAGGVTLNGAG	4907	AEEERNAQALAALP	GSK	True	0.000797779	AI design n°35:RMSD=2.19:nbContacts=94.00:pLDDT=89.67
KPEAAASMSSQRLFKQWGGGSEAKWARLARRTAGAGGVTLNGAG	4906	MSSQRLFKQWGG	GSEAK	True	0.000797617	Rational design n°20
KPEAAASSAELAKVKAILAARPNGSKWARLARRTAGAGGVTLNGAG	4889	SAELAKVKAILAARPN	GSK	True	0.000794853	AI design n°149:RMSD=1.96:nbContacts=93.00:pLDDT=86.62
KPEAAASDAELAKVKAILAARENGSEAKWARLARRTAGAGGVTLNGAG	4888	DAELAKVKAILAAREN	GSEAK	True	0.00079469	AI design n°94:RMSD=1.91:nbContacts=98.00:pLDDT=82.03
KPEAAASDAELAAVRAILAARPNGSEKWARLARRTAGAGGVTLNGAG	4876	DAELAAVRAILAARPN	GSEK	True	0.000792739	AI design n°125:RMSD=1.95:nbContacts=102.00:pLDDT=90.37
KPEAAASDAELAEVRAILAADPDGSEKWARLARRTAGAGGVTLNGAG	4860	DAELAEVRAILAADPD	GSEK	True	0.000790138	AI design n°178:RMSD=1.94:nbContacts=90.00:pLDDT=80.16
KPEAAASSAELEKVKAILAADANGSEAKWARLARRTAGAGGVTLNGAG	4850	SAELEKVKAILAADAN	GSEAK	True	0.000788512	AI design n°119:RMSD=1.97:nbContacts=85.00:pLDDT=72.70
KPEAAASMSSTQLFKQYGGGSEAKWARLARRTAGAGGVTLNGAG	4845	MSSTQLFKQYGG	GSEAK	True	0.000787699	Rational design n°50
KPEAAASMSSDQLFKQWGGGSEAKWARLARRTAGAGGVTLNGAG	4844	MSSDQLFKQWGG	GSEAK	True	0.000787537	Rational design n°60
KPEAAASAAAEQAHFQALLAALPGSEAKWARLARRTAGAGGVTLNGAG	4822	AAAEQAHFQALLAALP	GSEAK	True	0.00078396	AI design n°259:RMSD=2.23:nbContacts=116.00:pLDDT=81.35
KPEAAASAAELAKVKAILAARPNGSEKWARLARRTAGAGGVTLNGAG	4821	AAELAKVKAILAARPN	GSEK	True	0.000783798	AI design n°88:RMSD=2.06:nbContacts=89.00:pLDDT=85.22
KPEAAASDAELAKVKAILAARPNGSEKWARLARRTAGAGGVTLNGAG	4813	DAELAKVKAILAARPN	GSEK	True	0.000782497	AI design n°72:RMSD=1.94:nbContacts=98.00:pLDDT=86.23
KPEAAASAAELAEVKAILAKDADGSKWARLARRTAGAGGVTLNGAG	4805	AAELAEVKAILAKDAD	GSK	True	0.000781196	AI design n°82:RMSD=1.84:nbContacts=81.00:pLDDT=75.66
KPEAAASMSSTQLYKQFGGGSEKWARLARRTAGAGGVTLNGAG	4797	MSSTQLYKQFGG	GSEK	True	0.000779896	Rational design n°52
KPEAAASDAELAEVRAILAADPDGSEAKWARLARRTAGAGGVTLNGAG	4788	DAELAEVRAILAADPD	GSEAK	True	0.000778432	AI design n°178:RMSD=1.94:nbContacts=90.00:pLDDT=80.16
KPEAAASTEEERNRQALAALPGSKWARLARRTAGAGGVTLNGAG	4785	TEEERNRQALAALP	GSK	True	0.000777945	AI design n°36:RMSD=2.25:nbContacts=95.00:pLDDT=91.02
KPEAAASMSSSQLYKQFGGGSEKWARLARRTAGAGGVTLNGAG	4779	MSSSQLYKQFGG	GSEK	True	0.000776969	Rational design n°43
KPEAAASAAAEEAEFAALLAALPGSEKWARLARRTAGAGGVTLNGAG	4778	AAAEEAEFAALLAALP	GSEK	True	0.000776807	AI design n°208:RMSD=1.90:nbContacts=118.00:pLDDT=85.72
KPEAAASMSSKQLYKQFGGGSEAKWARLARRTAGAGGVTLNGAG	4771	MSSKQLYKQFGG	GSEAK	True	0.000775669	Rational design n°88
KPEAAASAAELAAVRAILAKEPNGSEKWARLARRTAGAGGVTLNGAG	4762	AAELAAVRAILAKEPN	GSEK	True	0.000774205	AI design n°153:RMSD=2.17:nbContacts=89.00:pLDDT=77.79
KPEAAASAAAEQAAFEALLAKLPGSEKWARLARRTAGAGGVTLNGAG	4758	AAAEQAAFEALLAKLP	GSEK	True	0.000773555	AI design n°251:RMSD=2.22:nbContacts=120.00:pLDDT=87.02
KPEAAASDAELARVRAILAARPDGSEKWARLARRTAGAGGVTLNGAG	4740	DAELARVRAILAARPD	GSEK	True	0.000770629	AI design n°86:RMSD=1.89:nbContacts=87.00:pLDDT=88.31
KPEAAASAEEEQARFAALLAALPGSKWARLARRTAGAGGVTLNGAG	4740	AEEEQARFAALLAALP	GSK	True	0.000770629	AI design n°250:RMSD=2.04:nbContacts=133.00:pLDDT=88.49
KPEAAASAAELAAVKAILAKDADGSEAKWARLARRTAGAGGVTLNGAG	4728	AAELAAVKAILAKDAD	GSEAK	True	0.000768678	AI design n°152:RMSD=2.12:nbContacts=88.00:pLDDT=75.74
KPEAAASAAELARVKAILAARENGSEAKWARLARRTAGAGGVTLNGAG	4713	AAELARVKAILAAREN	GSEAK	True	0.000766239	AI design n°73:RMSD=2.08:nbContacts=100.00:pLDDT=70.44
KPEAAASAAAEQAEFDALLAKLPGSKWARLARRTAGAGGVTLNGAG	4709	AAAEQAEFDALLAKLP	GSK	True	0.000765589	AI design n°275:RMSD=1.66:nbContacts=130.00:pLDDT=81.09
KPEAAASAAELAAVRAILAARPDGSEKWARLARRTAGAGGVTLNGAG	4696	AAELAAVRAILAARPD	GSEK	True	0.000763475	AI design n°101:RMSD=2.08:nbContacts=92.00:pLDDT=81.36
KPEAAASAAAEQAHFQALLAALPGSKWARLARRTAGAGGVTLNGAG	4688	AAAEQAHFQALLAALP	GSK	True	0.000762174	AI design n°259:RMSD=2.23:nbContacts=116.00:pLDDT=81.35
KPEAAASMSSNQLWKQFGGGSEAKWARLARRTAGAGGVTLNGAG	4674	MSSNQLWKQFGG	GSEAK	True	0.000759898	Rational design n°28
KPEAAASMSSTQLFKQYGGGSEKWARLARRTAGAGGVTLNGAG	4673	MSSTQLFKQYGG	GSEK	True	0.000759736	Rational design n°50
KPEAAASMSAERAAILARRAANAGSEKWARLARRTAGAGGVTLNGAG	4665	MSAERAAILARRAANA	GSEK	True	0.000758435	AI design n°183:RMSD=2.22:nbContacts=86.00:pLDDT=60.61
KPEAAASSAAEQAHFDALLAKLPGSEAKWARLARRTAGAGGVTLNGAG	4663	SAAEQAHFDALLAKLP	GSEAK	True	0.00075811	AI design n°247:RMSD=2.30:nbContacts=119.00:pLDDT=80.88
KPEAAASAAAEQAAFEALLAKLPGSKWARLARRTAGAGGVTLNGAG	4654	AAAEQAAFEALLAKLP	GSK	True	0.000756647	AI design n°251:RMSD=2.22:nbContacts=120.00:pLDDT=87.02
KPEAAASAAELAKVREILAKRPNGSEAKWARLARRTAGAGGVTLNGAG	4637	AAELAKVREILAKRPN	GSEAK	True	0.000753883	AI design n°116:RMSD=2.16:nbContacts=86.00:pLDDT=83.13
KPEAAASAAAEQAHFDALLASLPGSEAKWARLARRTAGAGGVTLNGAG	4626	AAAEQAHFDALLASLP	GSEAK	True	0.000752094	AI design n°276:RMSD=1.95:nbContacts=121.00:pLDDT=84.38
KPEAAASSAELAAVKAILAARPNGSEAKWARLARRTAGAGGVTLNGAG	4615	SAELAAVKAILAARPN	GSEAK	True	0.000750306	AI design n°70:RMSD=1.95:nbContacts=97.00:pLDDT=88.80
KPEAAASAEAEAAAFAALLAALPGSEAKWARLARRTAGAGGVTLNGAG	4609	AEAEAAAFAALLAALP	GSEAK	True	0.000749331	AI design n°272:RMSD=1.85:nbContacts=119.00:pLDDT=83.84
KPEAAASSAAEQAHFDALLAKLPGSEKWARLARRTAGAGGVTLNGAG	4608	SAAEQAHFDALLAKLP	GSEK	True	0.000749168	AI design n°247:RMSD=2.30:nbContacts=119.00:pLDDT=80.88
KPEAAASAEEERNAQALAALPGSEAKWARLARRTAGAGGVTLNGAG	4602	AEEERNAQALAALP	GSEAK	True	0.000748193	AI design n°35:RMSD=2.19:nbContacts=94.00:pLDDT=89.67
KPEAAASMDPARKAILARRAANAGSEAKWARLARRTAGAGGVTLNGAG	4595	MDPARKAILARRAANA	GSEAK	True	0.000747054	AI design n°194:RMSD=2.56:nbContacts=81.00:pLDDT=59.65
KPEAAASAEELAKVRAILAARPNGSKWARLARRTAGAGGVTLNGAG	4593	AEELAKVRAILAARPN	GSK	True	0.000746729	AI design n°110:RMSD=2.13:nbContacts=88.00:pLDDT=85.27
KPEAAASMSSTQLYKQYGGGSEAKWARLARRTAGAGGVTLNGAG	4593	MSSTQLYKQYGG	GSEAK	True	0.000746729	Rational design n°53
KPEAAASSALEQARFDALLAALPGSKWARLARRTAGAGGVTLNGAG	4585	SALEQARFDALLAALP	GSK	True	0.000745429	AI design n°264:RMSD=2.07:nbContacts=126.00:pLDDT=87.40
KPEAAASMDPARKAILARRAANAGSEKWARLARRTAGAGGVTLNGAG	4584	MDPARKAILARRAANA	GSEK	True	0.000745266	AI design n°194:RMSD=2.56:nbContacts=81.00:pLDDT=59.65
KPEAAASAAEEAARFAALLAKLPGSEKWARLARRTAGAGGVTLNGAG	4579	AAEEAARFAALLAKLP	GSEK	True	0.000744453	AI design n°232:RMSD=1.88:nbContacts=129.00:pLDDT=85.51
KPEAAASMSSSQLYKQYGGGSEAKWARLARRTAGAGGVTLNGAG	4556	MSSSQLYKQYGG	GSEAK	True	0.000740714	Rational design n°44
KPEAAASAAELAAVRARLAADADGSKWARLARRTAGAGGVTLNGAG	4540	AAELAAVRARLAADAD	GSK	True	0.000738113	AI design n°111:RMSD=2.02:nbContacts=82.00:pLDDT=73.41
KPEAAASMSPERAEILARRAANAGSEKWARLARRTAGAGGVTLNGAG	4537	MSPERAEILARRAANA	GSEK	True	0.000737625	AI design n°202:RMSD=2.16:nbContacts=71.00:pLDDT=57.67
KPEAAASAAELAAVRAILAARPDGSEAKWARLARRTAGAGGVTLNGAG	4536	AAELAAVRAILAARPD	GSEAK	True	0.000737462	AI design n°101:RMSD=2.08:nbContacts=92.00:pLDDT=81.36
KPEAAASDAELAKVRAILAARADGSKWARLARRTAGAGGVTLNGAG	4526	DAELAKVRAILAARAD	GSK	True	0.000735836	AI design n°96:RMSD=1.92:nbContacts=83.00:pLDDT=85.24
KPEAAASDAELAQVRAILAADPNGSEAKWARLARRTAGAGGVTLNGAG	4503	DAELAQVRAILAADPN	GSEAK	True	0.000732097	AI design n°85:RMSD=2.31:nbContacts=106.00:pLDDT=73.62
KPEAAASAAAEAARFAALLAALPGSKWARLARRTAGAGGVTLNGAG	4489	AAAEAARFAALLAALP	GSK	True	0.000729821	AI design n°205:RMSD=2.02:nbContacts=124.00:pLDDT=85.07
KPEAAASSAAERFAAALAALPGSKWARLARRTAGAGGVTLNGAG	4478	SAAERFAAALAALP	GSK	True	0.000728033	AI design n°47:RMSD=2.12:nbContacts=100.00:pLDDT=91.74
KPEAAASAAAEEARFAALLAALPGSEAKWARLARRTAGAGGVTLNGAG	4474	AAAEEARFAALLAALP	GSEAK	True	0.000727382	AI design n°249:RMSD=1.92:nbContacts=111.00:pLDDT=86.46
KPEAAASDAELAAVRAILAKDANGSKWARLARRTAGAGGVTLNGAG	4474	DAELAAVRAILAKDAN	GSK	True	0.000727382	AI design n°166:RMSD=1.89:nbContacts=83.00:pLDDT=80.35
KPEAAASAEEEAARFQALLAALPGSEAKWARLARRTAGAGGVTLNGAG	4468	AEEEAARFQALLAALP	GSEAK	True	0.000726407	AI design n°215:RMSD=2.02:nbContacts=116.00:pLDDT=84.67
KPEAAASMSSSQLWKQFGGGSEKWARLARRTAGAGGVTLNGAG	4467	MSSSQLWKQFGG	GSEK	True	0.000726244	Rational design n°46
KPEAAASAAELARVQAILAARPNGSEKWARLARRTAGAGGVTLNGAG	4465	AAELARVQAILAARPN	GSEK	True	0.000725919	AI design n°161:RMSD=2.20:nbContacts=105.00:pLDDT=86.13
KPEAAASAEEEAARFQALLAALPGSKWARLARRTAGAGGVTLNGAG	4462	AEEEAARFQALLAALP	GSK	True	0.000725431	AI design n°215:RMSD=2.02:nbContacts=116.00:pLDDT=84.67
KPEAAASAAAEEARFAALLAALPGSEKWARLARRTAGAGGVTLNGAG	4456	AAAEEARFAALLAALP	GSEK	True	0.000724456	AI design n°249:RMSD=1.92:nbContacts=111.00:pLDDT=86.46
KPEAAASAAAEAAHFAALLASLPGSEKWARLARRTAGAGGVTLNGAG	4456	AAAEAAHFAALLASLP	GSEK	True	0.000724456	AI design n°227:RMSD=2.19:nbContacts=111.00:pLDDT=82.83
KPEAAASMSSSQLYKQFGGGSEAKWARLARRTAGAGGVTLNGAG	4443	MSSSQLYKQFGG	GSEAK	True	0.000722342	Rational design n°43
KPEAAASMSSKQLWKQWGGGSKWARLARRTAGAGGVTLNGAG	4432	MSSKQLWKQWGG	GSK	True	0.000720554	Rational design n°93
KPEAAASAAAEAAHFAALLAKLPGSEKWARLARRTAGAGGVTLNGAG	4428	AAAEAAHFAALLAKLP	GSEK	True	0.000719904	AI design n°224:RMSD=1.92:nbContacts=122.00:pLDDT=84.37
KPEAAASMSSTQLYKQYGGGSEKWARLARRTAGAGGVTLNGAG	4414	MSSTQLYKQYGG	GSEK	True	0.000717628	Rational design n°53
KPEAAASDAELAKVKAILAARPNGSEAKWARLARRTAGAGGVTLNGAG	4409	DAELAKVKAILAARPN	GSEAK	True	0.000716815	AI design n°72:RMSD=1.94:nbContacts=98.00:pLDDT=86.23
KPEAAASDAELAEVRAILAARPDGSKWARLARRTAGAGGVTLNGAG	4397	DAELAEVRAILAARPD	GSK	True	0.000714864	AI design n°109:RMSD=1.89:nbContacts=101.00:pLDDT=84.90
KPEAAASAAELAAVRAILAKEPNGSEAKWARLARRTAGAGGVTLNGAG	4396	AAELAAVRAILAKEPN	GSEAK	True	0.000714701	AI design n°153:RMSD=2.17:nbContacts=89.00:pLDDT=77.79
KPEAAASTEEERNRQALAALPGSEAKWARLARRTAGAGGVTLNGAG	4387	TEEERNRQALAALP	GSEAK	True	0.000713238	AI design n°36:RMSD=2.25:nbContacts=95.00:pLDDT=91.02
KPEAAASAAELAKVKAILASRENGSKWARLARRTAGAGGVTLNGAG	4383	AAELAKVKAILASREN	GSK	True	0.000712588	AI design n°67:RMSD=2.04:nbContacts=91.00:pLDDT=77.48
KPEAAASMSAERRAILARRAANAGSEAKWARLARRTAGAGGVTLNGAG	4377	MSAERRAILARRAANA	GSEAK	True	0.000711612	AI design n°193:RMSD=2.75:nbContacts=86.00:pLDDT=56.31
KPEAAASDAELAAVRAILAARPDGSEKWARLARRTAGAGGVTLNGAG	4374	DAELAAVRAILAARPD	GSEK	True	0.000711124	AI design n°63:RMSD=1.73:nbContacts=81.00:pLDDT=90.25
KPEAAASAAELAEVKAILAKDADGSEAKWARLARRTAGAGGVTLNGAG	4373	AAELAEVKAILAKDAD	GSEAK	True	0.000710962	AI design n°82:RMSD=1.84:nbContacts=81.00:pLDDT=75.66
KPEAAASSAELAKVKAILAARPNGSEKWARLARRTAGAGGVTLNGAG	4372	SAELAKVKAILAARPN	GSEK	True	0.000710799	AI design n°149:RMSD=1.96:nbContacts=93.00:pLDDT=86.62
KPEAAASAAELAKVKAILAARENGSKWARLARRTAGAGGVTLNGAG	4366	AAELAKVKAILAAREN	GSK	True	0.000709824	AI design n°65:RMSD=2.07:nbContacts=100.00:pLDDT=77.40
KPEAAASMSSSQLWKQFGGGSEAKWARLARRTAGAGGVTLNGAG	4358	MSSSQLWKQFGG	GSEAK	True	0.000708523	Rational design n°46
KPEAAASAEEARWAEALAALPGSEKWARLARRTAGAGGVTLNGAG	4356	AEEARWAEALAALP	GSEK	True	0.000708198	AI design n°26:RMSD=1.67:nbContacts=96.00:pLDDT=84.38
KPEAAASEAELARVRAILAARPNGSKWARLARRTAGAGGVTLNGAG	4353	EAELARVRAILAARPN	GSK	True	0.00070771	AI design n°103:RMSD=2.08:nbContacts=94.00:pLDDT=86.43
KPEAAASAAAEEAHFAALLAALPGSEAKWARLARRTAGAGGVTLNGAG	4351	AAAEEAHFAALLAALP	GSEAK	True	0.000707385	AI design n°221:RMSD=2.36:nbContacts=108.00:pLDDT=87.93
KPEAAASAPLILTDSPTLTGSEKWARLARRTAGAGGVTLNGAG	4347	APLILTDSPTLT	GSEK	True	0.000706735	AI design n°5:RMSD=4.49:nbContacts=75.00:pLDDT=47.60
KPEAAASAEEEAARFQALLAALPGSEKWARLARRTAGAGGVTLNGAG	4339	AEEEAARFQALLAALP	GSEK	True	0.000705434	AI design n°215:RMSD=2.02:nbContacts=116.00:pLDDT=84.67
KPEAAASAAEEAARFAALLAKLPGSEAKWARLARRTAGAGGVTLNGAG	4327	AAEEAARFAALLAKLP	GSEAK	True	0.000703483	AI design n°232:RMSD=1.88:nbContacts=129.00:pLDDT=85.51
KPEAAASAAELAAVRAILAKRPNGSKWARLARRTAGAGGVTLNGAG	4318	AAELAAVRAILAKRPN	GSK	True	0.00070202	AI design n°79:RMSD=2.09:nbContacts=98.00:pLDDT=84.84
KPEAAASAAAEAAAFAALLAALPGSEAKWARLARRTAGAGGVTLNGAG	4317	AAAEAAAFAALLAALP	GSEAK	True	0.000701857	AI design n°207:RMSD=1.88:nbContacts=116.00:pLDDT=82.21
KPEAAASAAAEAARFAALLAALPGSEKWARLARRTAGAGGVTLNGAG	4316	AAAEAARFAALLAALP	GSEK	True	0.000701695	AI design n°205:RMSD=2.02:nbContacts=124.00:pLDDT=85.07
KPEAAASAAAEAAAFAALLAALPGSEKWARLARRTAGAGGVTLNGAG	4307	AAAEAAAFAALLAALP	GSEK	True	0.000700231	AI design n°207:RMSD=1.88:nbContacts=116.00:pLDDT=82.21
KPEAAASAAELAEVKAILAADADGSKWARLARRTAGAGGVTLNGAG	4294	AAELAEVKAILAADAD	GSK	True	0.000698118	AI design n°97:RMSD=1.98:nbContacts=83.00:pLDDT=77.08
KPEAAASASSQQLFKQFGGSKWARLARRTAGAGGVTLNGAG	4285	ASSQQLFKQFG	GSK	True	0.000696655	Rational design n°13
KPEAAASDEELARVRAILAADPDGSKWARLARRTAGAGGVTLNGAG	4265	DEELARVRAILAADPD	GSK	True	0.000693403	AI design n°145:RMSD=2.29:nbContacts=92.00:pLDDT=78.37
KPEAAASAEEARWAEALAALPGSEAKWARLARRTAGAGGVTLNGAG	4265	AEEARWAEALAALP	GSEAK	True	0.000693403	AI design n°26:RMSD=1.67:nbContacts=96.00:pLDDT=84.38
KPEAAASAEELAKVRAILAARPNGSEKWARLARRTAGAGGVTLNGAG	4253	AEELAKVRAILAARPN	GSEK	True	0.000691452	AI design n°110:RMSD=2.13:nbContacts=88.00:pLDDT=85.27
KPEAAASDAELAKVKAILAARENGSEKWARLARRTAGAGGVTLNGAG	4246	DAELAKVKAILAAREN	GSEK	True	0.000690314	AI design n°94:RMSD=1.91:nbContacts=98.00:pLDDT=82.03
KPEAAASAAAEAAHFAALLAKLPGSKWARLARRTAGAGGVTLNGAG	4242	AAAEAAHFAALLAKLP	GSK	True	0.000689664	AI design n°224:RMSD=1.92:nbContacts=122.00:pLDDT=84.37
KPEAAASAAAEAAHFAALLASLPGSEAKWARLARRTAGAGGVTLNGAG	4237	AAAEAAHFAALLASLP	GSEAK	True	0.000688851	AI design n°227:RMSD=2.19:nbContacts=111.00:pLDDT=82.83
KPEAAASSAAEAAAFAALLAALPGSEKWARLARRTAGAGGVTLNGAG	4236	SAAEAAAFAALLAALP	GSEK	True	0.000688688	AI design n°256:RMSD=2.48:nbContacts=98.00:pLDDT=81.21
KPEAAASSEAERWAEALAALPGSEKWARLARRTAGAGGVTLNGAG	4229	SEAERWAEALAALP	GSEK	True	0.00068755	AI design n°15:RMSD=1.55:nbContacts=97.00:pLDDT=86.98
KPEAAASAEEEQARFAALLAALPGSEKWARLARRTAGAGGVTLNGAG	4210	AEEEQARFAALLAALP	GSEK	True	0.000684461	AI design n°250:RMSD=2.04:nbContacts=133.00:pLDDT=88.49
KPEAAASDAELAAVRAILAKDANGSEKWARLARRTAGAGGVTLNGAG	4208	DAELAAVRAILAKDAN	GSEK	True	0.000684136	AI design n°166:RMSD=1.89:nbContacts=83.00:pLDDT=80.35
KPEAAASSEAERWAEALAALPGSEAKWARLARRTAGAGGVTLNGAG	4201	SEAERWAEALAALP	GSEAK	True	0.000682998	AI design n°15:RMSD=1.55:nbContacts=97.00:pLDDT=86.98
KPEAAASMTPERLAILARRAANAGSEKWARLARRTAGAGGVTLNGAG	4191	MTPERLAILARRAANA	GSEK	True	0.000681372	AI design n°192:RMSD=2.91:nbContacts=88.00:pLDDT=53.88
KPEAAASAEELAKVKAILASRENGSEKWARLARRTAGAGGVTLNGAG	4178	AEELAKVKAILASREN	GSEK	True	0.000679259	AI design n°160:RMSD=2.02:nbContacts=98.00:pLDDT=77.10
KPEAAASMSSSQLYKQYGGGSEKWARLARRTAGAGGVTLNGAG	4174	MSSSQLYKQYGG	GSEK	True	0.000678608	Rational design n°44
KPEAAASMSSTQLYKQFGGGSEAKWARLARRTAGAGGVTLNGAG	4166	MSSTQLYKQFGG	GSEAK	True	0.000677308	Rational design n°52
KPEAAASDAELARVRAILAADENGSKWARLARRTAGAGGVTLNGAG	4164	DAELARVRAILAADEN	GSK	True	0.000676983	AI design n°180:RMSD=1.86:nbContacts=90.00:pLDDT=77.70
KPEAAASDAELARVRAILAARADGSKWARLARRTAGAGGVTLNGAG	4153	DAELARVRAILAARAD	GSK	True	0.000675194	AI design n°75:RMSD=1.61:nbContacts=89.00:pLDDT=86.01
KPEAAASAEELAKVKAILASRENGSEAKWARLARRTAGAGGVTLNGAG	4152	AEELAKVKAILASREN	GSEAK	True	0.000675032	AI design n°160:RMSD=2.02:nbContacts=98.00:pLDDT=77.10
KPEAAASAAELARVRAILAARPNGSEKWARLARRTAGAGGVTLNGAG	4146	AAELARVRAILAARPN	GSEK	True	0.000674056	AI design n°68:RMSD=2.18:nbContacts=85.00:pLDDT=85.35
KPEAAASAEELAKVKAILAKDADGSKWARLARRTAGAGGVTLNGAG	4144	AEELAKVKAILAKDAD	GSK	True	0.000673731	AI design n°156:RMSD=1.81:nbContacts=86.00:pLDDT=82.30
KPEAAASAAEEQAAFAALLAALPGSKWARLARRTAGAGGVTLNGAG	4134	AAEEQAAFAALLAALP	GSK	True	0.000672105	AI design n°273:RMSD=2.02:nbContacts=113.00:pLDDT=82.79
KPEAAASAAAEAAAEAALRAKLPGSKWARLARRTAGAGGVTLNGAG	4114	AAAEAAAEAALRAKLP	GSK	True	0.000668854	AI design n°231:RMSD=2.15:nbContacts=92.00:pLDDT=86.49
KPEAAASSALEQARFDALLAALPGSEKWARLARRTAGAGGVTLNGAG	4112	SALEQARFDALLAALP	GSEK	True	0.000668528	AI design n°264:RMSD=2.07:nbContacts=126.00:pLDDT=87.40
KPEAAASSSAERWAQALAALPGSEAKWARLARRTAGAGGVTLNGAG	4111	SSAERWAQALAALP	GSEAK	True	0.000668366	AI design n°50:RMSD=1.92:nbContacts=118.00:pLDDT=81.60
KPEAAASAAAERAHFAALLAALPGSKWARLARRTAGAGGVTLNGAG	4110	AAAERAHFAALLAALP	GSK	True	0.000668203	AI design n°222:RMSD=1.78:nbContacts=138.00:pLDDT=87.50
KPEAAASAPLILTDSPTLTGSEAKWARLARRTAGAGGVTLNGAG	4089	APLILTDSPTLT	GSEAK	True	0.000664789	AI design n°5:RMSD=4.49:nbContacts=75.00:pLDDT=47.60
KPEAAASAAAEAAEFAALLAALPGSKWARLARRTAGAGGVTLNGAG	4080	AAAEAAEFAALLAALP	GSK	True	0.000663326	AI design n°223:RMSD=1.84:nbContacts=120.00:pLDDT=83.59
KPEAAASMSSRQLWKQWGGGSKWARLARRTAGAGGVTLNGAG	4073	MSSRQLWKQWGG	GSK	True	0.000662188	Rational design n°102
KPEAAASAAEEQAHFDALLAKLPGSEAKWARLARRTAGAGGVTLNGAG	4070	AAEEQAHFDALLAKLP	GSEAK	True	0.0006617	AI design n°267:RMSD=1.80:nbContacts=133.00:pLDDT=86.90
KPEAAASAAELAAVRAILAKDANGSKWARLARRTAGAGGVTLNGAG	4065	AAELAAVRAILAKDAN	GSK	True	0.000660887	AI design n°140:RMSD=2.00:nbContacts=87.00:pLDDT=75.20
KPEAAASMSSQQLYKQYGGGSEAKWARLARRTAGAGGVTLNGAG	4056	MSSQQLYKQYGG	GSEAK	True	0.000659424	Rational design n°35
KPEAAASAAAEAAEFAALLAKLPGSKWARLARRTAGAGGVTLNGAG	4048	AAAEAAEFAALLAKLP	GSK	True	0.000658123	AI design n°239:RMSD=1.74:nbContacts=119.00:pLDDT=80.27
KPEAAASASSQEFFKQLAAAAAAGSKWARLARRTAGAGGVTLNGAG	4046	ASSQEFFKQLAAAAAA	GSK	True	0.000657798	Rational design n°8
KPEAAASAEEERNAQALAALPGSEKWARLARRTAGAGGVTLNGAG	4045	AEEERNAQALAALP	GSEK	True	0.000657636	AI design n°35:RMSD=2.19:nbContacts=94.00:pLDDT=89.67
KPEAAASAAELARVQAILAARPNGSEAKWARLARRTAGAGGVTLNGAG	4040	AAELARVQAILAARPN	GSEAK	True	0.000656823	AI design n°161:RMSD=2.20:nbContacts=105.00:pLDDT=86.13
KPEAAASAAAEQAHFAALLAKLPGSKWARLARRTAGAGGVTLNGAG	4028	AAAEQAHFAALLAKLP	GSK	True	0.000654872	AI design n°225:RMSD=1.81:nbContacts=126.00:pLDDT=82.34
KPEAAASMSASDQQLFKQFGGGSKWARLARRTAGAGGVTLNGAG	4024	MSASDQQLFKQFGG	GSK	True	0.000654221	Rational design n°16
KPEAAASAAAEAAEFAALLAKLPGSEAKWARLARRTAGAGGVTLNGAG	4021	AAAEAAEFAALLAKLP	GSEAK	True	0.000653734	AI design n°239:RMSD=1.74:nbContacts=119.00:pLDDT=80.27
KPEAAASAAAEAAHFAALLAKLPGSEAKWARLARRTAGAGGVTLNGAG	4011	AAAEAAHFAALLAKLP	GSEAK	True	0.000652108	AI design n°224:RMSD=1.92:nbContacts=122.00:pLDDT=84.37
KPEAAASMSSQQLYKQYGGGSEKWARLARRTAGAGGVTLNGAG	4007	MSSQQLYKQYGG	GSEK	True	0.000651458	Rational design n°35
KPEAAASMSSKQLWKQWGGGSEKWARLARRTAGAGGVTLNGAG	4006	MSSKQLWKQWGG	GSEK	True	0.000651295	Rational design n°93
KPEAAASSAAERFAAALAALPGSEKWARLARRTAGAGGVTLNGAG	4006	SAAERFAAALAALP	GSEK	True	0.000651295	AI design n°47:RMSD=2.12:nbContacts=100.00:pLDDT=91.74
KPEAAASSAAEEAAFAALLAALPGSKWARLARRTAGAGGVTLNGAG	4002	SAAEEAAFAALLAALP	GSK	True	0.000650645	AI design n°254:RMSD=2.48:nbContacts=104.00:pLDDT=85.77
KPEAAASSSELAKVKAILASRENGSKWARLARRTAGAGGVTLNGAG	3999	SSELAKVKAILASREN	GSK	True	0.000650157	AI design n°87:RMSD=2.03:nbContacts=99.00:pLDDT=74.56
KPEAAASMSSQQLFKQYGGGSEKWARLARRTAGAGGVTLNGAG	3992	MSSQQLFKQYGG	GSEK	True	0.000649019	Rational design n°32
KPEAAASDAELAKVRAILAARADGSEAKWARLARRTAGAGGVTLNGAG	3983	DAELAKVRAILAARAD	GSEAK	True	0.000647556	AI design n°96:RMSD=1.92:nbContacts=83.00:pLDDT=85.24
KPEAAASAAELAKVKAILAARPNGSEAKWARLARRTAGAGGVTLNGAG	3975	AAELAKVKAILAARPN	GSEAK	True	0.000646255	AI design n°88:RMSD=2.06:nbContacts=89.00:pLDDT=85.22
KPEAAASASSQQLFKQFGGGSKWARLARRTAGAGGVTLNGAG	3970	ASSQQLFKQFGG	GSK	True	0.000645442	Rational design n°12
KPEAAASAAELAEVKAILAADADGSEAKWARLARRTAGAGGVTLNGAG	3969	AAELAEVKAILAADAD	GSEAK	True	0.00064528	AI design n°97:RMSD=1.98:nbContacts=83.00:pLDDT=77.08
KPEAAASSAAEQAHFDALLAKLPGSKWARLARRTAGAGGVTLNGAG	3969	SAAEQAHFDALLAKLP	GSK	True	0.00064528	AI design n°247:RMSD=2.30:nbContacts=119.00:pLDDT=80.88
KPEAAASMSSRQLFKQWGGGSKWARLARRTAGAGGVTLNGAG	3960	MSSRQLFKQWGG	GSK	True	0.000643816	Rational design n°96
KPEAAASMSSQQLFKQYGGGSEAKWARLARRTAGAGGVTLNGAG	3941	MSSQQLFKQYGG	GSEAK	True	0.000640727	Rational design n°32
KPEAAASAAAEQAHFDALLASLPGSEKWARLARRTAGAGGVTLNGAG	3938	AAAEQAHFDALLASLP	GSEK	True	0.00064024	AI design n°276:RMSD=1.95:nbContacts=121.00:pLDDT=84.38
KPEAAASMSPERLAILARRAANAGSKWARLARRTAGAGGVTLNGAG	3932	MSPERLAILARRAANA	GSK	True	0.000639264	AI design n°191:RMSD=2.61:nbContacts=103.00:pLDDT=54.52
KPEAAASAEELARVRAILAARPNGSKWARLARRTAGAGGVTLNGAG	3923	AEELARVRAILAARPN	GSK	True	0.000637801	AI design n°113:RMSD=2.07:nbContacts=84.00:pLDDT=85.49
KPEAAASAAAEAAEFAALLAKLPGSEKWARLARRTAGAGGVTLNGAG	3879	AAAEAAEFAALLAKLP	GSEK	True	0.000630647	AI design n°239:RMSD=1.74:nbContacts=119.00:pLDDT=80.27
KPEAAASASSQQSSQESTTAATSGSKWARLARRTAGAGGVTLNGAG	3876	ASSQQSSQESTTAATS	GSK	True	0.00063016	Rational design n°3
KPEAAASTEEERNRQALAALPGSEKWARLARRTAGAGGVTLNGAG	3859	TEEERNRQALAALP	GSEK	True	0.000627396	AI design n°36:RMSD=2.25:nbContacts=95.00:pLDDT=91.02
KPEAAASAAAEQAHFAALLAKLPGSEKWARLARRTAGAGGVTLNGAG	3853	AAAEQAHFAALLAKLP	GSEK	True	0.00062642	AI design n°225:RMSD=1.81:nbContacts=126.00:pLDDT=82.34
KPEAAASMSSRQLYKQFGGGSKWARLARRTAGAGGVTLNGAG	3851	MSSRQLYKQFGG	GSK	True	0.000626095	Rational design n°97
KPEAAASAAELAAVRARLAADADGSEAKWARLARRTAGAGGVTLNGAG	3840	AAELAAVRARLAADAD	GSEAK	True	0.000624307	AI design n°111:RMSD=2.02:nbContacts=82.00:pLDDT=73.41
KPEAAASAAAERAHFAALLAALPGSEKWARLARRTAGAGGVTLNGAG	3830	AAAERAHFAALLAALP	GSEK	True	0.000622681	AI design n°222:RMSD=1.78:nbContacts=138.00:pLDDT=87.50
KPEAAASAAELARVRAILAARPNGSEAKWARLARRTAGAGGVTLNGAG	3821	AAELARVRAILAARPN	GSEAK	True	0.000621218	AI design n°68:RMSD=2.18:nbContacts=85.00:pLDDT=85.35
KPEAAASAAELAAVKAILAKDADGSEKWARLARRTAGAGGVTLNGAG	3811	AAELAAVKAILAKDAD	GSEK	True	0.000619592	AI design n°152:RMSD=2.12:nbContacts=88.00:pLDDT=75.74
KPEAAASMSSRQLWKQWGGGSEKWARLARRTAGAGGVTLNGAG	3808	MSSRQLWKQWGG	GSEK	True	0.000619104	Rational design n°102
KPEAAASASSQQLFKQFGAGGSKWARLARRTAGAGGVTLNGAG	3790	ASSQQLFKQFGAG	GSK	True	0.000616178	Rational design n°10
KPEAAASAAELAAVRARLAADADGSEKWARLARRTAGAGGVTLNGAG	3790	AAELAAVRARLAADAD	GSEK	True	0.000616178	AI design n°111:RMSD=2.02:nbContacts=82.00:pLDDT=73.41
KPEAAASAAELAEVKAILAKRENGSKWARLARRTAGAGGVTLNGAG	3783	AAELAEVKAILAKREN	GSK	True	0.00061504	AI design n°165:RMSD=2.08:nbContacts=102.00:pLDDT=74.92
KPEAAASMTPERLAILARRAANAGSEAKWARLARRTAGAGGVTLNGAG	3775	MTPERLAILARRAANA	GSEAK	True	0.000613739	AI design n°192:RMSD=2.91:nbContacts=88.00:pLDDT=53.88
KPEAAASAEELAKVKAILAKDADGSEAKWARLARRTAGAGGVTLNGAG	3774	AEELAKVKAILAKDAD	GSEAK	True	0.000613576	AI design n°156:RMSD=1.81:nbContacts=86.00:pLDDT=82.30
KPEAAASAAELAKVKAILAARENGSEKWARLARRTAGAGGVTLNGAG	3750	AAELAKVKAILAAREN	GSEK	True	0.000609675	AI design n°65:RMSD=2.07:nbContacts=100.00:pLDDT=77.40
KPEAAASAAAEQAHFDALLASLPGSKWARLARRTAGAGGVTLNGAG	3739	AAAEQAHFDALLASLP	GSK	True	0.000607886	AI design n°276:RMSD=1.95:nbContacts=121.00:pLDDT=84.38
KPEAAASAAELAAVKAILAKDANGSKWARLARRTAGAGGVTLNGAG	3731	AAELAAVKAILAKDAN	GSK	True	0.000606585	AI design n°124:RMSD=1.91:nbContacts=82.00:pLDDT=80.75
KPEAAASAEEEQARFAALLAALPGSEAKWARLARRTAGAGGVTLNGAG	3730	AEEEQARFAALLAALP	GSEAK	True	0.000606423	AI design n°250:RMSD=2.04:nbContacts=133.00:pLDDT=88.49
KPEAAASAEELAKVRAILAARPNGSEAKWARLARRTAGAGGVTLNGAG	3723	AEELAKVRAILAARPN	GSEAK	True	0.000605285	AI design n°110:RMSD=2.13:nbContacts=88.00:pLDDT=85.27
KPEAAASDAELAAVRAILAKDANGSEAKWARLARRTAGAGGVTLNGAG	3721	DAELAAVRAILAKDAN	GSEAK	True	0.00060496	AI design n°166:RMSD=1.89:nbContacts=83.00:pLDDT=80.35
KPEAAASTEAARNAAALAALPGSKWARLARRTAGAGGVTLNGAG	3718	TEAARNAAALAALP	GSK	True	0.000604472	AI design n°40:RMSD=2.35:nbContacts=125.00:pLDDT=84.35
KPEAAASAAELAAVRAILAKDANGSEKWARLARRTAGAGGVTLNGAG	3717	AAELAAVRAILAKDAN	GSEK	True	0.000604309	AI design n°140:RMSD=2.00:nbContacts=87.00:pLDDT=75.20
KPEAAASSAAEAAAFAALLAALPGSEAKWARLARRTAGAGGVTLNGAG	3715	SAAEAAAFAALLAALP	GSEAK	True	0.000603984	AI design n°256:RMSD=2.48:nbContacts=98.00:pLDDT=81.21
KPEAAASAAAEAAHFAALLAALPGSKWARLARRTAGAGGVTLNGAG	3708	AAAEAAHFAALLAALP	GSK	True	0.000602846	AI design n°212:RMSD=2.09:nbContacts=108.00:pLDDT=84.86
KPEAAASAEEEEAAFAALLAALPGSKWARLARRTAGAGGVTLNGAG	3693	AEEEEAAFAALLAALP	GSK	True	0.000600407	AI design n°233:RMSD=1.97:nbContacts=104.00:pLDDT=81.98
KPEAAASASSQQLFKQFGGSEKWARLARRTAGAGGVTLNGAG	3690	ASSQQLFKQFG	GSEK	True	0.00059992	Rational design n°13
KPEAAASAAAEAAAEAALRAKLPGSEAKWARLARRTAGAGGVTLNGAG	3681	AAAEAAAEAALRAKLP	GSEAK	True	0.000598456	AI design n°231:RMSD=2.15:nbContacts=92.00:pLDDT=86.49
KPEAAASAAAEAAEFAALLAALPGSEKWARLARRTAGAGGVTLNGAG	3677	AAAEAAEFAALLAALP	GSEK	True	0.000597806	AI design n°223:RMSD=1.84:nbContacts=120.00:pLDDT=83.59
KPEAAASSAELAKVKAILAARPNGSEAKWARLARRTAGAGGVTLNGAG	3674	SAELAKVKAILAARPN	GSEAK	True	0.000597318	AI design n°149:RMSD=1.96:nbContacts=93.00:pLDDT=86.62
KPEAAASSAEEQARFAALLAALPGSKWARLARRTAGAGGVTLNGAG	3672	SAEEQARFAALLAALP	GSK	True	0.000596993	AI design n°265:RMSD=2.10:nbContacts=117.00:pLDDT=85.06
KPEAAASAAELAKVKAILASRENGSEKWARLARRTAGAGGVTLNGAG	3661	AAELAKVKAILASREN	GSEK	True	0.000595205	AI design n°67:RMSD=2.04:nbContacts=91.00:pLDDT=77.48
KPEAAASAAELAKVKAILAKRANGSKWARLARRTAGAGGVTLNGAG	3657	AAELAKVKAILAKRAN	GSK	True	0.000594555	AI design n°99:RMSD=1.93:nbContacts=93.00:pLDDT=79.13
KPEAAASDAELAKVRAILAARADGSEKWARLARRTAGAGGVTLNGAG	3646	DAELAKVRAILAARAD	GSEK	True	0.000592766	AI design n°96:RMSD=1.92:nbContacts=83.00:pLDDT=85.24
KPEAAASAAELAEVRAILAKRADGSKWARLARRTAGAGGVTLNGAG	3644	AAELAEVRAILAKRAD	GSK	True	0.000592441	AI design n°78:RMSD=1.86:nbContacts=92.00:pLDDT=81.62
KPEAAASMSASDQQLFKQFGGGSEKWARLARRTAGAGGVTLNGAG	3640	MSASDQQLFKQFGG	GSEK	True	0.000591791	Rational design n°16
KPEAAASDAELARVRAILAADENGSEKWARLARRTAGAGGVTLNGAG	3640	DAELARVRAILAADEN	GSEK	True	0.000591791	AI design n°180:RMSD=1.86:nbContacts=90.00:pLDDT=77.70
KPEAAASSAELAKVKAILASRENGSKWARLARRTAGAGGVTLNGAG	3638	SAELAKVKAILASREN	GSK	True	0.000591466	AI design n°95:RMSD=2.09:nbContacts=96.00:pLDDT=72.76
KPEAAASDAELAEVRAILAADENGSKWARLARRTAGAGGVTLNGAG	3634	DAELAEVRAILAADEN	GSK	True	0.000590815	AI design n°100:RMSD=1.89:nbContacts=83.00:pLDDT=75.56
KPEAAASDAELAKVRAILAKRPNGSKWARLARRTAGAGGVTLNGAG	3626	DAELAKVRAILAKRPN	GSK	True	0.000589515	AI design n°147:RMSD=1.95:nbContacts=97.00:pLDDT=82.59
KPEAAASSAEEAARFAALLAALPGSKWARLARRTAGAGGVTLNGAG	3614	SAEEAARFAALLAALP	GSK	True	0.000587564	AI design n°252:RMSD=2.45:nbContacts=114.00:pLDDT=84.77
KPEAAASAAELAKVKAILASRENGSEAKWARLARRTAGAGGVTLNGAG	3611	AAELAKVKAILASREN	GSEAK	True	0.000587076	AI design n°67:RMSD=2.04:nbContacts=91.00:pLDDT=77.48
KPEAAASSEAERNAQALAALPGSKWARLARRTAGAGGVTLNGAG	3609	SEAERNAQALAALP	GSK	True	0.000586751	AI design n°55:RMSD=2.22:nbContacts=92.00:pLDDT=87.05
KPEAAASSALEQARFDALLAALPGSEAKWARLARRTAGAGGVTLNGAG	3608	SALEQARFDALLAALP	GSEAK	True	0.000586588	AI design n°264:RMSD=2.07:nbContacts=126.00:pLDDT=87.40
KPEAAASASSQQLFKQFGGSEAKWARLARRTAGAGGVTLNGAG	3575	ASSQQLFKQFG	GSEAK	True	0.000581223	Rational design n°13
KPEAAASSAELEKVRAILAKEPNGSKWARLARRTAGAGGVTLNGAG	3572	SAELEKVRAILAKEPN	GSK	True	0.000580735	AI design n°134:RMSD=2.03:nbContacts=89.00:pLDDT=81.10
KPEAAASAAEEQAHFDALLAKLPGSEKWARLARRTAGAGGVTLNGAG	3558	AAEEQAHFDALLAKLP	GSEK	True	0.000578459	AI design n°267:RMSD=1.80:nbContacts=133.00:pLDDT=86.90
KPEAAASAAAEQAHFAALLAKLPGSEAKWARLARRTAGAGGVTLNGAG	3547	AAAEQAHFAALLAKLP	GSEAK	True	0.000576671	AI design n°225:RMSD=1.81:nbContacts=126.00:pLDDT=82.34
KPEAAASAEEEAARFAALLAALPGSEKWARLARRTAGAGGVTLNGAG	3545	AEEEAARFAALLAALP	GSEK	True	0.000576346	AI design n°257:RMSD=1.94:nbContacts=128.00:pLDDT=85.84
KPEAAASSAELEKVRAILAKEPNGSEAKWARLARRTAGAGGVTLNGAG	3525	SAELEKVRAILAKEPN	GSEAK	True	0.000573094	AI design n°134:RMSD=2.03:nbContacts=89.00:pLDDT=81.10
KPEAAASDAELARVRAILAARADGSEAKWARLARRTAGAGGVTLNGAG	3521	DAELARVRAILAARAD	GSEAK	True	0.000572444	AI design n°75:RMSD=1.61:nbContacts=89.00:pLDDT=86.01
KPEAAASEAELARVRAILAARPNGSEKWARLARRTAGAGGVTLNGAG	3517	EAELARVRAILAARPN	GSEK	True	0.000571793	AI design n°103:RMSD=2.08:nbContacts=94.00:pLDDT=86.43
KPEAAASAAELAEVRAILAARPNGSKWARLARRTAGAGGVTLNGAG	3509	AAELAEVRAILAARPN	GSK	True	0.000570493	AI design n°114:RMSD=2.15:nbContacts=87.00:pLDDT=86.28
KPEAAASAAEEQAAFAALLAALPGSEKWARLARRTAGAGGVTLNGAG	3507	AAEEQAAFAALLAALP	GSEK	True	0.000570168	AI design n°273:RMSD=2.02:nbContacts=113.00:pLDDT=82.79
KPEAAASAAAEAAHFAALLAALPGSEKWARLARRTAGAGGVTLNGAG	3504	AAAEAAHFAALLAALP	GSEK	True	0.00056968	AI design n°212:RMSD=2.09:nbContacts=108.00:pLDDT=84.86
KPEAAASAAELAEVKAILAKRENGSEKWARLARRTAGAGGVTLNGAG	3502	AAELAEVKAILAKREN	GSEK	True	0.000569355	AI design n°165:RMSD=2.08:nbContacts=102.00:pLDDT=74.92
KPEAAASSAELAKVKAILASRENGSEKWARLARRTAGAGGVTLNGAG	3484	SAELAKVKAILASREN	GSEK	True	0.000566428	AI design n°95:RMSD=2.09:nbContacts=96.00:pLDDT=72.76
KPEAAASMSSTQLWKQYGGGSKWARLARRTAGAGGVTLNGAG	3479	MSSTQLWKQYGG	GSK	True	0.000565615	Rational design n°56
KPEAAASSAAEQAAFDALLAALPGSKWARLARRTAGAGGVTLNGAG	3470	SAAEQAAFDALLAALP	GSK	True	0.000564152	AI design n°219:RMSD=2.49:nbContacts=108.00:pLDDT=85.34
KPEAAASMSSRQLWKQWGGGSEAKWARLARRTAGAGGVTLNGAG	3462	MSSRQLWKQWGG	GSEAK	True	0.000562852	Rational design n°102
KPEAAASSAELEKVRAILAKEPNGSEKWARLARRTAGAGGVTLNGAG	3457	SAELEKVRAILAKEPN	GSEK	True	0.000562039	AI design n°134:RMSD=2.03:nbContacts=89.00:pLDDT=81.10
KPEAAASTEAARNAAALAALPGSEAKWARLARRTAGAGGVTLNGAG	3448	TEAARNAAALAALP	GSEAK	True	0.000560575	AI design n°40:RMSD=2.35:nbContacts=125.00:pLDDT=84.35
KPEAAASSAELAKVKAILASRENGSEAKWARLARRTAGAGGVTLNGAG	3446	SAELAKVKAILASREN	GSEAK	True	0.00056025	AI design n°95:RMSD=2.09:nbContacts=96.00:pLDDT=72.76
KPEAAASAAELAAVKAILAKDANGSEKWARLARRTAGAGGVTLNGAG	3441	AAELAAVKAILAKDAN	GSEK	True	0.000559437	AI design n°124:RMSD=1.91:nbContacts=82.00:pLDDT=80.75
KPEAAASDAELAEVRAILAARPDGSEKWARLARRTAGAGGVTLNGAG	3441	DAELAEVRAILAARPD	GSEK	True	0.000559437	AI design n°109:RMSD=1.89:nbContacts=101.00:pLDDT=84.90
KPEAAASMSSRQLFKQWGGGSEKWARLARRTAGAGGVTLNGAG	3429	MSSRQLFKQWGG	GSEK	True	0.000557486	Rational design n°96
KPEAAASAAELAKVKAILAARENGSEAKWARLARRTAGAGGVTLNGAG	3429	AAELAKVKAILAAREN	GSEAK	True	0.000557486	AI design n°65:RMSD=2.07:nbContacts=100.00:pLDDT=77.40
KPEAAASAAAEQAHFAALLASLPGSEAKWARLARRTAGAGGVTLNGAG	3429	AAAEQAHFAALLASLP	GSEAK	True	0.000557486	AI design n°269:RMSD=1.95:nbContacts=119.00:pLDDT=81.25
KPEAAASAAEEQAAFAALLAALPGSEAKWARLARRTAGAGGVTLNGAG	3421	AAEEQAAFAALLAALP	GSEAK	True	0.000556186	AI design n°273:RMSD=2.02:nbContacts=113.00:pLDDT=82.79
KPEAAASAAAEAARFAALLAALPGSEAKWARLARRTAGAGGVTLNGAG	3418	AAAEAARFAALLAALP	GSEAK	True	0.000555698	AI design n°205:RMSD=2.02:nbContacts=124.00:pLDDT=85.07
KPEAAASAAELAAVRAILAKDANGSEAKWARLARRTAGAGGVTLNGAG	3408	AAELAAVRAILAKDAN	GSEAK	True	0.000554072	AI design n°140:RMSD=2.00:nbContacts=87.00:pLDDT=75.20
KPEAAASAAELAEVKAILAADADGSEKWARLARRTAGAGGVTLNGAG	3397	AAELAEVKAILAADAD	GSEK	True	0.000552284	AI design n°97:RMSD=1.98:nbContacts=83.00:pLDDT=77.08
KPEAAASSAELAEVKAILAKRENGSKWARLARRTAGAGGVTLNGAG	3393	SAELAEVKAILAKREN	GSK	True	0.000551633	AI design n°104:RMSD=1.91:nbContacts=98.00:pLDDT=78.37
KPEAAASMSSKQLWKQWGGGSEAKWARLARRTAGAGGVTLNGAG	3386	MSSKQLWKQWGG	GSEAK	True	0.000550495	Rational design n°93
KPEAAASAAAERNAQALAALPGSKWARLARRTAGAGGVTLNGAG	3384	AAAERNAQALAALP	GSK	True	0.00055017	AI design n°53:RMSD=2.43:nbContacts=97.00:pLDDT=89.91
KPEAAASMSSNQLYKQYGGGSKWARLARRTAGAGGVTLNGAG	3374	MSSNQLYKQYGG	GSK	True	0.000548544	Rational design n°26
KPEAAASAAAEQAHFAALLASLPGSKWARLARRTAGAGGVTLNGAG	3374	AAAEQAHFAALLASLP	GSK	True	0.000548544	AI design n°269:RMSD=1.95:nbContacts=119.00:pLDDT=81.25
KPEAAASSAAERFAAALAALPGSEAKWARLARRTAGAGGVTLNGAG	3366	SAAERFAAALAALP	GSEAK	True	0.000547244	AI design n°47:RMSD=2.12:nbContacts=100.00:pLDDT=91.74
KPEAAASAAELAEVKAILAKDADGSEKWARLARRTAGAGGVTLNGAG	3363	AAELAEVKAILAKDAD	GSEK	True	0.000546756	AI design n°82:RMSD=1.84:nbContacts=81.00:pLDDT=75.66
KPEAAASSAAEQAAFDALLAALPGSEKWARLARRTAGAGGVTLNGAG	3362	SAAEQAAFDALLAALP	GSEK	True	0.000546594	AI design n°219:RMSD=2.49:nbContacts=108.00:pLDDT=85.34
KPEAAASSAELQKVREILAKDPNGSKWARLARRTAGAGGVTLNGAG	3361	SAELQKVREILAKDPN	GSK	True	0.000546431	AI design n°112:RMSD=1.93:nbContacts=96.00:pLDDT=77.50
KPEAAASAEELARVRAILAARPNGSEKWARLARRTAGAGGVTLNGAG	3357	AEELARVRAILAARPN	GSEK	True	0.000545781	AI design n°113:RMSD=2.07:nbContacts=84.00:pLDDT=85.49
KPEAAASSSELAKVKAILASRENGSEKWARLARRTAGAGGVTLNGAG	3354	SSELAKVKAILASREN	GSEK	True	0.000545293	AI design n°87:RMSD=2.03:nbContacts=99.00:pLDDT=74.56
KPEAAASDEELARVRAILAADPDGSEKWARLARRTAGAGGVTLNGAG	3345	DEELARVRAILAADPD	GSEK	True	0.00054383	AI design n°145:RMSD=2.29:nbContacts=92.00:pLDDT=78.37
KPEAAASAAEEQAHFDALLAKLPGSKWARLARRTAGAGGVTLNGAG	3344	AAEEQAHFDALLAKLP	GSK	True	0.000543667	AI design n°267:RMSD=1.80:nbContacts=133.00:pLDDT=86.90
KPEAAASSSELEKVKAILASRENGSKWARLARRTAGAGGVTLNGAG	3340	SSELEKVKAILASREN	GSK	True	0.000543017	AI design n°102:RMSD=1.99:nbContacts=84.00:pLDDT=78.60
KPEAAASAAAERAHFAALLAALPGSEAKWARLARRTAGAGGVTLNGAG	3339	AAAERAHFAALLAALP	GSEAK	True	0.000542854	AI design n°222:RMSD=1.78:nbContacts=138.00:pLDDT=87.50
KPEAAASAEAERWAEALAALPGSKWARLARRTAGAGGVTLNGAG	3322	AEAERWAEALAALP	GSK	True	0.00054009	AI design n°46:RMSD=1.59:nbContacts=93.00:pLDDT=85.32
KPEAAASAAELAEVRAILAARPDGSKWARLARRTAGAGGVTLNGAG	3315	AAELAEVRAILAARPD	GSK	True	0.000538952	AI design n°84:RMSD=2.10:nbContacts=86.00:pLDDT=76.24
KPEAAASSAEEAARFAALLAALPGSEAKWARLARRTAGAGGVTLNGAG	3313	SAEEAARFAALLAALP	GSEAK	True	0.000538627	AI design n°252:RMSD=2.45:nbContacts=114.00:pLDDT=84.77
KPEAAASASSQEFFKQLAAAAAAGSEKWARLARRTAGAGGVTLNGAG	3311	ASSQEFFKQLAAAAAA	GSEK	True	0.000538302	Rational design n°8
KPEAAASSAAEEAAFAALLAALPGSEKWARLARRTAGAGGVTLNGAG	3307	SAAEEAAFAALLAALP	GSEK	True	0.000537652	AI design n°254:RMSD=2.48:nbContacts=104.00:pLDDT=85.77
KPEAAASAEEEAARFAALLAALPGSEAKWARLARRTAGAGGVTLNGAG	3299	AEEEAARFAALLAALP	GSEAK	True	0.000536351	AI design n°257:RMSD=1.94:nbContacts=128.00:pLDDT=85.84
KPEAAASAALIETESPGLTGSKWARLARRTAGAGGVTLNGAG	3298	AALIETESPGLT	GSK	True	0.000536188	AI design n°2:RMSD=4.03:nbContacts=71.00:pLDDT=52.14
KPEAAASDAAARNAAALAALPGSKWARLARRTAGAGGVTLNGAG	3288	DAAARNAAALAALP	GSK	True	0.000534563	AI design n°22:RMSD=2.40:nbContacts=102.00:pLDDT=89.79
KPEAAASASSQQLFKQFGGGSEKWARLARRTAGAGGVTLNGAG	3281	ASSQQLFKQFGG	GSEK	True	0.000533425	Rational design n°12
KPEAAASAAELAKVKAILAKRENGSEAKWARLARRTAGAGGVTLNGAG	3277	AAELAKVKAILAKREN	GSEAK	True	0.000532774	AI design n°118:RMSD=2.15:nbContacts=90.00:pLDDT=73.22
KPEAAASEAELARVRAILAARPNGSEAKWARLARRTAGAGGVTLNGAG	3249	EAELARVRAILAARPN	GSEAK	True	0.000528222	AI design n°103:RMSD=2.08:nbContacts=94.00:pLDDT=86.43
KPEAAASMSAERRAILARRAANAGSEKWARLARRTAGAGGVTLNGAG	3246	MSAERRAILARRAANA	GSEK	True	0.000527734	AI design n°193:RMSD=2.75:nbContacts=86.00:pLDDT=56.31
KPEAAASMSSTQLWKQYGGGSEKWARLARRTAGAGGVTLNGAG	3242	MSSTQLWKQYGG	GSEK	True	0.000527084	Rational design n°56
KPEAAASEEELAKVREILAKEPNGSKWARLARRTAGAGGVTLNGAG	3229	EEELAKVREILAKEPN	GSK	True	0.00052497	AI design n°175:RMSD=2.10:nbContacts=98.00:pLDDT=82.23
KPEAAASAEAARWAEALAALPGSKWARLARRTAGAGGVTLNGAG	3215	AEAARWAEALAALP	GSK	True	0.000522694	AI design n°59:RMSD=1.58:nbContacts=100.00:pLDDT=83.60
KPEAAASTEAARNAAALAALPGSEKWARLARRTAGAGGVTLNGAG	3211	TEAARNAAALAALP	GSEK	True	0.000522044	AI design n°40:RMSD=2.35:nbContacts=125.00:pLDDT=84.35
KPEAAASDAELAEVRAILAARPDGSEAKWARLARRTAGAGGVTLNGAG	3211	DAELAEVRAILAARPD	GSEAK	True	0.000522044	AI design n°109:RMSD=1.89:nbContacts=101.00:pLDDT=84.90
KPEAAASAAAEQAEFAALLAKLPGSEAKWARLARRTAGAGGVTLNGAG	3205	AAAEQAEFAALLAKLP	GSEAK	True	0.000521068	AI design n°263:RMSD=1.96:nbContacts=134.00:pLDDT=88.80
KPEAAASDAELAEVRAILAARPNGSKWARLARRTAGAGGVTLNGAG	3195	DAELAEVRAILAARPN	GSK	True	0.000519443	AI design n°155:RMSD=1.91:nbContacts=98.00:pLDDT=87.87
KPEAAASDAELARVRAILAARADGSEKWARLARRTAGAGGVTLNGAG	3192	DAELARVRAILAARAD	GSEK	True	0.000518955	AI design n°75:RMSD=1.61:nbContacts=89.00:pLDDT=86.01
KPEAAASSAELQKVREILAKDPNGSEAKWARLARRTAGAGGVTLNGAG	3191	SAELQKVREILAKDPN	GSEAK	True	0.000518792	AI design n°112:RMSD=1.93:nbContacts=96.00:pLDDT=77.50
KPEAAASAAAERNAQALAALPGSEAKWARLARRTAGAGGVTLNGAG	3186	AAAERNAQALAALP	GSEAK	True	0.000517979	AI design n°53:RMSD=2.43:nbContacts=97.00:pLDDT=89.91
KPEAAASAAELAAVKAILAKDANGSEAKWARLARRTAGAGGVTLNGAG	3170	AAELAAVKAILAKDAN	GSEAK	True	0.000515378	AI design n°124:RMSD=1.91:nbContacts=82.00:pLDDT=80.75
KPEAAASAAELAAVRAILAKRPNGSEKWARLARRTAGAGGVTLNGAG	3168	AAELAAVRAILAKRPN	GSEK	True	0.000515053	AI design n°79:RMSD=2.09:nbContacts=98.00:pLDDT=84.84
KPEAAASMSASDQQLFKQFGGGSEAKWARLARRTAGAGGVTLNGAG	3158	MSASDQQLFKQFGG	GSEAK	True	0.000513427	Rational design n°16
KPEAAASDAELAKVRAILAADPNGSKWARLARRTAGAGGVTLNGAG	3157	DAELAKVRAILAADPN	GSK	True	0.000513265	AI design n°135:RMSD=2.13:nbContacts=85.00:pLDDT=77.57
KPEAAASAEAARWAEALAALPGSEKWARLARRTAGAGGVTLNGAG	3155	AEAARWAEALAALP	GSEK	True	0.000512939	AI design n°59:RMSD=1.58:nbContacts=100.00:pLDDT=83.60
KPEAAASSEAARWAAALAALPGSEKWARLARRTAGAGGVTLNGAG	3152	SEAARWAAALAALP	GSEK	True	0.000512452	AI design n°56:RMSD=1.50:nbContacts=101.00:pLDDT=87.12
KPEAAASAEAERWAEALAALPGSEKWARLARRTAGAGGVTLNGAG	3151	AEAERWAEALAALP	GSEK	True	0.000512289	AI design n°46:RMSD=1.59:nbContacts=93.00:pLDDT=85.32
KPEAAASAAAEQAHFAALLASLPGSEKWARLARRTAGAGGVTLNGAG	3151	AAAEQAHFAALLASLP	GSEK	True	0.000512289	AI design n°269:RMSD=1.95:nbContacts=119.00:pLDDT=81.25
KPEAAASSAAEQAAFDALLAALPGSEAKWARLARRTAGAGGVTLNGAG	3142	SAAEQAAFDALLAALP	GSEAK	True	0.000510826	AI design n°219:RMSD=2.49:nbContacts=108.00:pLDDT=85.34
KPEAAASAAELAEVKAILAKRENGSEAKWARLARRTAGAGGVTLNGAG	3141	AAELAEVKAILAKREN	GSEAK	True	0.000510663	AI design n°165:RMSD=2.08:nbContacts=102.00:pLDDT=74.92
KPEAAASAAAEQAHFQALLAKLPGSEKWARLARRTAGAGGVTLNGAG	3137	AAAEQAHFQALLAKLP	GSEK	True	0.000510013	AI design n°238:RMSD=2.07:nbContacts=114.00:pLDDT=80.71
KPEAAASAAELAKVKAILAKRENGSKWARLARRTAGAGGVTLNGAG	3133	AAELAKVKAILAKREN	GSK	True	0.000509363	AI design n°118:RMSD=2.15:nbContacts=90.00:pLDDT=73.22
KPEAAASAAELAEVRAILAKRADGSEAKWARLARRTAGAGGVTLNGAG	3120	AAELAEVRAILAKRAD	GSEAK	True	0.000507249	AI design n°78:RMSD=1.86:nbContacts=92.00:pLDDT=81.62
KPEAAASSAELAEVKAILAKRENGSEAKWARLARRTAGAGGVTLNGAG	3114	SAELAEVKAILAKREN	GSEAK	True	0.000506274	AI design n°104:RMSD=1.91:nbContacts=98.00:pLDDT=78.37
KPEAAASDAELAEVRAILAADENGSEKWARLARRTAGAGGVTLNGAG	3109	DAELAEVRAILAADEN	GSEK	True	0.000505461	AI design n°100:RMSD=1.89:nbContacts=83.00:pLDDT=75.56
KPEAAASSAELEEVRAILAKRENGSEKWARLARRTAGAGGVTLNGAG	3109	SAELEEVRAILAKREN	GSEK	True	0.000505461	AI design n°164:RMSD=2.05:nbContacts=92.00:pLDDT=80.32
KPEAAASMSPERLAIQARRAANAGSKWARLARRTAGAGGVTLNGAG	3106	MSPERLAIQARRAANA	GSK	True	0.000504973	AI design n°201:RMSD=2.61:nbContacts=78.00:pLDDT=55.98
KPEAAASAAAEAAAEAALRAKLPGSEKWARLARRTAGAGGVTLNGAG	3105	AAAEAAAEAALRAKLP	GSEK	True	0.00050481	AI design n°231:RMSD=2.15:nbContacts=92.00:pLDDT=86.49
KPEAAASAEEEEAAFAALLAALPGSEAKWARLARRTAGAGGVTLNGAG	3104	AEEEEAAFAALLAALP	GSEAK	True	0.000504648	AI design n°233:RMSD=1.97:nbContacts=104.00:pLDDT=81.98
KPEAAASDAELAKVRAILAKRPNGSEKWARLARRTAGAGGVTLNGAG	3100	DAELAKVRAILAKRPN	GSEK	True	0.000503998	AI design n°147:RMSD=1.95:nbContacts=97.00:pLDDT=82.59
KPEAAASSAELEEVRAILAKRENGSKWARLARRTAGAGGVTLNGAG	3100	SAELEEVRAILAKREN	GSK	True	0.000503998	AI design n°164:RMSD=2.05:nbContacts=92.00:pLDDT=80.32
KPEAAASSEAERNAQALAALPGSEAKWARLARRTAGAGGVTLNGAG	3099	SEAERNAQALAALP	GSEAK	True	0.000503835	AI design n°55:RMSD=2.22:nbContacts=92.00:pLDDT=87.05
KPEAAASASSQQSSQESTTAATSGSEAKWARLARRTAGAGGVTLNGAG	3098	ASSQQSSQESTTAATS	GSEAK	True	0.000503672	Rational design n°3
KPEAAASSAELAKVRAILAKRADGSKWARLARRTAGAGGVTLNGAG	3097	SAELAKVRAILAKRAD	GSK	True	0.00050351	AI design n°66:RMSD=1.88:nbContacts=89.00:pLDDT=83.62
KPEAAASAAELAEVRAILAKRADGSEKWARLARRTAGAGGVTLNGAG	3096	AAELAEVRAILAKRAD	GSEK	True	0.000503347	AI design n°78:RMSD=1.86:nbContacts=92.00:pLDDT=81.62
KPEAAASAEEERARFEALLAALPGSKWARLARRTAGAGGVTLNGAG	3089	AEEERARFEALLAALP	GSK	True	0.000502209	AI design n°211:RMSD=2.04:nbContacts=118.00:pLDDT=85.39
KPEAAASMSSKQLYKQYGGGSKWARLARRTAGAGGVTLNGAG	3087	MSSKQLYKQYGG	GSK	True	0.000501884	Rational design n°89
KPEAAASSSELAKVKAILASRENGSEAKWARLARRTAGAGGVTLNGAG	3084	SSELAKVKAILASREN	GSEAK	True	0.000501396	AI design n°87:RMSD=2.03:nbContacts=99.00:pLDDT=74.56
KPEAAASDEELARVRAILAADPDGSEAKWARLARRTAGAGGVTLNGAG	3060	DEELARVRAILAADPD	GSEAK	True	0.000497494	AI design n°145:RMSD=2.29:nbContacts=92.00:pLDDT=78.37
KPEAAASEAELAEVRAILAARPDGSKWARLARRTAGAGGVTLNGAG	3052	EAELAEVRAILAARPD	GSK	True	0.000496194	AI design n°133:RMSD=1.85:nbContacts=83.00:pLDDT=88.80
KPEAAASMSSSQLWKQYGGGSKWARLARRTAGAGGVTLNGAG	3050	MSSSQLWKQYGG	GSK	True	0.000495869	Rational design n°47
KPEAAASDAELARVRAILAADENGSEAKWARLARRTAGAGGVTLNGAG	3048	DAELARVRAILAADEN	GSEAK	True	0.000495543	AI design n°180:RMSD=1.86:nbContacts=90.00:pLDDT=77.70
KPEAAASEEELAKVRAILAKEPNGSKWARLARRTAGAGGVTLNGAG	3045	EEELAKVRAILAKEPN	GSK	True	0.000495056	AI design n°128:RMSD=2.02:nbContacts=91.00:pLDDT=82.73
KPEAAASAAAEAAEFAALLAALPGSEAKWARLARRTAGAGGVTLNGAG	3045	AAAEAAEFAALLAALP	GSEAK	True	0.000495056	AI design n°223:RMSD=1.84:nbContacts=120.00:pLDDT=83.59
KPEAAASAAELAAVKAILAARPNGSKWARLARRTAGAGGVTLNGAG	3035	AAELAAVKAILAARPN	GSK	True	0.00049343	AI design n°107:RMSD=2.15:nbContacts=96.00:pLDDT=87.50
KPEAAASAAELAKVRAILAKRPNGSKWARLARRTAGAGGVTLNGAG	3026	AAELAKVRAILAKRPN	GSK	True	0.000491967	AI design n°120:RMSD=2.00:nbContacts=87.00:pLDDT=83.50
KPEAAASSSELEKVKEILAKRENGSKWARLARRTAGAGGVTLNGAG	3003	SSELEKVKEILAKREN	GSK	True	0.000488227	AI design n°177:RMSD=2.11:nbContacts=81.00:pLDDT=77.32
KPEAAASAAELAAVRAILAKRPNGSEAKWARLARRTAGAGGVTLNGAG	3002	AAELAAVRAILAKRPN	GSEAK	True	0.000488065	AI design n°79:RMSD=2.09:nbContacts=98.00:pLDDT=84.84
KPEAAASASSKKFLKELTTAAAAGSKWARLARRTAGAGGVTLNGAG	3001	ASSKKFLKELTTAAAA	GSK	True	0.000487902	Rational design n°4
KPEAAASAAELAKVKAILAKRPNGSKWARLARRTAGAGGVTLNGAG	2997	AAELAKVKAILAKRPN	GSK	True	0.000487252	AI design n°143:RMSD=1.98:nbContacts=94.00:pLDDT=84.83
KPEAAASAAAEQAEFAALLAKLPGSEKWARLARRTAGAGGVTLNGAG	2995	AAAEQAEFAALLAKLP	GSEK	True	0.000486927	AI design n°263:RMSD=1.96:nbContacts=134.00:pLDDT=88.80
KPEAAASAAELAKVKAILAKRANGSEAKWARLARRTAGAGGVTLNGAG	2990	AAELAKVKAILAKRAN	GSEAK	True	0.000486114	AI design n°99:RMSD=1.93:nbContacts=93.00:pLDDT=79.13
KPEAAASSSELEKVKAILASRENGSEAKWARLARRTAGAGGVTLNGAG	2981	SSELEKVKAILASREN	GSEAK	True	0.000484651	AI design n°102:RMSD=1.99:nbContacts=84.00:pLDDT=78.60
KPEAAASAEEEEAAFAALLAALPGSEKWARLARRTAGAGGVTLNGAG	2980	AEEEEAAFAALLAALP	GSEK	True	0.000484488	AI design n°233:RMSD=1.97:nbContacts=104.00:pLDDT=81.98
KPEAAASDAELAEVRAILAADENGSEAKWARLARRTAGAGGVTLNGAG	2975	DAELAEVRAILAADEN	GSEAK	True	0.000483675	AI design n°100:RMSD=1.89:nbContacts=83.00:pLDDT=75.56
KPEAAASDAELAKVRAILAKRPNGSEAKWARLARRTAGAGGVTLNGAG	2974	DAELAKVRAILAKRPN	GSEAK	True	0.000483513	AI design n°147:RMSD=1.95:nbContacts=97.00:pLDDT=82.59
KPEAAASAAAEEAHFAALLAKLPGSKWARLARRTAGAGGVTLNGAG	2969	AAAEEAHFAALLAKLP	GSK	True	0.0004827	AI design n°266:RMSD=2.15:nbContacts=122.00:pLDDT=88.69
KPEAAASAAAEQAEFAALLAKLPGSKWARLARRTAGAGGVTLNGAG	2969	AAAEQAEFAALLAKLP	GSK	True	0.0004827	AI design n°263:RMSD=1.96:nbContacts=134.00:pLDDT=88.80
KPEAAASEEELAKVREILAKEPNGSEKWARLARRTAGAGGVTLNGAG	2967	EEELAKVREILAKEPN	GSEK	True	0.000482374	AI design n°175:RMSD=2.10:nbContacts=98.00:pLDDT=82.23
KPEAAASMSPERLAILARRAANAGSEKWARLARRTAGAGGVTLNGAG	2965	MSPERLAILARRAANA	GSEK	True	0.000482049	AI design n°191:RMSD=2.61:nbContacts=103.00:pLDDT=54.52
KPEAAASAQAARNAQALAALPGSEAKWARLARRTAGAGGVTLNGAG	2963	AQAARNAQALAALP	GSEAK	True	0.000481724	AI design n°30:RMSD=1.97:nbContacts=103.00:pLDDT=87.78
KPEAAASAAELAKVKAILAKRANGSEKWARLARRTAGAGGVTLNGAG	2960	AAELAKVKAILAKRAN	GSEK	True	0.000481236	AI design n°99:RMSD=1.93:nbContacts=93.00:pLDDT=79.13
KPEAAASSEAARWAAALAALPGSKWARLARRTAGAGGVTLNGAG	2958	SEAARWAAALAALP	GSK	True	0.000480911	AI design n°56:RMSD=1.50:nbContacts=101.00:pLDDT=87.12
KPEAAASAAELAKVKAILAKRENGSEKWARLARRTAGAGGVTLNGAG	2942	AAELAKVKAILAKREN	GSEK	True	0.00047831	AI design n°118:RMSD=2.15:nbContacts=90.00:pLDDT=73.22
KPEAAASASSQQLFKQFGAGGSEKWARLARRTAGAGGVTLNGAG	2942	ASSQQLFKQFGAG	GSEK	True	0.00047831	Rational design n°10
KPEAAASMSSRQLFKQWGGGSEAKWARLARRTAGAGGVTLNGAG	2942	MSSRQLFKQWGG	GSEAK	True	0.00047831	Rational design n°96
KPEAAASSSELEKVKEILAKRENGSEKWARLARRTAGAGGVTLNGAG	2937	SSELEKVKEILAKREN	GSEK	True	0.000477497	AI design n°177:RMSD=2.11:nbContacts=81.00:pLDDT=77.32
KPEAAASAEEERARFEALLAALPGSEKWARLARRTAGAGGVTLNGAG	2935	AEEERARFEALLAALP	GSEK	True	0.000477172	AI design n°211:RMSD=2.04:nbContacts=118.00:pLDDT=85.39
KPEAAASAQAARNAQALAALPGSKWARLARRTAGAGGVTLNGAG	2930	AQAARNAQALAALP	GSK	True	0.000476359	AI design n°30:RMSD=1.97:nbContacts=103.00:pLDDT=87.78
KPEAAASASSQQTTQQAATTTTTGSKWARLARRTAGAGGVTLNGAG	2930	ASSQQTTQQAATTTTT	GSK	True	0.000476359	Rational design n°5
KPEAAASMSSRQLFKQFGGGSKWARLARRTAGAGGVTLNGAG	2930	MSSRQLFKQFGG	GSK	True	0.000476359	Rational design n°94
KPEAAASASSQQLFKQFGTAGAGGSKWARLARRTAGAGGVTLNGAG	2929	ASSQQLFKQFGTAGAG	GSK	True	0.000476196	Rational design n°1
KPEAAASAAELAEVRAILAARPDGSEKWARLARRTAGAGGVTLNGAG	2929	AAELAEVRAILAARPD	GSEK	True	0.000476196	AI design n°84:RMSD=2.10:nbContacts=86.00:pLDDT=76.24
KPEAAASAAELAEVRAILAARPDGSEAKWARLARRTAGAGGVTLNGAG	2925	AAELAEVRAILAARPD	GSEAK	True	0.000475546	AI design n°84:RMSD=2.10:nbContacts=86.00:pLDDT=76.24
KPEAAASMDAERAAILARRAANAGSKWARLARRTAGAGGVTLNGAG	2924	MDAERAAILARRAANA	GSK	True	0.000475384	AI design n°200:RMSD=2.68:nbContacts=88.00:pLDDT=67.95
KPEAAASDAELAEVRAILAARPNGSEAKWARLARRTAGAGGVTLNGAG	2923	DAELAEVRAILAARPN	GSEAK	True	0.000475221	AI design n°155:RMSD=1.91:nbContacts=98.00:pLDDT=87.87
KPEAAASAEELAKVKAILAKDADGSEKWARLARRTAGAGGVTLNGAG	2917	AEELAKVKAILAKDAD	GSEK	True	0.000474245	AI design n°156:RMSD=1.81:nbContacts=86.00:pLDDT=82.30
KPEAAASMSPERLAILARRAANAGSEAKWARLARRTAGAGGVTLNGAG	2917	MSPERLAILARRAANA	GSEAK	True	0.000474245	AI design n°191:RMSD=2.61:nbContacts=103.00:pLDDT=54.52
KPEAAASAQAERDAAALAALPGSKWARLARRTAGAGGVTLNGAG	2911	AQAERDAAALAALP	GSK	True	0.00047327	AI design n°29:RMSD=1.97:nbContacts=91.00:pLDDT=89.90
KPEAAASSAELAEVKAILAKRENGSEKWARLARRTAGAGGVTLNGAG	2908	SAELAEVKAILAKREN	GSEK	True	0.000472782	AI design n°104:RMSD=1.91:nbContacts=98.00:pLDDT=78.37
KPEAAASEAELAKVRAILAARPNGSKWARLARRTAGAGGVTLNGAG	2900	EAELAKVRAILAARPN	GSK	True	0.000471482	AI design n°71:RMSD=2.07:nbContacts=89.00:pLDDT=86.52
KPEAAASSSELAEVKAILASRENGSKWARLARRTAGAGGVTLNGAG	2900	SSELAEVKAILASREN	GSK	True	0.000471482	AI design n°172:RMSD=2.08:nbContacts=103.00:pLDDT=75.90
KPEAAASASSQQLFKQFGAGGSEAKWARLARRTAGAGGVTLNGAG	2895	ASSQQLFKQFGAG	GSEAK	True	0.000470669	Rational design n°10
KPEAAASAAEEAAVKAILAARPDGSKWARLARRTAGAGGVTLNGAG	2891	AAEEAAVKAILAARPD	GSK	True	0.000470018	AI design n°136:RMSD=2.16:nbContacts=109.00:pLDDT=75.19
KPEAAASASSQQSSQESTTAATSGSEKWARLARRTAGAGGVTLNGAG	2881	ASSQQSSQESTTAATS	GSEK	True	0.000468393	Rational design n°3
KPEAAASMSSNQLYKQYGGGSEKWARLARRTAGAGGVTLNGAG	2878	MSSNQLYKQYGG	GSEK	True	0.000467905	Rational design n°26
KPEAAASMSSRQLYKQFGGGSEKWARLARRTAGAGGVTLNGAG	2869	MSSRQLYKQFGG	GSEK	True	0.000466442	Rational design n°97
KPEAAASAAELAEVRAILAARADGSKWARLARRTAGAGGVTLNGAG	2868	AAELAEVRAILAARAD	GSK	True	0.000466279	AI design n°148:RMSD=1.99:nbContacts=88.00:pLDDT=72.58
KPEAAASSAEEAARFAALLAALPGSEKWARLARRTAGAGGVTLNGAG	2865	SAEEAARFAALLAALP	GSEK	True	0.000465791	AI design n°252:RMSD=2.45:nbContacts=114.00:pLDDT=84.77
KPEAAASEAELAKVREILAKEPNGSKWARLARRTAGAGGVTLNGAG	2864	EAELAKVREILAKEPN	GSK	True	0.000465629	AI design n°171:RMSD=2.10:nbContacts=85.00:pLDDT=78.00
KPEAAASMSPERLAIQARRAANAGSEAKWARLARRTAGAGGVTLNGAG	2859	MSPERLAIQARRAANA	GSEAK	True	0.000464816	AI design n°201:RMSD=2.61:nbContacts=78.00:pLDDT=55.98
KPEAAASEAELAKVREILAKEPNGSEAKWARLARRTAGAGGVTLNGAG	2859	EAELAKVREILAKEPN	GSEAK	True	0.000464816	AI design n°171:RMSD=2.10:nbContacts=85.00:pLDDT=78.00
KPEAAASEEELAKVREILAKEPNGSEAKWARLARRTAGAGGVTLNGAG	2851	EEELAKVREILAKEPN	GSEAK	True	0.000463515	AI design n°175:RMSD=2.10:nbContacts=98.00:pLDDT=82.23
KPEAAASSSELEKVKAILASRENGSEKWARLARRTAGAGGVTLNGAG	2849	SSELEKVKAILASREN	GSEK	True	0.00046319	AI design n°102:RMSD=1.99:nbContacts=84.00:pLDDT=78.60
KPEAAASSAELQKVREILAKDPNGSEKWARLARRTAGAGGVTLNGAG	2846	SAELQKVREILAKDPN	GSEK	True	0.000462702	AI design n°112:RMSD=1.93:nbContacts=96.00:pLDDT=77.50
KPEAAASSAELAKVKAILAADENGSKWARLARRTAGAGGVTLNGAG	2845	SAELAKVKAILAADEN	GSK	True	0.00046254	AI design n°162:RMSD=2.12:nbContacts=82.00:pLDDT=78.70
KPEAAASMSSTQLWKQYGGGSEAKWARLARRTAGAGGVTLNGAG	2828	MSSTQLWKQYGG	GSEAK	True	0.000459776	Rational design n°56
KPEAAASAALIETESPGLTGSEAKWARLARRTAGAGGVTLNGAG	2827	AALIETESPGLT	GSEAK	True	0.000459613	AI design n°2:RMSD=4.03:nbContacts=71.00:pLDDT=52.14
KPEAAASDAELAKVRAILAARPNGSKWARLARRTAGAGGVTLNGAG	2819	DAELAKVRAILAARPN	GSK	True	0.000458313	AI design n°168:RMSD=1.97:nbContacts=99.00:pLDDT=85.71
KPEAAASSAELEEVRAILAKRENGSEAKWARLARRTAGAGGVTLNGAG	2815	SAELEEVRAILAKREN	GSEAK	True	0.000457662	AI design n°164:RMSD=2.05:nbContacts=92.00:pLDDT=80.32
KPEAAASEAELAKVREILAKEPNGSEKWARLARRTAGAGGVTLNGAG	2813	EAELAKVREILAKEPN	GSEK	True	0.000457337	AI design n°171:RMSD=2.10:nbContacts=85.00:pLDDT=78.00
KPEAAASASSQEFFKQLAAAAAAGSEAKWARLARRTAGAGGVTLNGAG	2806	ASSQEFFKQLAAAAAA	GSEAK	True	0.000456199	Rational design n°8
KPEAAASAEEERARFEALLAALPGSEAKWARLARRTAGAGGVTLNGAG	2803	AEEERARFEALLAALP	GSEAK	True	0.000455711	AI design n°211:RMSD=2.04:nbContacts=118.00:pLDDT=85.39
KPEAAASAEELARVRAILAARPNGSEAKWARLARRTAGAGGVTLNGAG	2803	AEELARVRAILAARPN	GSEAK	True	0.000455711	AI design n°113:RMSD=2.07:nbContacts=84.00:pLDDT=85.49
KPEAAASAAEEAAVKAILAARPDGSEKWARLARRTAGAGGVTLNGAG	2798	AAEEAAVKAILAARPD	GSEK	True	0.000454898	AI design n°136:RMSD=2.16:nbContacts=109.00:pLDDT=75.19
KPEAAASSAEEQARFAALLAALPGSEAKWARLARRTAGAGGVTLNGAG	2787	SAEEQARFAALLAALP	GSEAK	True	0.00045311	AI design n°265:RMSD=2.10:nbContacts=117.00:pLDDT=85.06
KPEAAASSAELAKVRAILAKRADGSEAKWARLARRTAGAGGVTLNGAG	2778	SAELAKVRAILAKRAD	GSEAK	True	0.000451647	AI design n°66:RMSD=1.88:nbContacts=89.00:pLDDT=83.62
KPEAAASAEAARWAEALAALPGSEAKWARLARRTAGAGGVTLNGAG	2772	AEAARWAEALAALP	GSEAK	True	0.000450671	AI design n°59:RMSD=1.58:nbContacts=100.00:pLDDT=83.60
KPEAAASAAAEAAHFAALLAALPGSEAKWARLARRTAGAGGVTLNGAG	2768	AAAEAAHFAALLAALP	GSEAK	True	0.000450021	AI design n°212:RMSD=2.09:nbContacts=108.00:pLDDT=84.86
KPEAAASSEAERNAQALAALPGSEKWARLARRTAGAGGVTLNGAG	2766	SEAERNAQALAALP	GSEK	True	0.000449696	AI design n°55:RMSD=2.22:nbContacts=92.00:pLDDT=87.05
KPEAAASSAELAKVKAILAADENGSEKWARLARRTAGAGGVTLNGAG	2758	SAELAKVKAILAADEN	GSEK	True	0.000448395	AI design n°162:RMSD=2.12:nbContacts=82.00:pLDDT=78.70
KPEAAASMSSNQLYKQYGGGSEAKWARLARRTAGAGGVTLNGAG	2753	MSSNQLYKQYGG	GSEAK	True	0.000447582	Rational design n°26
KPEAAASAAAEAARFAALQAALPGSKWARLARRTAGAGGVTLNGAG	2748	AAAEAARFAALQAALP	GSK	True	0.000446769	AI design n°271:RMSD=2.27:nbContacts=144.00:pLDDT=82.37
KPEAAASEAELAEVRAILAARPDGSEAKWARLARRTAGAGGVTLNGAG	2745	EAELAEVRAILAARPD	GSEAK	True	0.000446282	AI design n°133:RMSD=1.85:nbContacts=83.00:pLDDT=88.80
KPEAAASMDAERAAILARRAANAGSEAKWARLARRTAGAGGVTLNGAG	2738	MDAERAAILARRAANA	GSEAK	True	0.000445144	AI design n°200:RMSD=2.68:nbContacts=88.00:pLDDT=67.95
KPEAAASDAAARNAAALAALPGSEAKWARLARRTAGAGGVTLNGAG	2731	DAAARNAAALAALP	GSEAK	True	0.000444006	AI design n°22:RMSD=2.40:nbContacts=102.00:pLDDT=89.79
KPEAAASDAAARNAAALAALPGSEKWARLARRTAGAGGVTLNGAG	2728	DAAARNAAALAALP	GSEK	True	0.000443518	AI design n°22:RMSD=2.40:nbContacts=102.00:pLDDT=89.79
KPEAAASAAAEQAREAALRAALPGSKWARLARRTAGAGGVTLNGAG	2727	AAAEQAREAALRAALP	GSK	True	0.000443355	AI design n°228:RMSD=1.48:nbContacts=139.00:pLDDT=83.39
KPEAAASSSAARNAQALAALPGSKWARLARRTAGAGGVTLNGAG	2721	SSAARNAQALAALP	GSK	True	0.00044238	AI design n°61:RMSD=2.32:nbContacts=103.00:pLDDT=86.83
KPEAAASAEAERWAEALAALPGSEAKWARLARRTAGAGGVTLNGAG	2719	AEAERWAEALAALP	GSEAK	True	0.000442055	AI design n°46:RMSD=1.59:nbContacts=93.00:pLDDT=85.32
KPEAAASAAELAKVKAILAKRPNGSEKWARLARRTAGAGGVTLNGAG	2717	AAELAKVKAILAKRPN	GSEK	True	0.00044173	AI design n°143:RMSD=1.98:nbContacts=94.00:pLDDT=84.83
KPEAAASSAAEEAAFAALLAALPGSEAKWARLARRTAGAGGVTLNGAG	2717	SAAEEAAFAALLAALP	GSEAK	True	0.00044173	AI design n°254:RMSD=2.48:nbContacts=104.00:pLDDT=85.77
KPEAAASAAAEQAHFDALLAKLPGSEAKWARLARRTAGAGGVTLNGAG	2709	AAAEQAHFDALLAKLP	GSEAK	True	0.000440429	AI design n°237:RMSD=1.80:nbContacts=131.00:pLDDT=84.68
KPEAAASSAELAKVRAILAKRADGSEKWARLARRTAGAGGVTLNGAG	2690	SAELAKVRAILAKRAD	GSEK	True	0.00043734	AI design n°66:RMSD=1.88:nbContacts=89.00:pLDDT=83.62
KPEAAASSAEEQARFAALLAALPGSEKWARLARRTAGAGGVTLNGAG	2676	SAEEQARFAALLAALP	GSEK	True	0.000435064	AI design n°265:RMSD=2.10:nbContacts=117.00:pLDDT=85.06
KPEAAASAALIETESPGLTGSEKWARLARRTAGAGGVTLNGAG	2661	AALIETESPGLT	GSEK	True	0.000432625	AI design n°2:RMSD=4.03:nbContacts=71.00:pLDDT=52.14
KPEAAASEEELAKVRAILAKEPNGSEKWARLARRTAGAGGVTLNGAG	2649	EEELAKVRAILAKEPN	GSEK	True	0.000430674	AI design n°128:RMSD=2.02:nbContacts=91.00:pLDDT=82.73
KPEAAASMSSRQLWKQFGGGSKWARLARRTAGAGGVTLNGAG	2647	MSSRQLWKQFGG	GSK	True	0.000430349	Rational design n°100
KPEAAASEEELKKVREILAKRPNGSKWARLARRTAGAGGVTLNGAG	2635	EEELKKVREILAKRPN	GSK	True	0.000428398	AI design n°138:RMSD=1.93:nbContacts=93.00:pLDDT=82.36
KPEAAASAAEEAAVKAILAARPDGSEAKWARLARRTAGAGGVTLNGAG	2635	AAEEAAVKAILAARPD	GSEAK	True	0.000428398	AI design n°136:RMSD=2.16:nbContacts=109.00:pLDDT=75.19
KPEAAASAQAARNAQALAALPGSEKWARLARRTAGAGGVTLNGAG	2626	AQAARNAQALAALP	GSEK	True	0.000426935	AI design n°30:RMSD=1.97:nbContacts=103.00:pLDDT=87.78
KPEAAASMSSRQLYKQFGGGSEAKWARLARRTAGAGGVTLNGAG	2618	MSSRQLYKQFGG	GSEAK	True	0.000425634	Rational design n°97
KPEAAASSAAARFAEALAALPGSKWARLARRTAGAGGVTLNGAG	2611	SAAARFAEALAALP	GSK	True	0.000424496	AI design n°54:RMSD=2.03:nbContacts=100.00:pLDDT=92.26
KPEAAASASSQQLFKQFGGGSEAKWARLARRTAGAGGVTLNGAG	2607	ASSQQLFKQFGG	GSEAK	True	0.000423846	Rational design n°12
KPEAAASDAELAEVRAILAARPNGSEKWARLARRTAGAGGVTLNGAG	2592	DAELAEVRAILAARPN	GSEK	True	0.000421407	AI design n°155:RMSD=1.91:nbContacts=98.00:pLDDT=87.87
KPEAAASSSELARVRAILASRPNGSKWARLARRTAGAGGVTLNGAG	2587	SSELARVRAILASRPN	GSK	True	0.000420594	AI design n°176:RMSD=2.25:nbContacts=81.00:pLDDT=82.72
KPEAAASASSEQFIKQFTTASAAGSKWARLARRTAGAGGVTLNGAG	2586	ASSEQFIKQFTTASAA	GSK	True	0.000420432	Rational design n°6
KPEAAASEAELAAVKAILAKRENGSKWARLARRTAGAGGVTLNGAG	2585	EAELAAVKAILAKREN	GSK	True	0.000420269	AI design n°62:RMSD=2.02:nbContacts=92.00:pLDDT=78.98
KPEAAASAAAERNAQALAALPGSEKWARLARRTAGAGGVTLNGAG	2584	AAAERNAQALAALP	GSEK	True	0.000420106	AI design n°53:RMSD=2.43:nbContacts=97.00:pLDDT=89.91
KPEAAASDAELAKVRAILAADPNGSEKWARLARRTAGAGGVTLNGAG	2570	DAELAKVRAILAADPN	GSEK	True	0.00041783	AI design n°135:RMSD=2.13:nbContacts=85.00:pLDDT=77.57
KPEAAASSSAARNAEALAALPGSKWARLARRTAGAGGVTLNGAG	2566	SSAARNAEALAALP	GSK	True	0.00041718	AI design n°52:RMSD=2.36:nbContacts=112.00:pLDDT=87.58
KPEAAASASSQQFFKQFAAAAAAGSKWARLARRTAGAGGVTLNGAG	2565	ASSQQFFKQFAAAAAA	GSK	True	0.000417017	Rational design n°2
KPEAAASSAELAKVRAILAARADGSKWARLARRTAGAGGVTLNGAG	2557	SAELAKVRAILAARAD	GSK	True	0.000415717	AI design n°139:RMSD=2.03:nbContacts=84.00:pLDDT=81.55
KPEAAASMDPARAAILARRAANAGSKWARLARRTAGAGGVTLNGAG	2555	MDPARAAILARRAANA	GSK	True	0.000415392	AI design n°195:RMSD=2.36:nbContacts=77.00:pLDDT=56.45
KPEAAASEAELAEVRAILAARPDGSEKWARLARRTAGAGGVTLNGAG	2551	EAELAEVRAILAARPD	GSEK	True	0.000414741	AI design n°133:RMSD=1.85:nbContacts=83.00:pLDDT=88.80
KPEAAASAAELAEVQAILAADENGSEAKWARLARRTAGAGGVTLNGAG	2547	AAELAEVQAILAADEN	GSEAK	True	0.000414091	AI design n°169:RMSD=2.05:nbContacts=85.00:pLDDT=70.33
KPEAAASMSSSQLWKQYGGGSEKWARLARRTAGAGGVTLNGAG	2542	MSSSQLWKQYGG	GSEK	True	0.000413278	Rational design n°47
KPEAAASAAAEEAHFAALLAKLPGSEKWARLARRTAGAGGVTLNGAG	2541	AAAEEAHFAALLAKLP	GSEK	True	0.000413115	AI design n°266:RMSD=2.15:nbContacts=122.00:pLDDT=88.69
KPEAAASDAELAKVRAILAARPNGSEKWARLARRTAGAGGVTLNGAG	2537	DAELAKVRAILAARPN	GSEK	True	0.000412465	AI design n°168:RMSD=1.97:nbContacts=99.00:pLDDT=85.71
KPEAAASAAELAEVRAILAARPNGSEKWARLARRTAGAGGVTLNGAG	2534	AAELAEVRAILAARPN	GSEK	True	0.000411977	AI design n°114:RMSD=2.15:nbContacts=87.00:pLDDT=86.28
KPEAAASASSQQTTQQAATTTTTGSEAKWARLARRTAGAGGVTLNGAG	2522	ASSQQTTQQAATTTTT	GSEAK	True	0.000410026	Rational design n°5
KPEAAASAQAERDAAALAALPGSEAKWARLARRTAGAGGVTLNGAG	2514	AQAERDAAALAALP	GSEAK	True	0.000408726	AI design n°29:RMSD=1.97:nbContacts=91.00:pLDDT=89.90
KPEAAASEAELAAVKAILAKRENGSEAKWARLARRTAGAGGVTLNGAG	2512	EAELAAVKAILAKREN	GSEAK	True	0.000408401	AI design n°62:RMSD=2.02:nbContacts=92.00:pLDDT=78.98
KPEAAASAAELARVRAILAARPDGSKWARLARRTAGAGGVTLNGAG	2509	AAELARVRAILAARPD	GSK	True	0.000407913	AI design n°132:RMSD=1.96:nbContacts=90.00:pLDDT=85.48
KPEAAASAAAEAAKEAALRAKLPGSKWARLARRTAGAGGVTLNGAG	2506	AAAEAAKEAALRAKLP	GSK	True	0.000407425	AI design n°229:RMSD=2.18:nbContacts=98.00:pLDDT=83.52
KPEAAASAAAEEAHFAALLAKLPGSEAKWARLARRTAGAGGVTLNGAG	2505	AAAEEAHFAALLAKLP	GSEAK	True	0.000407263	AI design n°266:RMSD=2.15:nbContacts=122.00:pLDDT=88.69
KPEAAASASSQQTTQQAATTTTTGSEKWARLARRTAGAGGVTLNGAG	2501	ASSQQTTQQAATTTTT	GSEK	True	0.000406612	Rational design n°5
KPEAAASSEAARWAAALAALPGSEAKWARLARRTAGAGGVTLNGAG	2492	SEAARWAAALAALP	GSEAK	True	0.000405149	AI design n°56:RMSD=1.50:nbContacts=101.00:pLDDT=87.12
KPEAAASAAELAAVKAALAKDANGSKWARLARRTAGAGGVTLNGAG	2486	AAELAAVKAALAKDAN	GSK	True	0.000404174	AI design n°122:RMSD=2.50:nbContacts=95.00:pLDDT=75.70
KPEAAASMSPERLAIQARRAANAGSEKWARLARRTAGAGGVTLNGAG	2477	MSPERLAIQARRAANA	GSEK	True	0.00040271	AI design n°201:RMSD=2.61:nbContacts=78.00:pLDDT=55.98
KPEAAASEEELKKVREILAKRPNGSEAKWARLARRTAGAGGVTLNGAG	2475	EEELKKVREILAKRPN	GSEAK	True	0.000402385	AI design n°138:RMSD=1.93:nbContacts=93.00:pLDDT=82.36
KPEAAASMSPERAAILARRAANAGSKWARLARRTAGAGGVTLNGAG	2473	MSPERAAILARRAANA	GSK	True	0.00040206	AI design n°186:RMSD=2.27:nbContacts=75.00:pLDDT=56.60
KPEAAASAAELAEVQAILAADENGSKWARLARRTAGAGGVTLNGAG	2471	AAELAEVQAILAADEN	GSK	True	0.000401735	AI design n°169:RMSD=2.05:nbContacts=85.00:pLDDT=70.33
KPEAAASAAAEQAAFDALLAKLPGSEKWARLARRTAGAGGVTLNGAG	2460	AAAEQAAFDALLAKLP	GSEK	True	0.000399946	AI design n°210:RMSD=1.77:nbContacts=119.00:pLDDT=83.41
KPEAAASAAAEQAHFQALLAKLPGSEAKWARLARRTAGAGGVTLNGAG	2459	AAAEQAHFQALLAKLP	GSEAK	True	0.000399784	AI design n°238:RMSD=2.07:nbContacts=114.00:pLDDT=80.71
KPEAAASAAELAAVRAILAARPNGSEAKWARLARRTAGAGGVTLNGAG	2458	AAELAAVRAILAARPN	GSEAK	True	0.000399621	AI design n°174:RMSD=2.17:nbContacts=105.00:pLDDT=80.96
KPEAAASAAELAAVRAILAARPNGSKWARLARRTAGAGGVTLNGAG	2455	AAELAAVRAILAARPN	GSK	True	0.000399134	AI design n°174:RMSD=2.17:nbContacts=105.00:pLDDT=80.96
KPEAAASSSAARNAEALAALPGSEAKWARLARRTAGAGGVTLNGAG	2453	SSAARNAEALAALP	GSEAK	True	0.000398808	AI design n°52:RMSD=2.36:nbContacts=112.00:pLDDT=87.58
KPEAAASAAAEQAAFDALLAKLPGSEAKWARLARRTAGAGGVTLNGAG	2453	AAAEQAAFDALLAKLP	GSEAK	True	0.000398808	AI design n°210:RMSD=1.77:nbContacts=119.00:pLDDT=83.41
KPEAAASASSQQLFKQFGTAGAGGSEKWARLARRTAGAGGVTLNGAG	2452	ASSQQLFKQFGTAGAG	GSEK	True	0.000398646	Rational design n°1
KPEAAASMSPERAAILARRAANAGSEAKWARLARRTAGAGGVTLNGAG	2448	MSPERAAILARRAANA	GSEAK	True	0.000397996	AI design n°186:RMSD=2.27:nbContacts=75.00:pLDDT=56.60
KPEAAASAAAEQAAFDALLAKLPGSKWARLARRTAGAGGVTLNGAG	2445	AAAEQAAFDALLAKLP	GSK	True	0.000397508	AI design n°210:RMSD=1.77:nbContacts=119.00:pLDDT=83.41
KPEAAASSSELAEVKAILASRENGSEAKWARLARRTAGAGGVTLNGAG	2443	SSELAEVKAILASREN	GSEAK	True	0.000397183	AI design n°172:RMSD=2.08:nbContacts=103.00:pLDDT=75.90
KPEAAASEAAARNAAALAALPGSKWARLARRTAGAGGVTLNGAG	2441	EAAARNAAALAALP	GSK	True	0.000396857	AI design n°33:RMSD=2.46:nbContacts=91.00:pLDDT=90.34
KPEAAASAAELAKVKAILAKRPNGSEAKWARLARRTAGAGGVTLNGAG	2441	AAELAKVKAILAKRPN	GSEAK	True	0.000396857	AI design n°143:RMSD=1.98:nbContacts=94.00:pLDDT=84.83
KPEAAASAAELAAVRAILAARPNGSEKWARLARRTAGAGGVTLNGAG	2440	AAELAAVRAILAARPN	GSEK	True	0.000396695	AI design n°174:RMSD=2.17:nbContacts=105.00:pLDDT=80.96
KPEAAASAAELAEVRAILAARADGSEAKWARLARRTAGAGGVTLNGAG	2438	AAELAEVRAILAARAD	GSEAK	True	0.00039637	AI design n°148:RMSD=1.99:nbContacts=88.00:pLDDT=72.58
KPEAAASEAELAKVRAILAARPNGSEKWARLARRTAGAGGVTLNGAG	2433	EAELAKVRAILAARPN	GSEK	True	0.000395557	AI design n°71:RMSD=2.07:nbContacts=89.00:pLDDT=86.52
KPEAAASEEEARWAEALAALPGSKWARLARRTAGAGGVTLNGAG	2430	EEEARWAEALAALP	GSK	True	0.000395069	AI design n°58:RMSD=1.66:nbContacts=101.00:pLDDT=85.95
KPEAAASSAELAKVKAILAADENGSEAKWARLARRTAGAGGVTLNGAG	2428	SAELAKVKAILAADEN	GSEAK	True	0.000394744	AI design n°162:RMSD=2.12:nbContacts=82.00:pLDDT=78.70
KPEAAASAAELAAVKAILAARPNGSEAKWARLARRTAGAGGVTLNGAG	2418	AAELAAVKAILAARPN	GSEAK	True	0.000393118	AI design n°107:RMSD=2.15:nbContacts=96.00:pLDDT=87.50
KPEAAASAAELARVRAILAARPDGSEAKWARLARRTAGAGGVTLNGAG	2408	AAELARVRAILAARPD	GSEAK	True	0.000391492	AI design n°132:RMSD=1.96:nbContacts=90.00:pLDDT=85.48
KPEAAASASSKKFLKELTTAAAAGSEKWARLARRTAGAGGVTLNGAG	2407	ASSKKFLKELTTAAAA	GSEK	True	0.00039133	Rational design n°4
KPEAAASAAAEAARFAALQAALPGSEAKWARLARRTAGAGGVTLNGAG	2405	AAAEAARFAALQAALP	GSEAK	True	0.000391005	AI design n°271:RMSD=2.27:nbContacts=144.00:pLDDT=82.37
KPEAAASSSELEKVKEILAKRENGSEAKWARLARRTAGAGGVTLNGAG	2399	SSELEKVKEILAKREN	GSEAK	True	0.000390029	AI design n°177:RMSD=2.11:nbContacts=81.00:pLDDT=77.32
KPEAAASAAELARVRAILAARPDGSEKWARLARRTAGAGGVTLNGAG	2393	AAELARVRAILAARPD	GSEK	True	0.000389054	AI design n°132:RMSD=1.96:nbContacts=90.00:pLDDT=85.48
KPEAAASMDPERAAILARRAANAGSKWARLARRTAGAGGVTLNGAG	2391	MDPERAAILARRAANA	GSK	True	0.000388728	AI design n°184:RMSD=2.21:nbContacts=86.00:pLDDT=57.77
KPEAAASEEELKKVREILAKRPNGSEKWARLARRTAGAGGVTLNGAG	2390	EEELKKVREILAKRPN	GSEK	True	0.000388566	AI design n°138:RMSD=1.93:nbContacts=93.00:pLDDT=82.36
KPEAAASDAELAEVKAILAKEPNGSKWARLARRTAGAGGVTLNGAG	2387	DAELAEVKAILAKEPN	GSK	True	0.000388078	AI design n°77:RMSD=1.85:nbContacts=112.00:pLDDT=89.59
KPEAAASDAELAKVRAILAARPNGSEAKWARLARRTAGAGGVTLNGAG	2384	DAELAKVRAILAARPN	GSEAK	True	0.00038759	AI design n°168:RMSD=1.97:nbContacts=99.00:pLDDT=85.71
KPEAAASEEELAKVRAILAKEPNGSEAKWARLARRTAGAGGVTLNGAG	2383	EEELAKVRAILAKEPN	GSEAK	True	0.000387428	AI design n°128:RMSD=2.02:nbContacts=91.00:pLDDT=82.73
KPEAAASMDPERAAILARRAANAGSEAKWARLARRTAGAGGVTLNGAG	2378	MDPERAAILARRAANA	GSEAK	True	0.000386615	AI design n°184:RMSD=2.21:nbContacts=86.00:pLDDT=57.77
KPEAAASAAAEQAEFDALLAALPGSEAKWARLARRTAGAGGVTLNGAG	2373	AAAEQAEFDALLAALP	GSEAK	True	0.000385802	AI design n°260:RMSD=1.81:nbContacts=125.00:pLDDT=86.65
KPEAAASSAAEAAHFAALLAALPGSKWARLARRTAGAGGVTLNGAG	2361	SAAEAAHFAALLAALP	GSK	True	0.000383851	AI design n°214:RMSD=2.44:nbContacts=97.00:pLDDT=84.75
KPEAAASAAAEQAEFDALLAALPGSKWARLARRTAGAGGVTLNGAG	2355	AAAEQAEFDALLAALP	GSK	True	0.000382876	AI design n°260:RMSD=1.81:nbContacts=125.00:pLDDT=86.65
KPEAAASMSSKQLYKQYGGGSEKWARLARRTAGAGGVTLNGAG	2353	MSSKQLYKQYGG	GSEK	True	0.00038255	Rational design n°89
KPEAAASSSAARNAQALAALPGSEAKWARLARRTAGAGGVTLNGAG	2350	SSAARNAQALAALP	GSEAK	True	0.000382063	AI design n°61:RMSD=2.32:nbContacts=103.00:pLDDT=86.83
KPEAAASMSEERKAILARRAANAGSEAKWARLARRTAGAGGVTLNGAG	2348	MSEERKAILARRAANA	GSEAK	True	0.000381738	AI design n°182:RMSD=2.75:nbContacts=80.00:pLDDT=56.90
KPEAAASEAELAKVRAILAARPNGSEAKWARLARRTAGAGGVTLNGAG	2342	EAELAKVRAILAARPN	GSEAK	True	0.000380762	AI design n°71:RMSD=2.07:nbContacts=89.00:pLDDT=86.52
KPEAAASAAAEAAHEAALKAKLPGSEAKWARLARRTAGAGGVTLNGAG	2341	AAAEAAHEAALKAKLP	GSEAK	True	0.000380599	AI design n°268:RMSD=2.11:nbContacts=91.00:pLDDT=83.06
KPEAAASMSSKQLYKQYGGGSEAKWARLARRTAGAGGVTLNGAG	2341	MSSKQLYKQYGG	GSEAK	True	0.000380599	Rational design n°89
KPEAAASMDAERAAILARRAANAGSEKWARLARRTAGAGGVTLNGAG	2332	MDAERAAILARRAANA	GSEK	True	0.000379136	AI design n°200:RMSD=2.68:nbContacts=88.00:pLDDT=67.95
KPEAAASSAELAKARAILAARPDGSKWARLARRTAGAGGVTLNGAG	2329	SAELAKARAILAARPD	GSK	True	0.000378649	AI design n°123:RMSD=1.52:nbContacts=85.00:pLDDT=85.65
KPEAAASMSSRQLFKQFGGGSEKWARLARRTAGAGGVTLNGAG	2328	MSSRQLFKQFGG	GSEK	True	0.000378486	Rational design n°94
KPEAAASAAAEQAREAALRAALPGSEAKWARLARRTAGAGGVTLNGAG	2320	AAAEQAREAALRAALP	GSEAK	True	0.000377185	AI design n°228:RMSD=1.48:nbContacts=139.00:pLDDT=83.39
KPEAAASAAAEAARFAALQAALPGSEKWARLARRTAGAGGVTLNGAG	2318	AAAEAARFAALQAALP	GSEK	True	0.00037686	AI design n°271:RMSD=2.27:nbContacts=144.00:pLDDT=82.37
KPEAAASAAELAAVKAALAKDANGSEKWARLARRTAGAGGVTLNGAG	2310	AAELAAVKAALAKDAN	GSEK	True	0.000375559	AI design n°122:RMSD=2.50:nbContacts=95.00:pLDDT=75.70
KPEAAASSAAERNAAALAALPGSKWARLARRTAGAGGVTLNGAG	2310	SAAERNAAALAALP	GSK	True	0.000375559	AI design n°16:RMSD=2.46:nbContacts=96.00:pLDDT=89.16
KPEAAASEAELAAVKAILAKRENGSEKWARLARRTAGAGGVTLNGAG	2302	EAELAAVKAILAKREN	GSEK	True	0.000374259	AI design n°62:RMSD=2.02:nbContacts=92.00:pLDDT=78.98
KPEAAASMSSSQLWKQYGGGSEAKWARLARRTAGAGGVTLNGAG	2295	MSSSQLWKQYGG	GSEAK	True	0.000373121	Rational design n°47
KPEAAASASSQQLFKQFGTAGAGGSEAKWARLARRTAGAGGVTLNGAG	2288	ASSQQLFKQFGTAGAG	GSEAK	True	0.000371983	Rational design n°1
KPEAAASAAELAKVRAILAKRPNGSEKWARLARRTAGAGGVTLNGAG	2284	AAELAKVRAILAKRPN	GSEK	True	0.000371332	AI design n°120:RMSD=2.00:nbContacts=87.00:pLDDT=83.50
KPEAAASAQAERDAAALAALPGSEKWARLARRTAGAGGVTLNGAG	2277	AQAERDAAALAALP	GSEK	True	0.000370194	AI design n°29:RMSD=1.97:nbContacts=91.00:pLDDT=89.90
KPEAAASASSEQFIKQFTTASAAGSEKWARLARRTAGAGGVTLNGAG	2266	ASSEQFIKQFTTASAA	GSEK	True	0.000368406	Rational design n°6
KPEAAASDAELAEVKAILAKEPNGSEKWARLARRTAGAGGVTLNGAG	2263	DAELAEVKAILAKEPN	GSEK	True	0.000367918	AI design n°77:RMSD=1.85:nbContacts=112.00:pLDDT=89.59
KPEAAASAAAEAAKEAALRAKLPGSEAKWARLARRTAGAGGVTLNGAG	2259	AAAEAAKEAALRAKLP	GSEAK	True	0.000367268	AI design n°229:RMSD=2.18:nbContacts=98.00:pLDDT=83.52
KPEAAASAAAEAAHEAALKAKLPGSKWARLARRTAGAGGVTLNGAG	2258	AAAEAAHEAALKAKLP	GSK	True	0.000367105	AI design n°268:RMSD=2.11:nbContacts=91.00:pLDDT=83.06
KPEAAASASSKKFLKELTTAAAAGSEAKWARLARRTAGAGGVTLNGAG	2258	ASSKKFLKELTTAAAA	GSEAK	True	0.000367105	Rational design n°4
KPEAAASAAELAAVKAALAKDANGSEAKWARLARRTAGAGGVTLNGAG	2247	AAELAAVKAALAKDAN	GSEAK	True	0.000365317	AI design n°122:RMSD=2.50:nbContacts=95.00:pLDDT=75.70
KPEAAASEEEARWAEALAALPGSEAKWARLARRTAGAGGVTLNGAG	2245	EEEARWAEALAALP	GSEAK	True	0.000364992	AI design n°58:RMSD=1.66:nbContacts=101.00:pLDDT=85.95
KPEAAASASSEQFIKQFTTASAAGSEAKWARLARRTAGAGGVTLNGAG	2244	ASSEQFIKQFTTASAA	GSEAK	True	0.000364829	Rational design n°6
KPEAAASSSAARNAAALAALPGSKWARLARRTAGAGGVTLNGAG	2243	SSAARNAAALAALP	GSK	True	0.000364667	AI design n°27:RMSD=2.40:nbContacts=112.00:pLDDT=86.61
KPEAAASEAAARNAAALAALPGSEAKWARLARRTAGAGGVTLNGAG	2241	EAAARNAAALAALP	GSEAK	True	0.000364341	AI design n°33:RMSD=2.46:nbContacts=91.00:pLDDT=90.34
KPEAAASSAAARNAQALAALPGSKWARLARRTAGAGGVTLNGAG	2240	SAAARNAQALAALP	GSK	True	0.000364179	AI design n°21:RMSD=2.45:nbContacts=106.00:pLDDT=90.92
KPEAAASEEEARWAEALAALPGSEKWARLARRTAGAGGVTLNGAG	2235	EEEARWAEALAALP	GSEK	True	0.000363366	AI design n°58:RMSD=1.66:nbContacts=101.00:pLDDT=85.95
KPEAAASDAELAKVRAILAADPNGSEAKWARLARRTAGAGGVTLNGAG	2225	DAELAKVRAILAADPN	GSEAK	True	0.00036174	AI design n°135:RMSD=2.13:nbContacts=85.00:pLDDT=77.57
KPEAAASSSELAEVKAILASRENGSEKWARLARRTAGAGGVTLNGAG	2224	SSELAEVKAILASREN	GSEK	True	0.000361578	AI design n°172:RMSD=2.08:nbContacts=103.00:pLDDT=75.90
KPEAAASAAELAEVRAILAARADGSEKWARLARRTAGAGGVTLNGAG	2223	AAELAEVRAILAARAD	GSEK	True	0.000361415	AI design n°148:RMSD=1.99:nbContacts=88.00:pLDDT=72.58
KPEAAASAAELAEVQAILAADENGSEKWARLARRTAGAGGVTLNGAG	2214	AAELAEVQAILAADEN	GSEK	True	0.000359952	AI design n°169:RMSD=2.05:nbContacts=85.00:pLDDT=70.33
KPEAAASAAAEQAEFDALLAALPGSEKWARLARRTAGAGGVTLNGAG	2211	AAAEQAEFDALLAALP	GSEK	True	0.000359464	AI design n°260:RMSD=1.81:nbContacts=125.00:pLDDT=86.65
KPEAAASSAAARFAEALAALPGSEKWARLARRTAGAGGVTLNGAG	2209	SAAARFAEALAALP	GSEK	True	0.000359139	AI design n°54:RMSD=2.03:nbContacts=100.00:pLDDT=92.26
KPEAAASDAELAEVKAILAKEPNGSEAKWARLARRTAGAGGVTLNGAG	2204	DAELAEVKAILAKEPN	GSEAK	True	0.000358326	AI design n°77:RMSD=1.85:nbContacts=112.00:pLDDT=89.59
KPEAAASSQAERNAAALAALPGSKWARLARRTAGAGGVTLNGAG	2203	SQAERNAAALAALP	GSK	True	0.000358163	AI design n°49:RMSD=1.96:nbContacts=92.00:pLDDT=92.69
KPEAAASMDPERAAILARRAANAGSEKWARLARRTAGAGGVTLNGAG	2202	MDPERAAILARRAANA	GSEK	True	0.000358001	AI design n°184:RMSD=2.21:nbContacts=86.00:pLDDT=57.77
KPEAAASAAAEAAREAALRASLPGSKWARLARRTAGAGGVTLNGAG	2198	AAAEAAREAALRASLP	GSK	True	0.000357351	AI design n°243:RMSD=1.38:nbContacts=92.00:pLDDT=80.14
KPEAAASAAAEQAHFQALLAKLPGSKWARLARRTAGAGGVTLNGAG	2181	AAAEQAHFQALLAKLP	GSK	True	0.000354587	AI design n°238:RMSD=2.07:nbContacts=114.00:pLDDT=80.71
KPEAAASAAELAEVRAILAARPNGSEAKWARLARRTAGAGGVTLNGAG	2173	AAELAEVRAILAARPN	GSEAK	True	0.000353286	AI design n°114:RMSD=2.15:nbContacts=87.00:pLDDT=86.28
KPEAAASAAAEQAHFDALLAKLPGSEKWARLARRTAGAGGVTLNGAG	2172	AAAEQAHFDALLAKLP	GSEK	True	0.000353123	AI design n°237:RMSD=1.80:nbContacts=131.00:pLDDT=84.68
KPEAAASSSAARNAQALAALPGSEKWARLARRTAGAGGVTLNGAG	2171	SSAARNAQALAALP	GSEK	True	0.000352961	AI design n°61:RMSD=2.32:nbContacts=103.00:pLDDT=86.83
KPEAAASMSAERAAIRARRAANAGSKWARLARRTAGAGGVTLNGAG	2147	MSAERAAIRARRAANA	GSK	True	0.000349059	AI design n°189:RMSD=2.69:nbContacts=97.00:pLDDT=63.56
KPEAAASSAELAKVRAILAARADGSEAKWARLARRTAGAGGVTLNGAG	2147	SAELAKVRAILAARAD	GSEAK	True	0.000349059	AI design n°139:RMSD=2.03:nbContacts=84.00:pLDDT=81.55
KPEAAASSSEAAFAAALAALPGSKWARLARRTAGAGGVTLNGAG	2146	SSEAAFAAALAALP	GSK	True	0.000348896	AI design n°31:RMSD=2.26:nbContacts=95.00:pLDDT=82.20
KPEAAASMSSRQLWKQYGGGSKWARLARRTAGAGGVTLNGAG	2140	MSSRQLWKQYGG	GSK	True	0.000347921	Rational design n°101
KPEAAASASSQQFFKQFAAAAAAGSEAKWARLARRTAGAGGVTLNGAG	2138	ASSQQFFKQFAAAAAA	GSEAK	True	0.000347596	Rational design n°2
KPEAAASSAELAKVRAILAARADGSEKWARLARRTAGAGGVTLNGAG	2135	SAELAKVRAILAARAD	GSEK	True	0.000347108	AI design n°139:RMSD=2.03:nbContacts=84.00:pLDDT=81.55
KPEAAASSSELARVRAILASRPNGSEKWARLARRTAGAGGVTLNGAG	2133	SSELARVRAILASRPN	GSEK	True	0.000346783	AI design n°176:RMSD=2.25:nbContacts=81.00:pLDDT=82.72
KPEAAASMTPERRAILARRAATAGSKWARLARRTAGAGGVTLNGAG	2126	MTPERRAILARRAATA	GSK	True	0.000345645	AI design n°196:RMSD=3.68:nbContacts=76.00:pLDDT=51.98
KPEAAASSSAARNAEALAALPGSEKWARLARRTAGAGGVTLNGAG	2121	SSAARNAEALAALP	GSEK	True	0.000344832	AI design n°52:RMSD=2.36:nbContacts=112.00:pLDDT=87.58
KPEAAASDAELAEVKAILAADENGSEKWARLARRTAGAGGVTLNGAG	2118	DAELAEVKAILAADEN	GSEK	True	0.000344344	AI design n°108:RMSD=1.83:nbContacts=93.00:pLDDT=78.10
KPEAAASAEAARNAAALAALPGSKWARLARRTAGAGGVTLNGAG	2118	AEAARNAAALAALP	GSK	True	0.000344344	AI design n°24:RMSD=2.06:nbContacts=97.00:pLDDT=87.78
KPEAAASASSQQLFKQFGGAGSKWARLARRTAGAGGVTLNGAG	2113	ASSQQLFKQFGGA	GSK	True	0.000343531	Rational design n°11
KPEAAASMSPERAAILARRAANAGSEKWARLARRTAGAGGVTLNGAG	2102	MSPERAAILARRAANA	GSEK	True	0.000341743	AI design n°186:RMSD=2.27:nbContacts=75.00:pLDDT=56.60
KPEAAASASSQQLFKQFGTAGGSKWARLARRTAGAGGVTLNGAG	2096	ASSQQLFKQFGTAG	GSK	True	0.000340767	Rational design n°9
KPEAAASEAAARNAAALAALPGSEKWARLARRTAGAGGVTLNGAG	2069	EAAARNAAALAALP	GSEK	True	0.000336378	AI design n°33:RMSD=2.46:nbContacts=91.00:pLDDT=90.34
KPEAAASMDPARAAILARRAANAGSEAKWARLARRTAGAGGVTLNGAG	2069	MDPARAAILARRAANA	GSEAK	True	0.000336378	AI design n°195:RMSD=2.36:nbContacts=77.00:pLDDT=56.45
KPEAAASAQEERNAAALAALPGSKWARLARRTAGAGGVTLNGAG	2067	AQEERNAAALAALP	GSK	True	0.000336053	AI design n°60:RMSD=2.07:nbContacts=94.00:pLDDT=90.53
KPEAAASAAELAAVKAILAARPNGSEKWARLARRTAGAGGVTLNGAG	2047	AAELAAVKAILAARPN	GSEK	True	0.000332801	AI design n°107:RMSD=2.15:nbContacts=96.00:pLDDT=87.50
KPEAAASSAELAKIRAILAADENGSKWARLARRTAGAGGVTLNGAG	2046	SAELAKIRAILAADEN	GSK	True	0.000332638	AI design n°117:RMSD=1.80:nbContacts=82.00:pLDDT=77.75
KPEAAASMSEERKAILARRAANAGSKWARLARRTAGAGGVTLNGAG	2038	MSEERKAILARRAANA	GSK	True	0.000331338	AI design n°182:RMSD=2.75:nbContacts=80.00:pLDDT=56.90
KPEAAASASSQQFFKQFAAAAAAGSEKWARLARRTAGAGGVTLNGAG	2032	ASSQQFFKQFAAAAAA	GSEK	True	0.000330362	Rational design n°2
KPEAAASAEAARNAAALAALPGSEAKWARLARRTAGAGGVTLNGAG	2030	AEAARNAAALAALP	GSEAK	True	0.000330037	AI design n°24:RMSD=2.06:nbContacts=97.00:pLDDT=87.78
KPEAAASMSAERAAIRARRAANAGSEAKWARLARRTAGAGGVTLNGAG	2026	MSAERAAIRARRAANA	GSEAK	True	0.000329387	AI design n°189:RMSD=2.69:nbContacts=97.00:pLDDT=63.56
KPEAAASAAAEQAREAALRAALPGSEKWARLARRTAGAGGVTLNGAG	2020	AAAEQAREAALRAALP	GSEK	True	0.000328411	AI design n°228:RMSD=1.48:nbContacts=139.00:pLDDT=83.39
KPEAAASAAELAKVRAILAKRPNGSEAKWARLARRTAGAGGVTLNGAG	2002	AAELAKVRAILAKRPN	GSEAK	True	0.000325485	AI design n°120:RMSD=2.00:nbContacts=87.00:pLDDT=83.50
KPEAAASMSSRQLFKQFGGGSEAKWARLARRTAGAGGVTLNGAG	1997	MSSRQLFKQFGG	GSEAK	True	0.000324672	Rational design n°94
KPEAAASAAELEKVRAILAKEPNGSKWARLARRTAGAGGVTLNGAG	1977	AAELEKVRAILAKEPN	GSK	True	0.00032142	AI design n°159:RMSD=2.05:nbContacts=92.00:pLDDT=81.35
KPEAAASASSQQLFKQFGGAGSEAKWARLARRTAGAGGVTLNGAG	1976	ASSQQLFKQFGGA	GSEAK	True	0.000321258	Rational design n°11
KPEAAASMSSRQLWKQFGGGSEKWARLARRTAGAGGVTLNGAG	1966	MSSRQLWKQFGG	GSEK	True	0.000319632	Rational design n°100
KPEAAASAAEEAAVKAILAARPNGSKWARLARRTAGAGGVTLNGAG	1964	AAEEAAVKAILAARPN	GSK	True	0.000319307	AI design n°137:RMSD=2.33:nbContacts=106.00:pLDDT=83.96
KPEAAASSAAEAAEFAALLAALPGSKWARLARRTAGAGGVTLNGAG	1949	SAAEAAEFAALLAALP	GSK	True	0.000316868	AI design n°240:RMSD=2.21:nbContacts=103.00:pLDDT=85.27
KPEAAASAAELEKVRAILAKEPNGSEKWARLARRTAGAGGVTLNGAG	1927	AAELEKVRAILAKEPN	GSEK	True	0.000313291	AI design n°159:RMSD=2.05:nbContacts=92.00:pLDDT=81.35
KPEAAASDAELAEVKAILAADENGSKWARLARRTAGAGGVTLNGAG	1924	DAELAEVKAILAADEN	GSK	True	0.000312804	AI design n°108:RMSD=1.83:nbContacts=93.00:pLDDT=78.10
KPEAAASAAELAKVRAILAADENGSKWARLARRTAGAGGVTLNGAG	1913	AAELAKVRAILAADEN	GSK	True	0.000311015	AI design n°98:RMSD=2.15:nbContacts=82.00:pLDDT=76.64
KPEAAASSAELAKARAILAARPDGSEAKWARLARRTAGAGGVTLNGAG	1910	SAELAKARAILAARPD	GSEAK	True	0.000310528	AI design n°123:RMSD=1.52:nbContacts=85.00:pLDDT=85.65
KPEAAASSAELAKARAILAARPDGSEKWARLARRTAGAGGVTLNGAG	1894	SAELAKARAILAARPD	GSEK	True	0.000307926	AI design n°123:RMSD=1.52:nbContacts=85.00:pLDDT=85.65
KPEAAASSAAARNAQALAALPGSEAKWARLARRTAGAGGVTLNGAG	1891	SAAARNAQALAALP	GSEAK	True	0.000307439	AI design n°21:RMSD=2.45:nbContacts=106.00:pLDDT=90.92
KPEAAASAAAERNAAALAALPGSKWARLARRTAGAGGVTLNGAG	1885	AAAERNAAALAALP	GSK	True	0.000306463	AI design n°13:RMSD=2.43:nbContacts=91.00:pLDDT=89.31
KPEAAASSQAERNAAALAALPGSEAKWARLARRTAGAGGVTLNGAG	1874	SQAERNAAALAALP	GSEAK	True	0.000304675	AI design n°49:RMSD=1.96:nbContacts=92.00:pLDDT=92.69
KPEAAASAAELAKVKAILAKEPNGSKWARLARRTAGAGGVTLNGAG	1874	AAELAKVKAILAKEPN	GSK	True	0.000304675	AI design n°130:RMSD=1.84:nbContacts=81.00:pLDDT=80.24
KPEAAASAAAEQAHFDALLAKLPGSKWARLARRTAGAGGVTLNGAG	1873	AAAEQAHFDALLAKLP	GSK	True	0.000304512	AI design n°237:RMSD=1.80:nbContacts=131.00:pLDDT=84.68
KPEAAASMSSRQLYKQWGGGSKWARLARRTAGAGGVTLNGAG	1872	MSSRQLYKQWGG	GSK	True	0.00030435	Rational design n°99
KPEAAASSQAERNAAALAALPGSEKWARLARRTAGAGGVTLNGAG	1868	SQAERNAAALAALP	GSEK	True	0.000303699	AI design n°49:RMSD=1.96:nbContacts=92.00:pLDDT=92.69
KPEAAASAQEERNAAALAALPGSEKWARLARRTAGAGGVTLNGAG	1853	AQEERNAAALAALP	GSEK	True	0.00030126	AI design n°60:RMSD=2.07:nbContacts=94.00:pLDDT=90.53
KPEAAASAAAEAAHEAALKAKLPGSEKWARLARRTAGAGGVTLNGAG	1852	AAAEAAHEAALKAKLP	GSEK	True	0.000301098	AI design n°268:RMSD=2.11:nbContacts=91.00:pLDDT=83.06
KPEAAASSAELAKIRAILAADENGSEKWARLARRTAGAGGVTLNGAG	1849	SAELAKIRAILAADEN	GSEK	True	0.00030061	AI design n°117:RMSD=1.80:nbContacts=82.00:pLDDT=77.75
KPEAAASSSAARNAAALAALPGSEKWARLARRTAGAGGVTLNGAG	1849	SSAARNAAALAALP	GSEK	True	0.00030061	AI design n°27:RMSD=2.40:nbContacts=112.00:pLDDT=86.61
KPEAAASSAAEAAHFAALLAALPGSEAKWARLARRTAGAGGVTLNGAG	1841	SAAEAAHFAALLAALP	GSEAK	True	0.00029931	AI design n°214:RMSD=2.44:nbContacts=97.00:pLDDT=84.75
KPEAAASSAAERNAAALAALPGSEKWARLARRTAGAGGVTLNGAG	1828	SAAERNAAALAALP	GSEK	True	0.000297196	AI design n°16:RMSD=2.46:nbContacts=96.00:pLDDT=89.16
KPEAAASSAAARFAEALAALPGSEAKWARLARRTAGAGGVTLNGAG	1826	SAAARFAEALAALP	GSEAK	True	0.000296871	AI design n°54:RMSD=2.03:nbContacts=100.00:pLDDT=92.26
KPEAAASDAELAEVKAILAADENGSEAKWARLARRTAGAGGVTLNGAG	1824	DAELAEVKAILAADEN	GSEAK	True	0.000296546	AI design n°108:RMSD=1.83:nbContacts=93.00:pLDDT=78.10
KPEAAASAAELEKVRAILAKEPNGSEAKWARLARRTAGAGGVTLNGAG	1815	AAELEKVRAILAKEPN	GSEAK	True	0.000295082	AI design n°159:RMSD=2.05:nbContacts=92.00:pLDDT=81.35
KPEAAASAAAEAAREAALRASLPGSEKWARLARRTAGAGGVTLNGAG	1804	AAAEAAREAALRASLP	GSEK	True	0.000293294	AI design n°243:RMSD=1.38:nbContacts=92.00:pLDDT=80.14
KPEAAASAAELAKVRAILAADENGSEKWARLARRTAGAGGVTLNGAG	1786	AAELAKVRAILAADEN	GSEK	True	0.000290368	AI design n°98:RMSD=2.15:nbContacts=82.00:pLDDT=76.64
KPEAAASSAAEAAHFAALLAALPGSEKWARLARRTAGAGGVTLNGAG	1781	SAAEAAHFAALLAALP	GSEK	True	0.000289555	AI design n°214:RMSD=2.44:nbContacts=97.00:pLDDT=84.75
KPEAAASSSEAAFAAALAALPGSEKWARLARRTAGAGGVTLNGAG	1777	SSEAAFAAALAALP	GSEK	True	0.000288904	AI design n°31:RMSD=2.26:nbContacts=95.00:pLDDT=82.20
KPEAAASMSSRQLWKQFGGGSEAKWARLARRTAGAGGVTLNGAG	1766	MSSRQLWKQFGG	GSEAK	True	0.000287116	Rational design n°100
KPEAAASMSSRQLWKQYGGGSEKWARLARRTAGAGGVTLNGAG	1764	MSSRQLWKQYGG	GSEK	True	0.000286791	Rational design n°101
KPEAAASAEEERWAAALAALPGSKWARLARRTAGAGGVTLNGAG	1764	AEEERWAAALAALP	GSK	True	0.000286791	AI design n°28:RMSD=1.59:nbContacts=101.00:pLDDT=85.15
KPEAAASAAELAKVKAILAKEPNGSEKWARLARRTAGAGGVTLNGAG	1763	AAELAKVKAILAKEPN	GSEK	True	0.000286628	AI design n°130:RMSD=1.84:nbContacts=81.00:pLDDT=80.24
KPEAAASSSEAAFAAALAALPGSEAKWARLARRTAGAGGVTLNGAG	1760	SSEAAFAAALAALP	GSEAK	True	0.000286141	AI design n°31:RMSD=2.26:nbContacts=95.00:pLDDT=82.20
KPEAAASAAAEAAREAALRASLPGSEAKWARLARRTAGAGGVTLNGAG	1757	AAAEAAREAALRASLP	GSEAK	True	0.000285653	AI design n°243:RMSD=1.38:nbContacts=92.00:pLDDT=80.14
KPEAAASAAELAKVRAILAARENGSKWARLARRTAGAGGVTLNGAG	1756	AAELAKVRAILAAREN	GSK	True	0.00028549	AI design n°146:RMSD=2.22:nbContacts=97.00:pLDDT=78.42
KPEAAASMTPERRAILARRAATAGSEAKWARLARRTAGAGGVTLNGAG	1752	MTPERRAILARRAATA	GSEAK	True	0.00028484	AI design n°196:RMSD=3.68:nbContacts=76.00:pLDDT=51.98
KPEAAASSSELARVRAILASRPNGSEAKWARLARRTAGAGGVTLNGAG	1738	SSELARVRAILASRPN	GSEAK	True	0.000282564	AI design n°176:RMSD=2.25:nbContacts=81.00:pLDDT=82.72
KPEAAASAQEERNAAALAALPGSEAKWARLARRTAGAGGVTLNGAG	1736	AQEERNAAALAALP	GSEAK	True	0.000282239	AI design n°60:RMSD=2.07:nbContacts=94.00:pLDDT=90.53
KPEAAASMSAERAAIRARRAANAGSEKWARLARRTAGAGGVTLNGAG	1732	MSAERAAIRARRAANA	GSEK	True	0.000281588	AI design n°189:RMSD=2.69:nbContacts=97.00:pLDDT=63.56
KPEAAASAEEERWAAALAALPGSEAKWARLARRTAGAGGVTLNGAG	1729	AEEERWAAALAALP	GSEAK	True	0.000281101	AI design n°28:RMSD=1.59:nbContacts=101.00:pLDDT=85.15
KPEAAASMDPARAAILARRAANAGSEKWARLARRTAGAGGVTLNGAG	1727	MDPARAAILARRAANA	GSEK	True	0.000280775	AI design n°195:RMSD=2.36:nbContacts=77.00:pLDDT=56.45
KPEAAASSAAEAAEFAALLAALPGSEKWARLARRTAGAGGVTLNGAG	1722	SAAEAAEFAALLAALP	GSEK	True	0.000279963	AI design n°240:RMSD=2.21:nbContacts=103.00:pLDDT=85.27
KPEAAASSAAARNAQALAALPGSEKWARLARRTAGAGGVTLNGAG	1721	SAAARNAQALAALP	GSEK	True	0.0002798	AI design n°21:RMSD=2.45:nbContacts=106.00:pLDDT=90.92
KPEAAASMTAERAAILARRAANAGSKWARLARRTAGAGGVTLNGAG	1710	MTAERAAILARRAANA	GSK	True	0.000278012	AI design n°190:RMSD=2.27:nbContacts=76.00:pLDDT=60.51
KPEAAASMSEERKAILARRAANAGSEKWARLARRTAGAGGVTLNGAG	1709	MSEERKAILARRAANA	GSEK	True	0.000277849	AI design n°182:RMSD=2.75:nbContacts=80.00:pLDDT=56.90
KPEAAASSSAARNAAALAALPGSEAKWARLARRTAGAGGVTLNGAG	1707	SSAARNAAALAALP	GSEAK	True	0.000277524	AI design n°27:RMSD=2.40:nbContacts=112.00:pLDDT=86.61
KPEAAASAAAEAAKEAALRAKLPGSEKWARLARRTAGAGGVTLNGAG	1687	AAAEAAKEAALRAKLP	GSEK	True	0.000274272	AI design n°229:RMSD=2.18:nbContacts=98.00:pLDDT=83.52
KPEAAASGSAGSAGSAGSAGSKWARLARRTAGAGGVTLNGAG	1677	GSAGSAGSAGSA	GSK	True	0.000272646	Negative control n°3
KPEAAASASSQQLFKQFGGAGSEKWARLARRTAGAGGVTLNGAG	1671	ASSQQLFKQFGGA	GSEK	True	0.000271671	Rational design n°11
KPEAAASTAELAEVQAILAKEPNGSKWARLARRTAGAGGVTLNGAG	1655	TAELAEVQAILAKEPN	GSK	True	0.00026907	AI design n°154:RMSD=2.21:nbContacts=87.00:pLDDT=78.05
KPEAAASSAAERNAAALAALPGSEAKWARLARRTAGAGGVTLNGAG	1652	SAAERNAAALAALP	GSEAK	True	0.000268582	AI design n°16:RMSD=2.46:nbContacts=96.00:pLDDT=89.16
KPEAAASMSSRQLWKQYGGGSEAKWARLARRTAGAGGVTLNGAG	1651	MSSRQLWKQYGG	GSEAK	True	0.000268419	Rational design n°101
KPEAAASSAELAKIRAILAADENGSEAKWARLARRTAGAGGVTLNGAG	1645	SAELAKIRAILAADEN	GSEAK	True	0.000267444	AI design n°117:RMSD=1.80:nbContacts=82.00:pLDDT=77.75
KPEAAASAAELAKVKAILAKEPNGSEAKWARLARRTAGAGGVTLNGAG	1639	AAELAKVKAILAKEPN	GSEAK	True	0.000266468	AI design n°130:RMSD=1.84:nbContacts=81.00:pLDDT=80.24
KPEAAASAAAEQAAFDALLAALPGSEKWARLARRTAGAGGVTLNGAG	1626	AAAEQAAFDALLAALP	GSEK	True	0.000264355	AI design n°206:RMSD=1.88:nbContacts=119.00:pLDDT=85.95
KPEAAASAEEARNAAALAALPGSKWARLARRTAGAGGVTLNGAG	1622	AEEARNAAALAALP	GSK	True	0.000263705	AI design n°25:RMSD=2.18:nbContacts=94.00:pLDDT=88.90
KPEAAASEEEERNAAALAALPGSKWARLARRTAGAGGVTLNGAG	1605	EEEERNAAALAALP	GSK	True	0.000260941	AI design n°51:RMSD=2.45:nbContacts=121.00:pLDDT=88.04
KPEAAASMSSRQLYKQWGGGSEKWARLARRTAGAGGVTLNGAG	1604	MSSRQLYKQWGG	GSEK	True	0.000260778	Rational design n°99
KPEAAASAAELAKVRAILAARENGSEKWARLARRTAGAGGVTLNGAG	1602	AAELAKVRAILAAREN	GSEK	True	0.000260453	AI design n°146:RMSD=2.22:nbContacts=97.00:pLDDT=78.42
KPEAAASMSSRQLYKQYGGGSKWARLARRTAGAGGVTLNGAG	1601	MSSRQLYKQYGG	GSK	True	0.00026029	Rational design n°98
KPEAAASAAELAKVRAILAADENGSEAKWARLARRTAGAGGVTLNGAG	1597	AAELAKVRAILAADEN	GSEAK	True	0.00025964	AI design n°98:RMSD=2.15:nbContacts=82.00:pLDDT=76.64
KPEAAASMTAERLAIRARRAANAGSKWARLARRTAGAGGVTLNGAG	1597	MTAERLAIRARRAANA	GSK	True	0.00025964	AI design n°199:RMSD=2.48:nbContacts=102.00:pLDDT=66.00
KPEAAASAEELAAVKAILAKRENGSEAKWARLARRTAGAGGVTLNGAG	1585	AEELAAVKAILAKREN	GSEAK	True	0.000257689	AI design n°157:RMSD=2.09:nbContacts=88.00:pLDDT=75.96
KPEAAASAAAEQAAFDALLAALPGSKWARLARRTAGAGGVTLNGAG	1585	AAAEQAAFDALLAALP	GSK	True	0.000257689	AI design n°206:RMSD=1.88:nbContacts=119.00:pLDDT=85.95
KPEAAASEEEERNAAALAALPGSEAKWARLARRTAGAGGVTLNGAG	1585	EEEERNAAALAALP	GSEAK	True	0.000257689	AI design n°51:RMSD=2.45:nbContacts=121.00:pLDDT=88.04
KPEAAASAAAARNAQALAALPGSKWARLARRTAGAGGVTLNGAG	1582	AAAARNAQALAALP	GSK	True	0.000257201	AI design n°34:RMSD=2.35:nbContacts=103.00:pLDDT=86.39
KPEAAASSEAERNAAALAALPGSKWARLARRTAGAGGVTLNGAG	1580	SEAERNAAALAALP	GSK	True	0.000256876	AI design n°18:RMSD=2.06:nbContacts=102.00:pLDDT=89.42
KPEAAASASSQQLFKQFGTAGGSEAKWARLARRTAGAGGVTLNGAG	1577	ASSQQLFKQFGTAG	GSEAK	True	0.000256388	Rational design n°9
KPEAAASAEEERWAAALAALPGSEKWARLARRTAGAGGVTLNGAG	1576	AEEERWAAALAALP	GSEK	True	0.000256226	AI design n°28:RMSD=1.59:nbContacts=101.00:pLDDT=85.15
KPEAAASASSQQLFKQFGTAGGSEKWARLARRTAGAGGVTLNGAG	1568	ASSQQLFKQFGTAG	GSEK	True	0.000254925	Rational design n°9
KPEAAASMSAARAAILARRAANAGSKWARLARRTAGAGGVTLNGAG	1553	MSAARAAILARRAANA	GSK	True	0.000252487	AI design n°188:RMSD=2.62:nbContacts=96.00:pLDDT=51.61
KPEAAASMTPERAAILARRAANAGSKWARLARRTAGAGGVTLNGAG	1547	MTPERAAILARRAANA	GSK	True	0.000251511	AI design n°187:RMSD=2.37:nbContacts=77.00:pLDDT=57.94
KPEAAASSAAEAAEFAALLAALPGSEAKWARLARRTAGAGGVTLNGAG	1543	SAAEAAEFAALLAALP	GSEAK	True	0.000250861	AI design n°240:RMSD=2.21:nbContacts=103.00:pLDDT=85.27
KPEAAASMTPERRAILARRAATAGSEKWARLARRTAGAGGVTLNGAG	1527	MTPERRAILARRAATA	GSEK	True	0.000248259	AI design n°196:RMSD=3.68:nbContacts=76.00:pLDDT=51.98
KPEAAASAEAARNAAALAALPGSEKWARLARRTAGAGGVTLNGAG	1525	AEAARNAAALAALP	GSEK	True	0.000247934	AI design n°24:RMSD=2.06:nbContacts=97.00:pLDDT=87.78
KPEAAASAAEERFAAALAALPGSKWARLARRTAGAGGVTLNGAG	1519	AAEERFAAALAALP	GSK	True	0.000246959	AI design n°43:RMSD=2.06:nbContacts=93.00:pLDDT=87.54
KPEAAASSEAERNAAALAALPGSEAKWARLARRTAGAGGVTLNGAG	1511	SEAERNAAALAALP	GSEAK	True	0.000245658	AI design n°18:RMSD=2.06:nbContacts=102.00:pLDDT=89.42
KPEAAASTAELAEVQAILAKEPNGSEKWARLARRTAGAGGVTLNGAG	1509	TAELAEVQAILAKEPN	GSEK	True	0.000245333	AI design n°154:RMSD=2.21:nbContacts=87.00:pLDDT=78.05
KPEAAASAEELAAVKAILAKRENGSKWARLARRTAGAGGVTLNGAG	1508	AEELAAVKAILAKREN	GSK	True	0.00024517	AI design n°157:RMSD=2.09:nbContacts=88.00:pLDDT=75.96
KPEAAASAAAEQAAFDALLAALPGSEAKWARLARRTAGAGGVTLNGAG	1498	AAAEQAAFDALLAALP	GSEAK	True	0.000243545	AI design n°206:RMSD=1.88:nbContacts=119.00:pLDDT=85.95
KPEAAASMSPERREILARRAANAGSKWARLARRTAGAGGVTLNGAG	1497	MSPERREILARRAANA	GSK	True	0.000243382	AI design n°198:RMSD=2.30:nbContacts=84.00:pLDDT=60.54
KPEAAASMTPERAAILARRAANAGSEAKWARLARRTAGAGGVTLNGAG	1494	MTPERAAILARRAANA	GSEAK	True	0.000242894	AI design n°187:RMSD=2.37:nbContacts=77.00:pLDDT=57.94
KPEAAASTAELAEVQAILAKEPNGSEAKWARLARRTAGAGGVTLNGAG	1491	TAELAEVQAILAKEPN	GSEAK	True	0.000242407	AI design n°154:RMSD=2.21:nbContacts=87.00:pLDDT=78.05
KPEAAASGSAGSAGSAGSAGSEKWARLARRTAGAGGVTLNGAG	1489	GSAGSAGSAGSA	GSEK	True	0.000242081	Negative control n°3
KPEAAASAAELAKVRAILAARENGSEAKWARLARRTAGAGGVTLNGAG	1481	AAELAKVRAILAAREN	GSEAK	True	0.000240781	AI design n°146:RMSD=2.22:nbContacts=97.00:pLDDT=78.42
KPEAAASSEAARNAAALAALPGSKWARLARRTAGAGGVTLNGAG	1475	SEAARNAAALAALP	GSK	True	0.000239805	AI design n°45:RMSD=2.38:nbContacts=127.00:pLDDT=84.44
KPEAAASSLEERNAAALAALPGSKWARLARRTAGAGGVTLNGAG	1474	SLEERNAAALAALP	GSK	True	0.000239643	AI design n°12:RMSD=1.69:nbContacts=97.00:pLDDT=93.56
KPEAAASAAAEQAHFDALLAALPGSEKWARLARRTAGAGGVTLNGAG	1474	AAAEQAHFDALLAALP	GSEK	True	0.000239643	AI design n°236:RMSD=2.12:nbContacts=128.00:pLDDT=88.68
KPEAAASAAEERFAAALAALPGSEKWARLARRTAGAGGVTLNGAG	1470	AAEERFAAALAALP	GSEK	True	0.000238992	AI design n°43:RMSD=2.06:nbContacts=93.00:pLDDT=87.54
KPEAAASAAEEAAVKAILAARPNGSEAKWARLARRTAGAGGVTLNGAG	1463	AAEEAAVKAILAARPN	GSEAK	True	0.000237854	AI design n°137:RMSD=2.33:nbContacts=106.00:pLDDT=83.96
KPEAAASAAAERNAAALAALPGSEAKWARLARRTAGAGGVTLNGAG	1453	AAAERNAAALAALP	GSEAK	True	0.000236229	AI design n°13:RMSD=2.43:nbContacts=91.00:pLDDT=89.31
KPEAAASMSPERREILARRAANAGSEAKWARLARRTAGAGGVTLNGAG	1451	MSPERREILARRAANA	GSEAK	True	0.000235903	AI design n°198:RMSD=2.30:nbContacts=84.00:pLDDT=60.54
KPEAAASAAAEQAHFDALLAALPGSEAKWARLARRTAGAGGVTLNGAG	1444	AAAEQAHFDALLAALP	GSEAK	True	0.000234765	AI design n°236:RMSD=2.12:nbContacts=128.00:pLDDT=88.68
KPEAAASAAEEAAVKAILAARPNGSEKWARLARRTAGAGGVTLNGAG	1443	AAEEAAVKAILAARPN	GSEK	True	0.000234603	AI design n°137:RMSD=2.33:nbContacts=106.00:pLDDT=83.96
KPEAAASAEELAAVKAILAKRENGSEKWARLARRTAGAGGVTLNGAG	1425	AEELAAVKAILAKREN	GSEK	True	0.000231676	AI design n°157:RMSD=2.09:nbContacts=88.00:pLDDT=75.96
KPEAAASAAAERNAAALAALPGSEKWARLARRTAGAGGVTLNGAG	1407	AAAERNAAALAALP	GSEK	True	0.00022875	AI design n°13:RMSD=2.43:nbContacts=91.00:pLDDT=89.31
KPEAAASSEAAAWAAALAALPGSEKWARLARRTAGAGGVTLNGAG	1402	SEAAAWAAALAALP	GSEK	True	0.000227937	AI design n°41:RMSD=1.75:nbContacts=107.00:pLDDT=87.78
KPEAAASAAAEQAHFDALLAALPGSKWARLARRTAGAGGVTLNGAG	1388	AAAEQAHFDALLAALP	GSK	True	0.000225661	AI design n°236:RMSD=2.12:nbContacts=128.00:pLDDT=88.68
KPEAAASMSAARAAILARRAANAGSEAKWARLARRTAGAGGVTLNGAG	1384	MSAARAAILARRAANA	GSEAK	True	0.000225011	AI design n°188:RMSD=2.62:nbContacts=96.00:pLDDT=51.61
KPEAAASMSPERREILARRAANAGSEKWARLARRTAGAGGVTLNGAG	1377	MSPERREILARRAANA	GSEK	True	0.000223872	AI design n°198:RMSD=2.30:nbContacts=84.00:pLDDT=60.54
KPEAAASSAAEAARFAALLAALPGSKWARLARRTAGAGGVTLNGAG	1376	SAAEAARFAALLAALP	GSK	True	0.00022371	AI design n°246:RMSD=2.13:nbContacts=115.00:pLDDT=82.66
KPEAAASSAELAEVRAILAKDENGSEKWARLARRTAGAGGVTLNGAG	1367	SAELAEVRAILAKDEN	GSEK	True	0.000222247	AI design n°90:RMSD=2.02:nbContacts=83.00:pLDDT=76.57
KPEAAASEEEERNAAALAALPGSEKWARLARRTAGAGGVTLNGAG	1366	EEEERNAAALAALP	GSEK	True	0.000222084	AI design n°51:RMSD=2.45:nbContacts=121.00:pLDDT=88.04
KPEAAASAAAARNAQALAALPGSEAKWARLARRTAGAGGVTLNGAG	1366	AAAARNAQALAALP	GSEAK	True	0.000222084	AI design n°34:RMSD=2.35:nbContacts=103.00:pLDDT=86.39
KPEAAASMTAERAAILARRAANAGSEAKWARLARRTAGAGGVTLNGAG	1361	MTAERAAILARRAANA	GSEAK	True	0.000221271	AI design n°190:RMSD=2.27:nbContacts=76.00:pLDDT=60.51
KPEAAASSAAEAARFAALLAALPGSEKWARLARRTAGAGGVTLNGAG	1345	SAAEAARFAALLAALP	GSEK	True	0.00021867	AI design n°246:RMSD=2.13:nbContacts=115.00:pLDDT=82.66
KPEAAASMSSRQLYKQWGGGSEAKWARLARRTAGAGGVTLNGAG	1343	MSSRQLYKQWGG	GSEAK	True	0.000218345	Rational design n°99
KPEAAASSEAAAWAAALAALPGSEAKWARLARRTAGAGGVTLNGAG	1336	SEAAAWAAALAALP	GSEAK	True	0.000217207	AI design n°41:RMSD=1.75:nbContacts=107.00:pLDDT=87.78
KPEAAASMTPERAAILARRAANAGSEKWARLARRTAGAGGVTLNGAG	1335	MTPERAAILARRAANA	GSEK	True	0.000217044	AI design n°187:RMSD=2.37:nbContacts=77.00:pLDDT=57.94
KPEAAASMTAERLAIRARRAANAGSEAKWARLARRTAGAGGVTLNGAG	1325	MTAERLAIRARRAANA	GSEAK	True	0.000215418	AI design n°199:RMSD=2.48:nbContacts=102.00:pLDDT=66.00
KPEAAASSSELAAVREILAKDENGSKWARLARRTAGAGGVTLNGAG	1321	SSELAAVREILAKDEN	GSK	True	0.000214768	AI design n°173:RMSD=2.16:nbContacts=96.00:pLDDT=73.90
KPEAAASAEAERNAAALAALPGSEKWARLARRTAGAGGVTLNGAG	1320	AEAERNAAALAALP	GSEK	True	0.000214605	AI design n°10:RMSD=2.03:nbContacts=96.00:pLDDT=87.75
KPEAAASGSAGSAGSAGSAGSGSKWARLARRTAGAGGVTLNGAG	1319	GSAGSAGSAGSAGS	GSK	True	0.000214443	Negative control n°2
KPEAAASAAAARNAQALAALPGSEKWARLARRTAGAGGVTLNGAG	1315	AAAARNAQALAALP	GSEK	True	0.000213793	AI design n°34:RMSD=2.35:nbContacts=103.00:pLDDT=86.39
KPEAAASSEAARNAAALAALPGSEAKWARLARRTAGAGGVTLNGAG	1305	SEAARNAAALAALP	GSEAK	True	0.000212167	AI design n°45:RMSD=2.38:nbContacts=127.00:pLDDT=84.44
KPEAAASSSELAAVREILAKDENGSEAKWARLARRTAGAGGVTLNGAG	1304	SSELAAVREILAKDEN	GSEAK	True	0.000212004	AI design n°173:RMSD=2.16:nbContacts=96.00:pLDDT=73.90
KPEAAASSAELAEVRAILAKDENGSKWARLARRTAGAGGVTLNGAG	1300	SAELAEVRAILAKDEN	GSK	True	0.000211354	AI design n°90:RMSD=2.02:nbContacts=83.00:pLDDT=76.57
KPEAAASMTAERAAILARRAANAGSEKWARLARRTAGAGGVTLNGAG	1286	MTAERAAILARRAANA	GSEK	True	0.000209078	AI design n°190:RMSD=2.27:nbContacts=76.00:pLDDT=60.51
KPEAAASAEEERNAAALAALPGSKWARLARRTAGAGGVTLNGAG	1278	AEEERNAAALAALP	GSK	True	0.000207777	AI design n°14:RMSD=2.40:nbContacts=110.00:pLDDT=86.65
KPEAAASMSAARAAILARRAANAGSEKWARLARRTAGAGGVTLNGAG	1278	MSAARAAILARRAANA	GSEK	True	0.000207777	AI design n°188:RMSD=2.62:nbContacts=96.00:pLDDT=51.61
KPEAAASSAEARNAAALAALPGSKWARLARRTAGAGGVTLNGAG	1276	SAEARNAAALAALP	GSK	True	0.000207452	AI design n°57:RMSD=2.47:nbContacts=100.00:pLDDT=91.15
KPEAAASSEAAAWAAALAALPGSKWARLARRTAGAGGVTLNGAG	1267	SEAAAWAAALAALP	GSK	True	0.000205989	AI design n°41:RMSD=1.75:nbContacts=107.00:pLDDT=87.78
KPEAAASMSSRQLFKQYGGGSKWARLARRTAGAGGVTLNGAG	1242	MSSRQLFKQYGG	GSK	True	0.000201924	Rational design n°95
KPEAAASMTPERAAILARRAATAGSKWARLARRTAGAGGVTLNGAG	1241	MTPERAAILARRAATA	GSK	True	0.000201762	AI design n°185:RMSD=3.82:nbContacts=101.00:pLDDT=46.52
KPEAAASSAELAEVRAILAKDENGSEAKWARLARRTAGAGGVTLNGAG	1228	SAELAEVRAILAKDEN	GSEAK	True	0.000199648	AI design n°90:RMSD=2.02:nbContacts=83.00:pLDDT=76.57
KPEAAASGSAGSAGSAGSAGSEAKWARLARRTAGAGGVTLNGAG	1227	GSAGSAGSAGSA	GSEAK	True	0.000199485	Negative control n°3
KPEAAASSSELAEVRAILAKDENGSEAKWARLARRTAGAGGVTLNGAG	1225	SSELAEVRAILAKDEN	GSEAK	True	0.00019916	AI design n°121:RMSD=2.14:nbContacts=95.00:pLDDT=74.35
KPEAAASAEAERNAAALAALPGSEAKWARLARRTAGAGGVTLNGAG	1223	AEAERNAAALAALP	GSEAK	True	0.000198835	AI design n°10:RMSD=2.03:nbContacts=96.00:pLDDT=87.75
KPEAAASSAAARWAAALAALPGSEKWARLARRTAGAGGVTLNGAG	1219	SAAARWAAALAALP	GSEK	True	0.000198185	AI design n°44:RMSD=2.03:nbContacts=111.00:pLDDT=84.79
KPEAAASSAELAAVRAALAARPDGSKWARLARRTAGAGGVTLNGAG	1217	SAELAAVRAALAARPD	GSK	True	0.00019786	AI design n°141:RMSD=2.50:nbContacts=85.00:pLDDT=73.18
KPEAAASAAELAKVRAILAKRENGSKWARLARRTAGAGGVTLNGAG	1214	AAELAKVRAILAKREN	GSK	True	0.000197372	AI design n°106:RMSD=2.15:nbContacts=100.00:pLDDT=73.17
KPEAAASGSAGSAGSAGSAGSGSEAKWARLARRTAGAGGVTLNGAG	1214	GSAGSAGSAGSAGS	GSEAK	True	0.000197372	Negative control n°2
KPEAAASMTAERLAIRARRAANAGSEKWARLARRTAGAGGVTLNGAG	1213	MTAERLAIRARRAANA	GSEK	True	0.000197209	AI design n°199:RMSD=2.48:nbContacts=102.00:pLDDT=66.00
KPEAAASEEEARWAAALAALPGSKWARLARRTAGAGGVTLNGAG	1211	EEEARWAAALAALP	GSK	True	0.000196884	AI design n°19:RMSD=1.64:nbContacts=101.00:pLDDT=84.44
KPEAAASSAAARWAAALAALPGSKWARLARRTAGAGGVTLNGAG	1210	SAAARWAAALAALP	GSK	True	0.000196722	AI design n°44:RMSD=2.03:nbContacts=111.00:pLDDT=84.79
KPEAAASSSELAEVRAILAKDENGSEKWARLARRTAGAGGVTLNGAG	1210	SSELAEVRAILAKDEN	GSEK	True	0.000196722	AI design n°121:RMSD=2.14:nbContacts=95.00:pLDDT=74.35
KPEAAASSAEARNAAALAALPGSEKWARLARRTAGAGGVTLNGAG	1203	SAEARNAAALAALP	GSEK	True	0.000195584	AI design n°57:RMSD=2.47:nbContacts=100.00:pLDDT=91.15
KPEAAASSSELAAVREILAKDENGSEKWARLARRTAGAGGVTLNGAG	1200	SSELAAVREILAKDEN	GSEK	True	0.000195096	AI design n°173:RMSD=2.16:nbContacts=96.00:pLDDT=73.90
KPEAAASSAELAKVREILAKDENGSEKWARLARRTAGAGGVTLNGAG	1197	SAELAKVREILAKDEN	GSEK	True	0.000194608	AI design n°151:RMSD=1.93:nbContacts=81.00:pLDDT=75.37
KPEAAASAEAERNAAALAALPGSKWARLARRTAGAGGVTLNGAG	1190	AEAERNAAALAALP	GSK	True	0.00019347	AI design n°10:RMSD=2.03:nbContacts=96.00:pLDDT=87.75
KPEAAASAAELAEVKAILAKDENGSEKWARLARRTAGAGGVTLNGAG	1183	AAELAEVKAILAKDEN	GSEK	True	0.000192332	AI design n°83:RMSD=1.97:nbContacts=86.00:pLDDT=74.59
KPEAAASSQAARNAAALAALPGSKWARLARRTAGAGGVTLNGAG	1179	SQAARNAAALAALP	GSK	True	0.000191682	AI design n°23:RMSD=1.97:nbContacts=105.00:pLDDT=89.64
KPEAAASSAAEAARFAALLAALPGSEAKWARLARRTAGAGGVTLNGAG	1163	SAAEAARFAALLAALP	GSEAK	True	0.00018908	AI design n°246:RMSD=2.13:nbContacts=115.00:pLDDT=82.66
KPEAAASMSSRQLYKQYGGGSEAKWARLARRTAGAGGVTLNGAG	1154	MSSRQLYKQYGG	GSEAK	True	0.000187617	Rational design n°98
KPEAAASEAELAKVREILAKDENGSKWARLARRTAGAGGVTLNGAG	1152	EAELAKVREILAKDEN	GSK	True	0.000187292	AI design n°74:RMSD=1.96:nbContacts=84.00:pLDDT=77.21
KPEAAASMSSRQLYKQYGGGSEKWARLARRTAGAGGVTLNGAG	1152	MSSRQLYKQYGG	GSEK	True	0.000187292	Rational design n°98
KPEAAASSEEERNAAALAALPGSKWARLARRTAGAGGVTLNGAG	1146	SEEERNAAALAALP	GSK	True	0.000186317	AI design n°42:RMSD=2.36:nbContacts=108.00:pLDDT=88.68
KPEAAASGSAGSAGSAGSAGSGSEKWARLARRTAGAGGVTLNGAG	1143	GSAGSAGSAGSAGS	GSEK	True	0.000185829	Negative control n°2
KPEAAASSAAARNAEALAALPGSKWARLARRTAGAGGVTLNGAG	1141	SAAARNAEALAALP	GSK	True	0.000185504	AI design n°38:RMSD=2.41:nbContacts=109.00:pLDDT=90.38
KPEAAASAEAERWAAALAALPGSEAKWARLARRTAGAGGVTLNGAG	1136	AEAERWAAALAALP	GSEAK	True	0.000184691	AI design n°9:RMSD=1.58:nbContacts=101.00:pLDDT=83.07
KPEAAASEAELAKVREILAKDENGSEKWARLARRTAGAGGVTLNGAG	1134	EAELAKVREILAKDEN	GSEK	True	0.000184366	AI design n°74:RMSD=1.96:nbContacts=84.00:pLDDT=77.21
KPEAAASAEEERNAAALAALPGSEAKWARLARRTAGAGGVTLNGAG	1129	AEEERNAAALAALP	GSEAK	True	0.000183553	AI design n°14:RMSD=2.40:nbContacts=110.00:pLDDT=86.65
KPEAAASAEEARNAAALAALPGSEKWARLARRTAGAGGVTLNGAG	1124	AEEARNAAALAALP	GSEK	True	0.00018274	AI design n°25:RMSD=2.18:nbContacts=94.00:pLDDT=88.90
KPEAAASAAEERFAAALAALPGSEAKWARLARRTAGAGGVTLNGAG	1123	AAEERFAAALAALP	GSEAK	True	0.000182577	AI design n°43:RMSD=2.06:nbContacts=93.00:pLDDT=87.54
KPEAAASSAELAKVREILAKDENGSKWARLARRTAGAGGVTLNGAG	1116	SAELAKVREILAKDEN	GSK	True	0.000181439	AI design n°151:RMSD=1.93:nbContacts=81.00:pLDDT=75.37
KPEAAASSLEERNAAALAALPGSEKWARLARRTAGAGGVTLNGAG	1114	SLEERNAAALAALP	GSEK	True	0.000181114	AI design n°12:RMSD=1.69:nbContacts=97.00:pLDDT=93.56
KPEAAASAAELAKVRAILAKRENGSEKWARLARRTAGAGGVTLNGAG	1111	AAELAKVRAILAKREN	GSEK	True	0.000180626	AI design n°106:RMSD=2.15:nbContacts=100.00:pLDDT=73.17
KPEAAASSEAERNAAALAALPGSEKWARLARRTAGAGGVTLNGAG	1103	SEAERNAAALAALP	GSEK	True	0.000179326	AI design n°18:RMSD=2.06:nbContacts=102.00:pLDDT=89.42
KPEAAASAAELAKVRAILAKRENGSEAKWARLARRTAGAGGVTLNGAG	1098	AAELAKVRAILAKREN	GSEAK	True	0.000178513	AI design n°106:RMSD=2.15:nbContacts=100.00:pLDDT=73.17
KPEAAASSSELAEVRAILAKDENGSKWARLARRTAGAGGVTLNGAG	1088	SSELAEVRAILAKDEN	GSK	True	0.000176887	AI design n°121:RMSD=2.14:nbContacts=95.00:pLDDT=74.35
KPEAAASSEAARNAAALAALPGSEKWARLARRTAGAGGVTLNGAG	1070	SEAARNAAALAALP	GSEK	True	0.00017396	AI design n°45:RMSD=2.38:nbContacts=127.00:pLDDT=84.44
KPEAAASEEEARWAAALAALPGSEAKWARLARRTAGAGGVTLNGAG	1064	EEEARWAAALAALP	GSEAK	True	0.000172985	AI design n°19:RMSD=1.64:nbContacts=101.00:pLDDT=84.44
KPEAAASAAELAAVRATLAARADGSKWARLARRTAGAGGVTLNGAG	1062	AAELAAVRATLAARAD	GSK	True	0.00017266	AI design n°127:RMSD=2.06:nbContacts=83.00:pLDDT=72.87
KPEAAASAAELAEVKAILAKDENGSKWARLARRTAGAGGVTLNGAG	1057	AAELAEVKAILAKDEN	GSK	True	0.000171847	AI design n°83:RMSD=1.97:nbContacts=86.00:pLDDT=74.59
KPEAAASSAEARNAAALAALPGSEAKWARLARRTAGAGGVTLNGAG	1049	SAEARNAAALAALP	GSEAK	True	0.000170546	AI design n°57:RMSD=2.47:nbContacts=100.00:pLDDT=91.15
KPEAAASSAAARNAAALAALPGSKWARLARRTAGAGGVTLNGAG	1043	SAAARNAAALAALP	GSK	True	0.000169571	AI design n°17:RMSD=2.37:nbContacts=97.00:pLDDT=88.33
KPEAAASDEELEKVREILAKDENGSEKWARLARRTAGAGGVTLNGAG	1028	DEELEKVREILAKDEN	GSEK	True	0.000167132	AI design n°131:RMSD=1.93:nbContacts=92.00:pLDDT=78.45
KPEAAASAEEARNAAALAALPGSEAKWARLARRTAGAGGVTLNGAG	1027	AEEARNAAALAALP	GSEAK	True	0.00016697	AI design n°25:RMSD=2.18:nbContacts=94.00:pLDDT=88.90
KPEAAASMSAARRAILARRAANAGSKWARLARRTAGAGGVTLNGAG	1020	MSAARRAILARRAANA	GSK	True	0.000165831	AI design n°203:RMSD=2.69:nbContacts=73.00:pLDDT=58.61
KPEAAASDEELEKVREILAKDENGSKWARLARRTAGAGGVTLNGAG	1004	DEELEKVREILAKDEN	GSK	True	0.00016323	AI design n°131:RMSD=1.93:nbContacts=92.00:pLDDT=78.45
KPEAAASSLEERNAAALAALPGSEAKWARLARRTAGAGGVTLNGAG	1003	SLEERNAAALAALP	GSEAK	True	0.000163068	AI design n°12:RMSD=1.69:nbContacts=97.00:pLDDT=93.56
KPEAAASMTPERAAILARRAATAGSEKWARLARRTAGAGGVTLNGAG	988	MTPERAAILARRAATA	GSEK	True	0.000160629	AI design n°185:RMSD=3.82:nbContacts=101.00:pLDDT=46.52
KPEAAASSAAARNAAALAALPGSEAKWARLARRTAGAGGVTLNGAG	987	SAAARNAAALAALP	GSEAK	True	0.000160466	AI design n°17:RMSD=2.37:nbContacts=97.00:pLDDT=88.33
KPEAAASSAAARWAAALAALPGSEAKWARLARRTAGAGGVTLNGAG	982	SAAARWAAALAALP	GSEAK	True	0.000159653	AI design n°44:RMSD=2.03:nbContacts=111.00:pLDDT=84.79
KPEAAASAEAERWAAALAALPGSEKWARLARRTAGAGGVTLNGAG	975	AEAERWAAALAALP	GSEK	True	0.000158515	AI design n°9:RMSD=1.58:nbContacts=101.00:pLDDT=83.07
KPEAAASSAELAAVRAALAARPDGSEKWARLARRTAGAGGVTLNGAG	954	SAELAAVRAALAARPD	GSEK	True	0.000155101	AI design n°141:RMSD=2.50:nbContacts=85.00:pLDDT=73.18
KPEAAASEEEARWAAALAALPGSEKWARLARRTAGAGGVTLNGAG	952	EEEARWAAALAALP	GSEK	True	0.000154776	AI design n°19:RMSD=1.64:nbContacts=101.00:pLDDT=84.44
KPEAAASSAELAAVRAALAARPDGSEAKWARLARRTAGAGGVTLNGAG	951	SAELAAVRAALAARPD	GSEAK	True	0.000154613	AI design n°141:RMSD=2.50:nbContacts=85.00:pLDDT=73.18
KPEAAASDEELEKVREILAKDENGSEAKWARLARRTAGAGGVTLNGAG	943	DEELEKVREILAKDEN	GSEAK	True	0.000153313	AI design n°131:RMSD=1.93:nbContacts=92.00:pLDDT=78.45
KPEAAASSSELAAVRATLAARADGSEAKWARLARRTAGAGGVTLNGAG	939	SSELAAVRATLAARAD	GSEAK	True	0.000152662	AI design n°76:RMSD=2.25:nbContacts=84.00:pLDDT=76.89
KPEAAASSAELAKVREILAKDENGSEAKWARLARRTAGAGGVTLNGAG	928	SAELAKVREILAKDEN	GSEAK	True	0.000150874	AI design n°151:RMSD=1.93:nbContacts=81.00:pLDDT=75.37
KPEAAASAAAARNAEALAALPGSKWARLARRTAGAGGVTLNGAG	918	AAAARNAEALAALP	GSK	True	0.000149248	AI design n°39:RMSD=2.47:nbContacts=105.00:pLDDT=89.90
KPEAAASMTPERAAILARRAATAGSEAKWARLARRTAGAGGVTLNGAG	912	MTPERAAILARRAATA	GSEAK	True	0.000148273	AI design n°185:RMSD=3.82:nbContacts=101.00:pLDDT=46.52
KPEAAASMSSRQLFKQYGGGSEKWARLARRTAGAGGVTLNGAG	889	MSSRQLFKQYGG	GSEK	True	0.000144534	Rational design n°95
KPEAAASSQAARNAAALAALPGSEAKWARLARRTAGAGGVTLNGAG	885	SQAARNAAALAALP	GSEAK	True	0.000143883	AI design n°23:RMSD=1.97:nbContacts=105.00:pLDDT=89.64
KPEAAASEAELAKVREILAKDENGSEAKWARLARRTAGAGGVTLNGAG	874	EAELAKVREILAKDEN	GSEAK	True	0.000142095	AI design n°74:RMSD=1.96:nbContacts=84.00:pLDDT=77.21
KPEAAASSSELAAVRATLAARADGSKWARLARRTAGAGGVTLNGAG	861	SSELAAVRATLAARAD	GSK	True	0.000139981	AI design n°76:RMSD=2.25:nbContacts=84.00:pLDDT=76.89
KPEAAASSSELAAVRATLAARADGSEKWARLARRTAGAGGVTLNGAG	847	SSELAAVRATLAARAD	GSEK	True	0.000137705	AI design n°76:RMSD=2.25:nbContacts=84.00:pLDDT=76.89
KPEAAASMSSRQLFKQYGGGSEAKWARLARRTAGAGGVTLNGAG	835	MSSRQLFKQYGG	GSEAK	True	0.000135754	Rational design n°95
KPEAAASDAELAEIRAILAKDENGSEKWARLARRTAGAGGVTLNGAG	830	DAELAEIRAILAKDEN	GSEK	True	0.000134941	AI design n°81:RMSD=1.92:nbContacts=87.00:pLDDT=80.24
KPEAAASSQAARNAAALAALPGSEKWARLARRTAGAGGVTLNGAG	826	SQAARNAAALAALP	GSEK	True	0.000134291	AI design n°23:RMSD=1.97:nbContacts=105.00:pLDDT=89.64
KPEAAASSAAARNAAALAALPGSEKWARLARRTAGAGGVTLNGAG	826	SAAARNAAALAALP	GSEK	True	0.000134291	AI design n°17:RMSD=2.37:nbContacts=97.00:pLDDT=88.33
KPEAAASAAELAAVRATLAARADGSEKWARLARRTAGAGGVTLNGAG	822	AAELAAVRATLAARAD	GSEK	True	0.000133641	AI design n°127:RMSD=2.06:nbContacts=83.00:pLDDT=72.87
KPEAAASAAELAEVKAILAKDENGSEAKWARLARRTAGAGGVTLNGAG	820	AAELAEVKAILAKDEN	GSEAK	True	0.000133315	AI design n°83:RMSD=1.97:nbContacts=86.00:pLDDT=74.59
KPEAAASAEEERNAAALAALPGSEKWARLARRTAGAGGVTLNGAG	820	AEEERNAAALAALP	GSEK	True	0.000133315	AI design n°14:RMSD=2.40:nbContacts=110.00:pLDDT=86.65
KPEAAASAAELAAVRATLAARADGSEAKWARLARRTAGAGGVTLNGAG	819	AAELAAVRATLAARAD	GSEAK	True	0.000133153	AI design n°127:RMSD=2.06:nbContacts=83.00:pLDDT=72.87
KPEAAASDAELAEIRAILAKDENGSKWARLARRTAGAGGVTLNGAG	807	DAELAEIRAILAKDEN	GSK	True	0.000131202	AI design n°81:RMSD=1.92:nbContacts=87.00:pLDDT=80.24
KPEAAASAEAERWAAALAALPGSKWARLARRTAGAGGVTLNGAG	805	AEAERWAAALAALP	GSK	True	0.000130877	AI design n°9:RMSD=1.58:nbContacts=101.00:pLDDT=83.07
KPEAAASSAAARNAEALAALPGSEKWARLARRTAGAGGVTLNGAG	783	SAAARNAEALAALP	GSEK	True	0.0001273	AI design n°38:RMSD=2.41:nbContacts=109.00:pLDDT=90.38
KPEAAASDAELAEIRAILAKDENGSEAKWARLARRTAGAGGVTLNGAG	782	DAELAEIRAILAKDEN	GSEAK	True	0.000127137	AI design n°81:RMSD=1.92:nbContacts=87.00:pLDDT=80.24
KPEAAASSEEERNAAALAALPGSEKWARLARRTAGAGGVTLNGAG	777	SEEERNAAALAALP	GSEK	True	0.000126325	AI design n°42:RMSD=2.36:nbContacts=108.00:pLDDT=88.68
KPEAAASAAAARNAEALAALPGSEAKWARLARRTAGAGGVTLNGAG	768	AAAARNAEALAALP	GSEAK	True	0.000124861	AI design n°39:RMSD=2.47:nbContacts=105.00:pLDDT=89.90
KPEAAASSEEERNAAALAALPGSEAKWARLARRTAGAGGVTLNGAG	732	SEEERNAAALAALP	GSEAK	True	0.000119008	AI design n°42:RMSD=2.36:nbContacts=108.00:pLDDT=88.68
KPEAAASAAAARNAEALAALPGSEKWARLARRTAGAGGVTLNGAG	719	AAAARNAEALAALP	GSEK	True	0.000116895	AI design n°39:RMSD=2.47:nbContacts=105.00:pLDDT=89.90
KPEAAASMDAARAARLAARAANAGSKWARLARRTAGAGGVTLNGAG	700	MDAARAARLAARAANA	GSK	True	0.000113806	AI design n°197:RMSD=3.46:nbContacts=115.00:pLDDT=52.85
KPEAAASMSAARRAILARRAANAGSEAKWARLARRTAGAGGVTLNGAG	699	MSAARRAILARRAANA	GSEAK	True	0.000113643	AI design n°203:RMSD=2.69:nbContacts=73.00:pLDDT=58.61
KPEAAASEEELAKVREILAKDENGSEKWARLARRTAGAGGVTLNGAG	693	EEELAKVREILAKDEN	GSEK	True	0.000112668	AI design n°105:RMSD=2.06:nbContacts=84.00:pLDDT=77.75
KPEAAASSAAARNAEALAALPGSEAKWARLARRTAGAGGVTLNGAG	672	SAAARNAEALAALP	GSEAK	True	0.000109254	AI design n°38:RMSD=2.41:nbContacts=109.00:pLDDT=90.38
KPEAAASMDAARAARLAARAANAGSEAKWARLARRTAGAGGVTLNGAG	668	MDAARAARLAARAANA	GSEAK	True	0.000108603	AI design n°197:RMSD=3.46:nbContacts=115.00:pLDDT=52.85
KPEAAASSAAEAAREAALRAALPGSKWARLARRTAGAGGVTLNGAG	666	SAAEAAREAALRAALP	GSK	True	0.000108278	AI design n°230:RMSD=1.50:nbContacts=101.00:pLDDT=82.62
KPEAAASGSAGSAGSAGSAGSAGGSKWARLARRTAGAGGVTLNGAG	610	GSAGSAGSAGSAGSAG	GSK	True	9.91737e-05	Negative control n°1
KPEAAASEEEERWAAALAALPGSKWARLARRTAGAGGVTLNGAG	600	EEEERWAAALAALP	GSK	True	9.75479e-05	AI design n°48:RMSD=1.60:nbContacts=105.00:pLDDT=83.60
KPEAAASEEELAKVREILAKDENGSKWARLARRTAGAGGVTLNGAG	597	EEELAKVREILAKDEN	GSK	True	9.70602e-05	AI design n°105:RMSD=2.06:nbContacts=84.00:pLDDT=77.75
KPEAAASAAELAKVKAILAKDKDGSEAKWARLARRTAGAGGVTLNGAG	593	AAELAKVKAILAKDKD	GSEAK	True	9.64099e-05	AI design n°163:RMSD=1.83:nbContacts=83.00:pLDDT=78.57
KPEAAASMSAARRAILARRAANAGSEKWARLARRTAGAGGVTLNGAG	590	MSAARRAILARRAANA	GSEK	True	9.59221e-05	AI design n°203:RMSD=2.69:nbContacts=73.00:pLDDT=58.61
KPEAAASAAELAKVKAILAKDKDGSKWARLARRTAGAGGVTLNGAG	572	AAELAKVKAILAKDKD	GSK	True	9.29957e-05	AI design n°163:RMSD=1.83:nbContacts=83.00:pLDDT=78.57
KPEAAASEEEERWAAALAALPGSEKWARLARRTAGAGGVTLNGAG	568	EEEERWAAALAALP	GSEK	True	9.23454e-05	AI design n°48:RMSD=1.60:nbContacts=105.00:pLDDT=83.60
KPEAAASSAAEAAREAALRAALPGSEKWARLARRTAGAGGVTLNGAG	559	SAAEAAREAALRAALP	GSEK	True	9.08821e-05	AI design n°230:RMSD=1.50:nbContacts=101.00:pLDDT=82.62
KPEAAASAAAEAAREAALRAALPGSKWARLARRTAGAGGVTLNGAG	540	AAAEAAREAALRAALP	GSK	True	8.77931e-05	AI design n°216:RMSD=1.56:nbContacts=111.00:pLDDT=83.32
KPEAAASAAELAKVKAILAKDKDGSEKWARLARRTAGAGGVTLNGAG	533	AAELAKVKAILAKDKD	GSEK	True	8.66551e-05	AI design n°163:RMSD=1.83:nbContacts=83.00:pLDDT=78.57
KPEAAASEEELAKVREILAKDENGSEAKWARLARRTAGAGGVTLNGAG	529	EEELAKVREILAKDEN	GSEAK	True	8.60048e-05	AI design n°105:RMSD=2.06:nbContacts=84.00:pLDDT=77.75
KPEAAASDAELAAVRAALAARADGSKWARLARRTAGAGGVTLNGAG	523	DAELAAVRAALAARAD	GSK	True	8.50293e-05	AI design n°89:RMSD=2.13:nbContacts=85.00:pLDDT=76.97
KPEAAASAAELAKVKAILAKEKNGSEAKWARLARRTAGAGGVTLNGAG	498	AAELAKVKAILAKEKN	GSEAK	True	8.09648e-05	AI design n°69:RMSD=2.05:nbContacts=87.00:pLDDT=80.00
KPEAAASMDAARAARLAARAANAGSEKWARLARRTAGAGGVTLNGAG	489	MDAARAARLAARAANA	GSEK	True	7.95016e-05	AI design n°197:RMSD=3.46:nbContacts=115.00:pLDDT=52.85
KPEAAASEEEERWAAALAALPGSEAKWARLARRTAGAGGVTLNGAG	479	EEEERWAAALAALP	GSEAK	True	7.78758e-05	AI design n°48:RMSD=1.60:nbContacts=105.00:pLDDT=83.60
KPEAAASAAELAKVKAILAKEKNGSKWARLARRTAGAGGVTLNGAG	453	AAELAKVKAILAKEKN	GSK	True	7.36487e-05	AI design n°69:RMSD=2.05:nbContacts=87.00:pLDDT=80.00
KPEAAASAAELAKVKAILAKEKNGSEKWARLARRTAGAGGVTLNGAG	446	AAELAKVKAILAKEKN	GSEK	True	7.25106e-05	AI design n°69:RMSD=2.05:nbContacts=87.00:pLDDT=80.00
KPEAAASGSAGSAGSAGSAGSAGGSEAKWARLARRTAGAGGVTLNGAG	440	GSAGSAGSAGSAGSAG	GSEAK	True	7.15351e-05	Negative control n°1
KPEAAASAAAEAAREAALRAALPGSEAKWARLARRTAGAGGVTLNGAG	432	AAAEAAREAALRAALP	GSEAK	True	7.02345e-05	AI design n°216:RMSD=1.56:nbContacts=111.00:pLDDT=83.32
KPEAAASAAAERAREAALRAALPGSKWARLARRTAGAGGVTLNGAG	409	AAAERAREAALRAALP	GSK	True	6.64952e-05	AI design n°242:RMSD=1.52:nbContacts=113.00:pLDDT=82.95
KPEAAASGSAGSAGSAGSAGSAGGSEKWARLARRTAGAGGVTLNGAG	398	GSAGSAGSAGSAGSAG	GSEK	True	6.47068e-05	Negative control n°1
KPEAAASAAAEAAREAALRAALPGSEKWARLARRTAGAGGVTLNGAG	387	AAAEAAREAALRAALP	GSEK	True	6.29184e-05	AI design n°216:RMSD=1.56:nbContacts=111.00:pLDDT=83.32
KPEAAASDAELAAVRAALAARADGSEKWARLARRTAGAGGVTLNGAG	369	DAELAAVRAALAARAD	GSEK	True	5.9992e-05	AI design n°89:RMSD=2.13:nbContacts=85.00:pLDDT=76.97
KPEAAASAAAARNAAALAALPGSKWARLARRTAGAGGVTLNGAG	357	AAAARNAAALAALP	GSK	True	5.8041e-05	AI design n°11:RMSD=2.48:nbContacts=96.00:pLDDT=81.70
KPEAAASDAELAAVRAALAARADGSEAKWARLARRTAGAGGVTLNGAG	356	DAELAAVRAALAARAD	GSEAK	True	5.78784e-05	AI design n°89:RMSD=2.13:nbContacts=85.00:pLDDT=76.97
KPEAAASSAAEAAREAALRAALPGSEAKWARLARRTAGAGGVTLNGAG	355	SAAEAAREAALRAALP	GSEAK	True	5.77159e-05	AI design n°230:RMSD=1.50:nbContacts=101.00:pLDDT=82.62
KPEAAASAAAERAREAALRAALPGSEAKWARLARRTAGAGGVTLNGAG	345	AAAERAREAALRAALP	GSEAK	True	5.60901e-05	AI design n°242:RMSD=1.52:nbContacts=113.00:pLDDT=82.95
KPEAAASAAAARNAAALAALPGSEKWARLARRTAGAGGVTLNGAG	333	AAAARNAAALAALP	GSEK	True	5.41391e-05	AI design n°11:RMSD=2.48:nbContacts=96.00:pLDDT=81.70
KPEAAASAAAARNAAALAALPGSEAKWARLARRTAGAGGVTLNGAG	293	AAAARNAAALAALP	GSEAK	True	4.76359e-05	AI design n°11:RMSD=2.48:nbContacts=96.00:pLDDT=81.70
KPEAAASAAAERAREAALRAALPGSEKWARLARRTAGAGGVTLNGAG	277	AAAERAREAALRAALP	GSEK	True	4.50346e-05	AI design n°242:RMSD=1.52:nbContacts=113.00:pLDDT=82.95

## Sheet: Batch_Kan174
sequence	count	lib_seq	linker	ordered	frequency	enrichment	name
KPEAAASMSSHQLWKQWGGGSEKWARLARRTAGAGGVTLNGAG	10639	MSSHQLWKQWGG	GSEK	True	0.00403116	1.30851	Rational design n°84
KPEAAASMSSHQLWKQWGGGSKWARLARRTAGAGGVTLNGAG	9934	MSSHQLWKQWGG	GSK	True	0.00376404	1.19642	Rational design n°84
KPEAAASMSSHQLWKQWGGGSEAKWARLARRTAGAGGVTLNGAG	8780	MSSHQLWKQWGG	GSEAK	True	0.00332678	1.23752	Rational design n°84
KPEAAASMSSHQLFKQWGGGSKWARLARRTAGAGGVTLNGAG	8690	MSSHQLFKQWGG	GSK	True	0.00329268	1.15955	Rational design n°78
KPEAAASMSSDQLWKQFGGGSEKWARLARRTAGAGGVTLNGAG	8383	MSSDQLWKQFGG	GSEK	True	0.00317636	1.2792	Rational design n°64
KPEAAASMSSHQLFKQWGGGSEKWARLARRTAGAGGVTLNGAG	8373	MSSHQLFKQWGG	GSEK	True	0.00317257	1.27517	Rational design n°78
KPEAAASMSSDQLWKQFGGGSKWARLARRTAGAGGVTLNGAG	8324	MSSDQLWKQFGG	GSK	True	0.003154	1.15043	Rational design n°64
KPEAAASMSSKQLYKQWGGGSKWARLARRTAGAGGVTLNGAG	7561	MSSKQLYKQWGG	GSK	True	0.0028649	1.21143	Rational design n°90
KPEAAASMSSTQLWKQWGGGSKWARLARRTAGAGGVTLNGAG	7511	MSSTQLWKQWGG	GSK	True	0.00284595	1.19292	Rational design n°57
KPEAAASMSSTQLWKQWGGGSEKWARLARRTAGAGGVTLNGAG	7460	MSSTQLWKQWGG	GSEK	True	0.00282663	1.28881	Rational design n°57
KPEAAASMSSSQLWKQWGGGSEKWARLARRTAGAGGVTLNGAG	7432	MSSSQLWKQWGG	GSEK	True	0.00281602	1.30408	Rational design n°48
KPEAAASMSSTQLWKQFGGGSKWARLARRTAGAGGVTLNGAG	7413	MSSTQLWKQFGG	GSK	True	0.00280882	1.15725	Rational design n°55
KPEAAASMSSSQLWKQWGGGSKWARLARRTAGAGGVTLNGAG	7328	MSSSQLWKQWGG	GSK	True	0.00277661	1.21236	Rational design n°48
KPEAAASMSSHQLFKQWGGGSEAKWARLARRTAGAGGVTLNGAG	6978	MSSHQLFKQWGG	GSEAK	True	0.002644	1.21174	Rational design n°78
KPEAAASMSSQQLFKQWGGGSEKWARLARRTAGAGGVTLNGAG	6962	MSSQQLFKQWGG	GSEK	True	0.00263793	1.30988	Rational design n°33
KPEAAASMSSHQLYKQWGGGSKWARLARRTAGAGGVTLNGAG	6911	MSSHQLYKQWGG	GSK	True	0.00261861	1.22512	Rational design n°81
KPEAAASMSSKQLYKQWGGGSEKWARLARRTAGAGGVTLNGAG	6905	MSSKQLYKQWGG	GSEK	True	0.00261634	1.28146	Rational design n°90
KPEAAASMSSTQLWKQFGGGSEKWARLARRTAGAGGVTLNGAG	6900	MSSTQLWKQFGG	GSEK	True	0.00261444	1.31113	Rational design n°55
KPEAAASMSSQQLFKQWGGGSKWARLARRTAGAGGVTLNGAG	6836	MSSQQLFKQWGG	GSK	True	0.00259019	1.1869	Rational design n°33
KPEAAASMSSDQLWKQFGGGSEAKWARLARRTAGAGGVTLNGAG	6752	MSSDQLWKQFGG	GSEAK	True	0.00255836	1.22089	Rational design n°64
KPEAAASMSSTQLFKQWGGGSKWARLARRTAGAGGVTLNGAG	6662	MSSTQLFKQWGG	GSK	True	0.00252426	1.16389	Rational design n°51
KPEAAASMSSQQLRKQWGGGSKWARLARRTAGAGGVTLNGAG	6613	MSSQQLRKQWGG	GSK	True	0.00250569	1.13116	Rational design n°19
KPEAAASMSSEQLFKQFGGGSKWARLARRTAGAGGVTLNGAG	6542	MSSEQLFKQFGG	GSK	True	0.00247879	1.16014	Rational design n°67
KPEAAASMSSHQLWKQFGGGSKWARLARRTAGAGGVTLNGAG	6415	MSSHQLWKQFGG	GSK	True	0.00243067	1.17067	Rational design n°82
KPEAAASMSSEQLYKQFGGGSKWARLARRTAGAGGVTLNGAG	6395	MSSEQLYKQFGG	GSK	True	0.00242309	1.14965	Rational design n°70
KPEAAASMSSDQLWKQYGGGSKWARLARRTAGAGGVTLNGAG	6390	MSSDQLWKQYGG	GSK	True	0.0024212	1.16556	Rational design n°65
KPEAAASMSSQQLFKQFGGGSKWARLARRTAGAGGVTLNGAG	6338	MSSQQLFKQFGG	GSK	True	0.0024015	1.15725	Rational design n°31
KPEAAASMSSHQLYKQWGGGSEKWARLARRTAGAGGVTLNGAG	6321	MSSHQLYKQWGG	GSEK	True	0.00239505	1.30287	Rational design n°81
KPEAAASMSSQQLWKQWGGGSEKWARLARRTAGAGGVTLNGAG	6246	MSSQQLWKQWGG	GSEK	True	0.00236664	1.32154	Rational design n°39
KPEAAASMSSEQLWKQWGGGSEKWARLARRTAGAGGVTLNGAG	6165	MSSEQLWKQWGG	GSEK	True	0.00233595	1.33111	Rational design n°75
KPEAAASMSSDQLYKQFGGGSKWARLARRTAGAGGVTLNGAG	6117	MSSDQLYKQFGG	GSK	True	0.00231776	1.17421	Rational design n°61
KPEAAASMSSTQLWKQWGGGSEAKWARLARRTAGAGGVTLNGAG	6108	MSSTQLWKQWGG	GSEAK	True	0.00231435	1.21689	Rational design n°57
KPEAAASMSSHQLWKQFGGGSEKWARLARRTAGAGGVTLNGAG	5972	MSSHQLWKQFGG	GSEK	True	0.00226282	1.33367	Rational design n°82
KPEAAASMSSKQLFKQFGGGSKWARLARRTAGAGGVTLNGAG	5968	MSSKQLFKQFGG	GSK	True	0.0022613	1.12241	Rational design n°85
KPEAAASMSSTQLFKQWGGGSEKWARLARRTAGAGGVTLNGAG	5909	MSSTQLFKQWGG	GSEK	True	0.00223895	1.23532	Rational design n°51
KPEAAASMSSDQLWKQYGGGSEKWARLARRTAGAGGVTLNGAG	5869	MSSDQLWKQYGG	GSEK	True	0.00222379	1.23249	Rational design n°65
KPEAAASMSSSQLWKQWGGGSEAKWARLARRTAGAGGVTLNGAG	5864	MSSSQLWKQWGG	GSEAK	True	0.0022219	1.20251	Rational design n°48
KPEAAASMSSTQLFKQFGGGSKWARLARRTAGAGGVTLNGAG	5819	MSSTQLFKQFGG	GSK	True	0.00220484	1.13534	Rational design n°49
KPEAAASMSSDQLYKQFGGGSEKWARLARRTAGAGGVTLNGAG	5807	MSSDQLYKQFGG	GSEK	True	0.0022003	1.26981	Rational design n°61
KPEAAASMSSQQLRKQWGGGSEKWARLARRTAGAGGVTLNGAG	5805	MSSQQLRKQWGG	GSEK	True	0.00219954	1.25816	Rational design n°19
KPEAAASMSSKQLYKQWGGGSEAKWARLARRTAGAGGVTLNGAG	5795	MSSKQLYKQWGG	GSEAK	True	0.00219575	1.1501	Rational design n°90
KPEAAASMSSQQLWKQWGGGSKWARLARRTAGAGGVTLNGAG	5696	MSSQQLWKQWGG	GSK	True	0.00215824	1.17384	Rational design n°39
KPEAAASMSSTQLWKQFGGGSEAKWARLARRTAGAGGVTLNGAG	5623	MSSTQLWKQFGG	GSEAK	True	0.00213058	1.19854	Rational design n°55
KPEAAASMSSQQLRKQWGGGSEAKWARLARRTAGAGGVTLNGAG	5586	MSSQQLRKQWGG	GSEAK	True	0.00211656	1.21635	Rational design n°19
KPEAAASMSSEQLWKQWGGGSKWARLARRTAGAGGVTLNGAG	5558	MSSEQLWKQWGG	GSK	True	0.00210595	1.19639	Rational design n°75
KPEAAASMSSHQLYKQWGGGSEAKWARLARRTAGAGGVTLNGAG	5541	MSSHQLYKQWGG	GSEAK	True	0.00209951	1.22	Rational design n°81
KPEAAASMSSQQLFKQWGGGSEAKWARLARRTAGAGGVTLNGAG	5510	MSSQQLFKQWGG	GSEAK	True	0.00208776	1.19645	Rational design n°33
KPEAAASMSSEQLYKQFGGGSEKWARLARRTAGAGGVTLNGAG	5509	MSSEQLYKQFGG	GSEK	True	0.00208738	1.23798	Rational design n°70
KPEAAASMSSEQLFKQFGGGSEKWARLARRTAGAGGVTLNGAG	5472	MSSEQLFKQFGG	GSEK	True	0.00207336	1.28557	Rational design n°67
KPEAAASMSSNQLFKQFGGGSKWARLARRTAGAGGVTLNGAG	5468	MSSNQLFKQFGG	GSK	True	0.00207185	1.15819	Rational design n°22
KPEAAASMSSKQLWKQYGGGSKWARLARRTAGAGGVTLNGAG	5454	MSSKQLWKQYGG	GSK	True	0.00206654	1.14834	Rational design n°92
KPEAAASMSSQQLFKQFGGGSEKWARLARRTAGAGGVTLNGAG	5412	MSSQQLFKQFGG	GSEK	True	0.00205063	1.2608	Rational design n°31
KPEAAASMSSEQLYKQWGGGSKWARLARRTAGAGGVTLNGAG	5365	MSSEQLYKQWGG	GSK	True	0.00203282	1.15346	Rational design n°72
KPEAAASAAAEQAAFAALLAALPGSKWARLARRTAGAGGVTLNGAG	5345	AAAEQAAFAALLAALP	GSK	True	0.00202524	1.19905	AI design n°217:RMSD=1.84:nbContacts=117.00:pLDDT=83.27
KPEAAASMSSHQLYKQYGGGSKWARLARRTAGAGGVTLNGAG	5321	MSSHQLYKQYGG	GSK	True	0.00201615	1.117	Rational design n°80
KPEAAASMSSKQLFKQFGGGSEKWARLARRTAGAGGVTLNGAG	5258	MSSKQLFKQFGG	GSEK	True	0.00199228	1.25414	Rational design n°85
KPEAAASMSSQRLYKQWGGGSKWARLARRTAGAGGVTLNGAG	5234	MSSQRLYKQWGG	GSK	True	0.00198319	1.17766	Rational design n°21
KPEAAASMSSEQLWKQWGGGSEAKWARLARRTAGAGGVTLNGAG	5203	MSSEQLWKQWGG	GSEAK	True	0.00197144	1.22969	Rational design n°75
KPEAAASMSSEQLYKQWGGGSEKWARLARRTAGAGGVTLNGAG	5151	MSSEQLYKQWGG	GSEK	True	0.00195174	1.25141	Rational design n°72
KPEAAASMSSEQLFKQWGGGSKWARLARRTAGAGGVTLNGAG	5130	MSSEQLFKQWGG	GSK	True	0.00194378	1.17861	Rational design n°69
KPEAAASMSSTQLYKQWGGGSKWARLARRTAGAGGVTLNGAG	5097	MSSTQLYKQWGG	GSK	True	0.00193128	1.15565	Rational design n°54
KPEAAASMSSHQLWKQYGGGSKWARLARRTAGAGGVTLNGAG	5096	MSSHQLWKQYGG	GSK	True	0.0019309	1.16153	Rational design n°83
KPEAAASMSSNQLWKQWGGGSEKWARLARRTAGAGGVTLNGAG	5080	MSSNQLWKQWGG	GSEK	True	0.00192483	1.32802	Rational design n°30
KPEAAASMSSTQLFKQWGGGSEAKWARLARRTAGAGGVTLNGAG	5041	MSSTQLFKQWGG	GSEAK	True	0.00191006	1.14129	Rational design n°51
KPEAAASMSSDQLWKQYGGGSEAKWARLARRTAGAGGVTLNGAG	4991	MSSDQLWKQYGG	GSEAK	True	0.00189111	1.10412	Rational design n°65
KPEAAASMSSQQLFKQFGGGSEAKWARLARRTAGAGGVTLNGAG	4987	MSSQQLFKQFGG	GSEAK	True	0.0018896	1.1982	Rational design n°31
KPEAAASMSSHQLWKQYGGGSEKWARLARRTAGAGGVTLNGAG	4958	MSSHQLWKQYGG	GSEK	True	0.00187861	1.32132	Rational design n°83
KPEAAASMSSEQLFKQFGGGSEAKWARLARRTAGAGGVTLNGAG	4958	MSSEQLFKQFGG	GSEAK	True	0.00187861	1.19741	Rational design n°67
KPEAAASMSSQQLWKQWGGGSEAKWARLARRTAGAGGVTLNGAG	4930	MSSQQLWKQWGG	GSEAK	True	0.001868	1.24375	Rational design n°39
KPEAAASMSSHQLWKQFGGGSEAKWARLARRTAGAGGVTLNGAG	4922	MSSHQLWKQFGG	GSEAK	True	0.00186497	1.20419	Rational design n°82
KPEAAASMSSEQLFKQWGGGSEKWARLARRTAGAGGVTLNGAG	4921	MSSEQLFKQWGG	GSEK	True	0.00186459	1.30787	Rational design n°69
KPEAAASAAAERAAFAALLAALPGSKWARLARRTAGAGGVTLNGAG	4914	AAAERAAFAALLAALP	GSK	True	0.00186194	1.16707	AI design n°258:RMSD=1.85:nbContacts=135.00:pLDDT=88.57
KPEAAASAAEEAAAFAALLAALPGSKWARLARRTAGAGGVTLNGAG	4910	AAEEAAAFAALLAALP	GSK	True	0.00186042	1.11282	AI design n°209:RMSD=1.83:nbContacts=115.00:pLDDT=82.56
KPEAAASMSSTQLFKQFGGGSEKWARLARRTAGAGGVTLNGAG	4908	MSSTQLFKQFGG	GSEK	True	0.00185966	1.26742	Rational design n°49
KPEAAASMSSDQLYKQFGGGSEAKWARLARRTAGAGGVTLNGAG	4900	MSSDQLYKQFGG	GSEAK	True	0.00185663	1.20538	Rational design n°61
KPEAAASMSSTQLYKQWGGGSEKWARLARRTAGAGGVTLNGAG	4885	MSSTQLYKQWGG	GSEK	True	0.00185095	1.30396	Rational design n°54
KPEAAASNDETYDYAMDRRWGSKWARLARRTAGAGGVTLNGAG	4831	NDETYDYAMDRRW	GSK	True	0.00183049	0.589384	Rational design n°7
KPEAAASMSSEQLYKQFGGGSEAKWARLARRTAGAGGVTLNGAG	4811	MSSEQLYKQFGG	GSEAK	True	0.00182291	1.1296	Rational design n°70
KPEAAASMSSNQLFKQFGGGSEKWARLARRTAGAGGVTLNGAG	4755	MSSNQLFKQFGG	GSEK	True	0.00180169	1.24866	Rational design n°22
KPEAAASMSSEQLWKQFGGGSEKWARLARRTAGAGGVTLNGAG	4739	MSSEQLWKQFGG	GSEK	True	0.00179563	1.25507	Rational design n°73
KPEAAASMSSEQLWKQFGGGSKWARLARRTAGAGGVTLNGAG	4721	MSSEQLWKQFGG	GSK	True	0.00178881	1.14041	Rational design n°73
KPEAAASMSSDQLFKQFGGGSKWARLARRTAGAGGVTLNGAG	4675	MSSDQLFKQFGG	GSK	True	0.00177138	1.18635	Rational design n°58
KPEAAASMSSQQLYKQWGGGSKWARLARRTAGAGGVTLNGAG	4671	MSSQQLYKQWGG	GSK	True	0.00176986	1.15773	Rational design n°36
KPEAAASDAELAAVRAILAADANGSKWARLARRTAGAGGVTLNGAG	4625	DAELAAVRAILAADAN	GSK	True	0.00175243	0.945933	AI design n°144:RMSD=1.87:nbContacts=86.00:pLDDT=75.87
KPEAAASMSSDQLFKQYGGGSKWARLARRTAGAGGVTLNGAG	4618	MSSDQLFKQYGG	GSK	True	0.00174978	1.11012	Rational design n°59
KPEAAASMSSKQLFKQFGGGSEAKWARLARRTAGAGGVTLNGAG	4607	MSSKQLFKQFGG	GSEAK	True	0.00174561	1.17989	Rational design n°85
KPEAAASAAELAAVKAILAARPDGSKWARLARRTAGAGGVTLNGAG	4588	AAELAAVKAILAARPD	GSK	True	0.00173841	0.918062	AI design n°115:RMSD=2.00:nbContacts=93.00:pLDDT=78.80
KPEAAASMSSHQLFKQFGGGSKWARLARRTAGAGGVTLNGAG	4584	MSSHQLFKQFGG	GSK	True	0.0017369	1.19527	Rational design n°76
KPEAAASMSSQQLYKQWGGGSEKWARLARRTAGAGGVTLNGAG	4559	MSSQQLYKQWGG	GSEK	True	0.00172743	1.29986	Rational design n°36
KPEAAASMSSEQLYKQWGGGSEAKWARLARRTAGAGGVTLNGAG	4513	MSSEQLYKQWGG	GSEAK	True	0.00171	1.15708	Rational design n°72
KPEAAASMSSQQLWKQYGGGSKWARLARRTAGAGGVTLNGAG	4492	MSSQQLWKQYGG	GSK	True	0.00170204	1.16568	Rational design n°38
KPEAAASMSSKQLWKQYGGGSEKWARLARRTAGAGGVTLNGAG	4485	MSSKQLWKQYGG	GSEK	True	0.00169939	1.23802	Rational design n°92
KPEAAASAAELAAVKAILAARPDGSEKWARLARRTAGAGGVTLNGAG	4408	AAELAAVKAILAARPD	GSEK	True	0.00167021	1.11628	AI design n°115:RMSD=2.00:nbContacts=93.00:pLDDT=78.80
KPEAAASDAELAAVRAILAADANGSEKWARLARRTAGAGGVTLNGAG	4401	DAELAAVRAILAADAN	GSEK	True	0.00166756	1.07887	AI design n°144:RMSD=1.87:nbContacts=86.00:pLDDT=75.87
KPEAAASNDETYDYAMDRRWGSEAKWARLARRTAGAGGVTLNGAG	4401	NDETYDYAMDRRW	GSEAK	True	0.00166756	0.53205	Rational design n°7
KPEAAASMSSNQLWKQWGGGSKWARLARRTAGAGGVTLNGAG	4376	MSSNQLWKQWGG	GSK	True	0.00165809	1.17998	Rational design n°30
KPEAAASMSSTQLYKQWGGGSEAKWARLARRTAGAGGVTLNGAG	4357	MSSTQLYKQWGG	GSEAK	True	0.00165089	1.17053	Rational design n°54
KPEAAASMSSTQLFKQFGGGSEAKWARLARRTAGAGGVTLNGAG	4347	MSSTQLFKQFGG	GSEAK	True	0.0016471	1.18367	Rational design n°49
KPEAAASMSSNQLFKQWGGGSKWARLARRTAGAGGVTLNGAG	4340	MSSNQLFKQWGG	GSK	True	0.00164445	1.1665	Rational design n°24
KPEAAASDAAARFAAALAALPGSKWARLARRTAGAGGVTLNGAG	4326	DAAARFAAALAALP	GSK	True	0.00163914	1.07922	AI design n°37:RMSD=1.94:nbContacts=105.00:pLDDT=92.61
KPEAAASMSSHQLYKQFGGGSKWARLARRTAGAGGVTLNGAG	4308	MSSHQLYKQFGG	GSK	True	0.00163232	1.16098	Rational design n°79
KPEAAASMSSQQLYKQFGGGSKWARLARRTAGAGGVTLNGAG	4290	MSSQQLYKQFGG	GSK	True	0.0016255	1.1576	Rational design n°34
KPEAAASMSSKQLWKQFGGGSKWARLARRTAGAGGVTLNGAG	4234	MSSKQLWKQFGG	GSK	True	0.00160428	1.12018	Rational design n°91
KPEAAASMSSQRLYKQWGGGSEKWARLARRTAGAGGVTLNGAG	4192	MSSQRLYKQWGG	GSEK	True	0.00158837	1.18364	Rational design n°21
KPEAAASMSSNQLFKQWGGGSEKWARLARRTAGAGGVTLNGAG	4191	MSSNQLFKQWGG	GSEK	True	0.00158799	1.29421	Rational design n°24
KPEAAASAAAEQAAFAALLAALPGSEKWARLARRTAGAGGVTLNGAG	4188	AAAEQAAFAALLAALP	GSEK	True	0.00158685	1.00313	AI design n°217:RMSD=1.84:nbContacts=117.00:pLDDT=83.27
KPEAAASMSSHQLYKQYGGGSEKWARLARRTAGAGGVTLNGAG	4179	MSSHQLYKQYGG	GSEK	True	0.00158344	1.13381	Rational design n°80
KPEAAASMSSDQLFKQYGGGSEKWARLARRTAGAGGVTLNGAG	4148	MSSDQLFKQYGG	GSEK	True	0.0015717	1.20916	Rational design n°59
KPEAAASMSSEQLFKQWGGGSEAKWARLARRTAGAGGVTLNGAG	4115	MSSEQLFKQWGG	GSEAK	True	0.00155919	1.18093	Rational design n°69
KPEAAASSAAERNAQALAALPGSKWARLARRTAGAGGVTLNGAG	4090	SAAERNAQALAALP	GSK	True	0.00154972	1.00613	AI design n°20:RMSD=2.40:nbContacts=102.00:pLDDT=91.17
KPEAAASMSSNQLFKQFGGGSEAKWARLARRTAGAGGVTLNGAG	4069	MSSNQLFKQFGG	GSEAK	True	0.00154176	1.18155	Rational design n°22
KPEAAASMSSDQLWKQWGGGSEKWARLARRTAGAGGVTLNGAG	4068	MSSDQLWKQWGG	GSEK	True	0.00154138	1.32413	Rational design n°66
KPEAAASMSSQQLYKQWGGGSEAKWARLARRTAGAGGVTLNGAG	4055	MSSQQLYKQWGG	GSEAK	True	0.00153646	1.21581	Rational design n°36
KPEAAASMSSSQLYKQWGGGSKWARLARRTAGAGGVTLNGAG	4053	MSSSQLYKQWGG	GSK	True	0.0015357	1.17661	Rational design n°45
KPEAAASMSSQRLYKQWGGGSEAKWARLARRTAGAGGVTLNGAG	4052	MSSQRLYKQWGG	GSEAK	True	0.00153532	1.17471	Rational design n°21
KPEAAASAAAERAAFAALLAALPGSEKWARLARRTAGAGGVTLNGAG	4022	AAAERAAFAALLAALP	GSEK	True	0.00152395	1.06931	AI design n°258:RMSD=1.85:nbContacts=135.00:pLDDT=88.57
KPEAAASMSSDQLWKQWGGGSKWARLARRTAGAGGVTLNGAG	4021	MSSDQLWKQWGG	GSK	True	0.00152357	1.248	Rational design n°66
KPEAAASMSSSQLYKQWGGGSEKWARLARRTAGAGGVTLNGAG	4012	MSSSQLYKQWGG	GSEK	True	0.00152016	1.28508	Rational design n°45
KPEAAASDAAARFAAALAALPGSEKWARLARRTAGAGGVTLNGAG	4003	DAAARFAAALAALP	GSEK	True	0.00151675	1.02621	AI design n°37:RMSD=1.94:nbContacts=105.00:pLDDT=92.61
KPEAAASAEAEAARFAALLAALPGSKWARLARRTAGAGGVTLNGAG	4001	AEAEAARFAALLAALP	GSK	True	0.001516	1.01587	AI design n°220:RMSD=2.10:nbContacts=120.00:pLDDT=85.73
KPEAAASAAEEAARFAALLAALPGSKWARLARRTAGAGGVTLNGAG	4000	AAEEAARFAALLAALP	GSK	True	0.00151562	1.14567	AI design n°218:RMSD=2.01:nbContacts=128.00:pLDDT=84.49
KPEAAASMSSNQLWKQWGGGSEAKWARLARRTAGAGGVTLNGAG	3972	MSSNQLWKQWGG	GSEAK	True	0.00150501	1.23691	Rational design n°30
KPEAAASAAAEQAAFAALLAALPGSEAKWARLARRTAGAGGVTLNGAG	3944	AAAEQAAFAALLAALP	GSEAK	True	0.0014944	0.997048	AI design n°217:RMSD=1.84:nbContacts=117.00:pLDDT=83.27
KPEAAASMSSDQLFKQFGGGSEKWARLARRTAGAGGVTLNGAG	3941	MSSDQLFKQFGG	GSEK	True	0.00149326	1.29601	Rational design n°58
KPEAAASMSSKQLFKQWGGGSKWARLARRTAGAGGVTLNGAG	3937	MSSKQLFKQWGG	GSK	True	0.00149175	1.16189	Rational design n°87
KPEAAASMSSQQLFKQFGNGSKWARLARRTAGAGGVTLNGAG	3908	MSSQQLFKQFGN	GSK	True	0.00148076	1.11194	Rational design n°15
KPEAAASMSSHQLYKQYGGGSEAKWARLARRTAGAGGVTLNGAG	3894	MSSHQLYKQYGG	GSEAK	True	0.00147545	1.10512	Rational design n°80
KPEAAASMSSHQLYKQFGGGSEKWARLARRTAGAGGVTLNGAG	3865	MSSHQLYKQFGG	GSEK	True	0.00146447	1.327	Rational design n°79
KPEAAASMSSKQLWKQYGGGSEAKWARLARRTAGAGGVTLNGAG	3861	MSSKQLWKQYGG	GSEAK	True	0.00146295	1.14149	Rational design n°92
KPEAAASDAELAAVRAILAADANGSEAKWARLARRTAGAGGVTLNGAG	3850	DAELAAVRAILAADAN	GSEAK	True	0.00145878	0.986337	AI design n°144:RMSD=1.87:nbContacts=86.00:pLDDT=75.87
KPEAAASMSSQQLWKQYGGGSEKWARLARRTAGAGGVTLNGAG	3832	MSSQQLWKQYGG	GSEK	True	0.00145196	1.28648	Rational design n°38
KPEAAASAAAEAARFAALLASLPGSKWARLARRTAGAGGVTLNGAG	3830	AAAEAARFAALLASLP	GSK	True	0.0014512	1.0484	AI design n°255:RMSD=1.97:nbContacts=126.00:pLDDT=80.66
KPEAAASMSSQQLFKQFGNGSEAKWARLARRTAGAGGVTLNGAG	3829	MSSQQLFKQFGN	GSEAK	True	0.00145083	1.15309	Rational design n°15
KPEAAASMSSQQLFKQFGNGSEKWARLARRTAGAGGVTLNGAG	3828	MSSQQLFKQFGN	GSEK	True	0.00145045	1.19735	Rational design n°15
KPEAAASMSSHQLFKQYGGGSKWARLARRTAGAGGVTLNGAG	3818	MSSHQLFKQYGG	GSK	True	0.00144666	1.13845	Rational design n°77
KPEAAASMSSHQLFKQFGGGSEKWARLARRTAGAGGVTLNGAG	3810	MSSHQLFKQFGG	GSEK	True	0.00144363	1.29325	Rational design n°76
KPEAAASMSSNQLYKQWGGGSEKWARLARRTAGAGGVTLNGAG	3792	MSSNQLYKQWGG	GSEK	True	0.00143681	1.33035	Rational design n°27
KPEAAASMSSEQLWKQFGGGSEAKWARLARRTAGAGGVTLNGAG	3791	MSSEQLWKQFGG	GSEAK	True	0.00143643	1.15433	Rational design n°73
KPEAAASNDETYDYAMDRRWGSEKWARLARRTAGAGGVTLNGAG	3791	NDETYDYAMDRRW	GSEK	True	0.00143643	0.510293	Rational design n°7
KPEAAASMSSHQLWKQYGGGSEAKWARLARRTAGAGGVTLNGAG	3786	MSSHQLWKQYGG	GSEAK	True	0.00143453	1.19609	Rational design n°83
KPEAAASMSSQQLYKQFGGGSEKWARLARRTAGAGGVTLNGAG	3782	MSSQQLYKQFGG	GSEK	True	0.00143302	1.29203	Rational design n°34
KPEAAASMSSNQLYKQWGGGSKWARLARRTAGAGGVTLNGAG	3779	MSSNQLYKQWGG	GSK	True	0.00143188	1.15915	Rational design n°27
KPEAAASDAELAAVRAILAADADGSKWARLARRTAGAGGVTLNGAG	3769	DAELAAVRAILAADAD	GSK	True	0.00142809	1.05272	AI design n°129:RMSD=1.86:nbContacts=84.00:pLDDT=78.64
KPEAAASMSSEQLYKQYGGGSKWARLARRTAGAGGVTLNGAG	3763	MSSEQLYKQYGG	GSK	True	0.00142582	1.04941	Rational design n°71
KPEAAASMSSDQLFKQYGGGSEAKWARLARRTAGAGGVTLNGAG	3758	MSSDQLFKQYGG	GSEAK	True	0.00142392	1.17862	Rational design n°59
KPEAAASAAELAEIRAILAADADGSKWARLARRTAGAGGVTLNGAG	3738	AAELAEIRAILAADAD	GSK	True	0.00141634	1.00215	AI design n°170:RMSD=2.04:nbContacts=82.00:pLDDT=73.69
KPEAAASMSSKQLFKQYGGGSKWARLARRTAGAGGVTLNGAG	3686	MSSKQLFKQYGG	GSK	True	0.00139664	1.12929	Rational design n°86
KPEAAASMSSSQLFKQWGGGSKWARLARRTAGAGGVTLNGAG	3674	MSSSQLFKQWGG	GSK	True	0.00139209	1.13985	Rational design n°42
KPEAAASMSSKQLWKQFGGGSEKWARLARRTAGAGGVTLNGAG	3665	MSSKQLWKQFGG	GSEK	True	0.00138868	1.22935	Rational design n°91
KPEAAASMSSDQLFKQFGGGSEAKWARLARRTAGAGGVTLNGAG	3658	MSSDQLFKQFGG	GSEAK	True	0.00138603	1.20362	Rational design n°58
KPEAAASMSSKQLFKQWGGGSEKWARLARRTAGAGGVTLNGAG	3647	MSSKQLFKQWGG	GSEK	True	0.00138186	1.23308	Rational design n°87
KPEAAASMSSSQLFKQFGGGSKWARLARRTAGAGGVTLNGAG	3639	MSSSQLFKQFGG	GSK	True	0.00137883	1.17481	Rational design n°40
KPEAAASAAEEQAAFDALLAALPGSKWARLARRTAGAGGVTLNGAG	3621	AAEEQAAFDALLAALP	GSK	True	0.00137201	1.08947	AI design n°261:RMSD=1.82:nbContacts=123.00:pLDDT=83.20
KPEAAASDAELAKVRAILAADADGSKWARLARRTAGAGGVTLNGAG	3615	DAELAKVRAILAADAD	GSK	True	0.00136974	1.08584	AI design n°64:RMSD=1.76:nbContacts=82.00:pLDDT=76.84
KPEAAASMSSQQLWKQFGGGSKWARLARRTAGAGGVTLNGAG	3604	MSSQQLWKQFGG	GSK	True	0.00136557	1.18535	Rational design n°37
KPEAAASAAEEAAAFAALLAALPGSEKWARLARRTAGAGGVTLNGAG	3604	AAEEAAAFAALLAALP	GSEK	True	0.00136557	0.949513	AI design n°209:RMSD=1.83:nbContacts=115.00:pLDDT=82.56
KPEAAASAAELAEIRAILAADADGSEKWARLARRTAGAGGVTLNGAG	3569	AAELAEIRAILAADAD	GSEK	True	0.00135231	1.03895	AI design n°170:RMSD=2.04:nbContacts=82.00:pLDDT=73.69
KPEAAASMSSSQLFKQWGGGSEKWARLARRTAGAGGVTLNGAG	3568	MSSSQLFKQWGG	GSEK	True	0.00135193	1.23119	Rational design n°42
KPEAAASAAEEAAAFAALLAALPGSEAKWARLARRTAGAGGVTLNGAG	3527	AAEEAAAFAALLAALP	GSEAK	True	0.0013364	0.961958	AI design n°209:RMSD=1.83:nbContacts=115.00:pLDDT=82.56
KPEAAASMSSHQLYKQFGGGSEAKWARLARRTAGAGGVTLNGAG	3515	MSSHQLYKQFGG	GSEAK	True	0.00133185	1.18655	Rational design n°79
KPEAAASMSSNQLFKQWGGGSEAKWARLARRTAGAGGVTLNGAG	3507	MSSNQLFKQWGG	GSEAK	True	0.00132882	1.1385	Rational design n°24
KPEAAASMSSDQLYKQWGGGSKWARLARRTAGAGGVTLNGAG	3503	MSSDQLYKQWGG	GSK	True	0.0013273	1.18508	Rational design n°63
KPEAAASMSSEQLFKQYGGGSKWARLARRTAGAGGVTLNGAG	3501	MSSEQLFKQYGG	GSK	True	0.00132654	1.14985	Rational design n°68
KPEAAASMSSDQLYKQYGGGSKWARLARRTAGAGGVTLNGAG	3495	MSSDQLYKQYGG	GSK	True	0.00132427	1.06754	Rational design n°62
KPEAAASMSAERLAILARRAANAGSKWARLARRTAGAGGVTLNGAG	3488	MSAERLAILARRAANA	GSK	True	0.00132162	0.847658	AI design n°204:RMSD=2.90:nbContacts=80.00:pLDDT=53.63
KPEAAASMSSNQLFKQYGGGSKWARLARRTAGAGGVTLNGAG	3484	MSSNQLFKQYGG	GSK	True	0.0013201	1.11857	Rational design n°23
KPEAAASMSSDQLWKQWGGGSEAKWARLARRTAGAGGVTLNGAG	3472	MSSDQLWKQWGG	GSEAK	True	0.00131556	1.25531	Rational design n°66
KPEAAASMSSQQLYKQFGGGSEAKWARLARRTAGAGGVTLNGAG	3472	MSSQQLYKQFGG	GSEAK	True	0.00131556	1.19913	Rational design n°34
KPEAAASAEAERWAQALAALPGSKWARLARRTAGAGGVTLNGAG	3470	AEAERWAQALAALP	GSK	True	0.0013148	1.07398	AI design n°32:RMSD=1.62:nbContacts=102.00:pLDDT=82.21
KPEAAASMSSNQLYKQWGGGSEAKWARLARRTAGAGGVTLNGAG	3430	MSSNQLYKQWGG	GSEAK	True	0.00129964	1.17333	Rational design n°27
KPEAAASMSSEQLWKQYGGGSKWARLARRTAGAGGVTLNGAG	3397	MSSEQLWKQYGG	GSK	True	0.00128714	1.13116	Rational design n°74
KPEAAASMSSDQLYKQWGGGSEKWARLARRTAGAGGVTLNGAG	3396	MSSDQLYKQWGG	GSEK	True	0.00128676	1.29897	Rational design n°63
KPEAAASMSSQQLWKQFGGGSEKWARLARRTAGAGGVTLNGAG	3388	MSSQQLWKQFGG	GSEK	True	0.00128373	1.23975	Rational design n°37
KPEAAASMSSNQLWKQYGGGSKWARLARRTAGAGGVTLNGAG	3375	MSSNQLWKQYGG	GSK	True	0.0012788	1.13798	Rational design n°29
KPEAAASMSSNQLWKQYGGGSEKWARLARRTAGAGGVTLNGAG	3373	MSSNQLWKQYGG	GSEK	True	0.00127804	1.28239	Rational design n°29
KPEAAASMSSSQLYKQWGGGSEAKWARLARRTAGAGGVTLNGAG	3373	MSSSQLYKQWGG	GSEAK	True	0.00127804	1.17592	Rational design n°45
KPEAAASAAAEQAAFAALLAKLPGSKWARLARRTAGAGGVTLNGAG	3328	AAAEQAAFAALLAKLP	GSK	True	0.00126099	1.11167	AI design n°274:RMSD=1.84:nbContacts=120.00:pLDDT=81.31
KPEAAASMSSHQLFKQYGGGSEKWARLARRTAGAGGVTLNGAG	3301	MSSHQLFKQYGG	GSEK	True	0.00125076	1.21728	Rational design n°77
KPEAAASAAAEAAQFAALLAALPGSKWARLARRTAGAGGVTLNGAG	3291	AAAEAAQFAALLAALP	GSK	True	0.00124697	1.12183	AI design n°248:RMSD=2.02:nbContacts=116.00:pLDDT=81.97
KPEAAASAAAEEAAFAALLAALPGSKWARLARRTAGAGGVTLNGAG	3264	AAAEEAAFAALLAALP	GSK	True	0.00123674	1.19139	AI design n°213:RMSD=2.09:nbContacts=101.00:pLDDT=83.73
KPEAAASMSSNQLYKQFGGGSKWARLARRTAGAGGVTLNGAG	3245	MSSNQLYKQFGG	GSK	True	0.00122954	1.18724	Rational design n°25
KPEAAASAAELAAVKAILAARPDGSEAKWARLARRTAGAGGVTLNGAG	3244	AAELAAVKAILAARPD	GSEAK	True	0.00122917	0.796249	AI design n°115:RMSD=2.00:nbContacts=93.00:pLDDT=78.80
KPEAAASAAELAEVRAILAADADGSKWARLARRTAGAGGVTLNGAG	3209	AAELAEVRAILAADAD	GSK	True	0.0012159	0.958085	AI design n°167:RMSD=2.12:nbContacts=83.00:pLDDT=78.96
KPEAAASAAAERAAFAALLAALPGSEAKWARLARRTAGAGGVTLNGAG	3205	AAAERAAFAALLAALP	GSEAK	True	0.00121439	0.977426	AI design n°258:RMSD=1.85:nbContacts=135.00:pLDDT=88.57
KPEAAASMSSDQLFKQWGGGSKWARLARRTAGAGGVTLNGAG	3202	MSSDQLFKQWGG	GSK	True	0.00121325	1.19228	Rational design n°60
KPEAAASMSSSQLFKQYGGGSKWARLARRTAGAGGVTLNGAG	3202	MSSSQLFKQYGG	GSK	True	0.00121325	1.09437	Rational design n°41
KPEAAASMSSHQLFKQYGGGSEAKWARLARRTAGAGGVTLNGAG	3188	MSSHQLFKQYGG	GSEAK	True	0.00120795	1.19336	Rational design n°77
KPEAAASAAAEEAAFAALLAKLPGSKWARLARRTAGAGGVTLNGAG	3160	AAAEEAAFAALLAKLP	GSK	True	0.00119734	1.12146	AI design n°245:RMSD=2.20:nbContacts=121.00:pLDDT=80.15
KPEAAASMSSKQLFKQWGGGSEAKWARLARRTAGAGGVTLNGAG	3158	MSSKQLFKQWGG	GSEAK	True	0.00119658	1.24682	Rational design n°87
KPEAAASDAELAKVRAILAADADGSEKWARLARRTAGAGGVTLNGAG	3158	DAELAKVRAILAADAD	GSEK	True	0.00119658	1.07069	AI design n°64:RMSD=1.76:nbContacts=82.00:pLDDT=76.84
KPEAAASMSSQQLWKQYGGGSEAKWARLARRTAGAGGVTLNGAG	3155	MSSQQLWKQYGG	GSEAK	True	0.00119544	1.14675	Rational design n°38
KPEAAASMSSDQLYKQWGGGSEAKWARLARRTAGAGGVTLNGAG	3145	MSSDQLYKQWGG	GSEAK	True	0.00119165	1.25896	Rational design n°63
KPEAAASDAAARFAAALAALPGSEAKWARLARRTAGAGGVTLNGAG	3115	DAAARFAAALAALP	GSEAK	True	0.00118029	0.86026	AI design n°37:RMSD=1.94:nbContacts=105.00:pLDDT=92.61
KPEAAASAAAEEAAFAALLAKLPGSEKWARLARRTAGAGGVTLNGAG	3113	AAAEEAAFAALLAKLP	GSEK	True	0.00117953	1.03629	AI design n°245:RMSD=2.20:nbContacts=121.00:pLDDT=80.15
KPEAAASMSSHQLFKQFGGGSEAKWARLARRTAGAGGVTLNGAG	3089	MSSHQLFKQFGG	GSEAK	True	0.00117044	1.16623	Rational design n°76
KPEAAASDAELAAVRAILAADADGSEKWARLARRTAGAGGVTLNGAG	3087	DAELAAVRAILAADAD	GSEK	True	0.00116968	1.04601	AI design n°129:RMSD=1.86:nbContacts=84.00:pLDDT=78.64
KPEAAASMSSSQLFKQFGGGSEKWARLARRTAGAGGVTLNGAG	3079	MSSSQLFKQFGG	GSEK	True	0.00116665	1.24581	Rational design n°40
KPEAAASDAELAAVKAILAARPNGSKWARLARRTAGAGGVTLNGAG	3067	DAELAAVKAILAARPN	GSK	True	0.0011621	0.878656	AI design n°126:RMSD=1.88:nbContacts=107.00:pLDDT=89.50
KPEAAASMSSEQLWKQYGGGSEKWARLARRTAGAGGVTLNGAG	3059	MSSEQLWKQYGG	GSEK	True	0.00115907	1.23965	Rational design n°74
KPEAAASDAELAAVKAILAARPNGSEKWARLARRTAGAGGVTLNGAG	3040	DAELAAVKAILAARPN	GSEK	True	0.00115187	1.1098	AI design n°126:RMSD=1.88:nbContacts=107.00:pLDDT=89.50
KPEAAASAAAEAARFAALLASLPGSEKWARLARRTAGAGGVTLNGAG	3010	AAAEAARFAALLASLP	GSEK	True	0.0011405	0.96759	AI design n°255:RMSD=1.97:nbContacts=126.00:pLDDT=80.66
KPEAAASMSSKQLYKQFGGGSKWARLARRTAGAGGVTLNGAG	3001	MSSKQLYKQFGG	GSK	True	0.00113709	1.14769	Rational design n°88
KPEAAASMSSNQLFKQYGGGSEKWARLARRTAGAGGVTLNGAG	2999	MSSNQLFKQYGG	GSEK	True	0.00113633	1.20632	Rational design n°23
KPEAAASMSSTQLFKQYGGGSKWARLARRTAGAGGVTLNGAG	2998	MSSTQLFKQYGG	GSK	True	0.00113596	1.11721	Rational design n°50
KPEAAASAEAEAARFAALLAALPGSEKWARLARRTAGAGGVTLNGAG	2995	AEAEAARFAALLAALP	GSEK	True	0.00113482	0.902167	AI design n°220:RMSD=2.10:nbContacts=120.00:pLDDT=85.73
KPEAAASMSSKQLWKQFGGGSEAKWARLARRTAGAGGVTLNGAG	2971	MSSKQLWKQFGG	GSEAK	True	0.00112573	1.14543	Rational design n°91
KPEAAASMSSEQLFKQYGGGSEKWARLARRTAGAGGVTLNGAG	2966	MSSEQLFKQYGG	GSEK	True	0.00112383	1.20763	Rational design n°68
KPEAAASAAAEQAHFAALLAALPGSKWARLARRTAGAGGVTLNGAG	2963	AAAEQAHFAALLAALP	GSK	True	0.00112269	1.18204	AI design n°235:RMSD=2.19:nbContacts=119.00:pLDDT=85.52
KPEAAASAEEEAARFAALLAALPGSKWARLARRTAGAGGVTLNGAG	2961	AEEEAARFAALLAALP	GSK	True	0.00112194	1.29036	AI design n°257:RMSD=1.94:nbContacts=128.00:pLDDT=85.84
KPEAAASAAAEAARFAALLAKLPGSKWARLARRTAGAGGVTLNGAG	2958	AAAEAARFAALLAKLP	GSK	True	0.0011208	0.989215	AI design n°244:RMSD=1.96:nbContacts=127.00:pLDDT=81.67
KPEAAASMSSQRLFKQWGGGSEKWARLARRTAGAGGVTLNGAG	2949	MSSQRLFKQWGG	GSEK	True	0.00111739	1.23702	Rational design n°20
KPEAAASMSSNQLYKQFGGGSEKWARLARRTAGAGGVTLNGAG	2946	MSSNQLYKQFGG	GSEK	True	0.00111625	1.29643	Rational design n°25
KPEAAASAAAERARFAALLAKLPGSKWARLARRTAGAGGVTLNGAG	2945	AAAERARFAALLAKLP	GSK	True	0.00111587	0.924134	AI design n°241:RMSD=1.97:nbContacts=135.00:pLDDT=83.23
KPEAAASAAAEAAAFAALLAALPGSKWARLARRTAGAGGVTLNGAG	2943	AAAEAAAFAALLAALP	GSK	True	0.00111512	1.21806	AI design n°207:RMSD=1.88:nbContacts=116.00:pLDDT=82.21
KPEAAASMSSSQLFKQYGGGSEKWARLARRTAGAGGVTLNGAG	2939	MSSSQLFKQYGG	GSEK	True	0.0011136	1.18484	Rational design n°41
KPEAAASAEAEAAAFAALLAALPGSKWARLARRTAGAGGVTLNGAG	2927	AEAEAAAFAALLAALP	GSK	True	0.00110905	1.08503	AI design n°272:RMSD=1.85:nbContacts=119.00:pLDDT=83.84
KPEAAASSAELAKVKAILAARENGSKWARLARRTAGAGGVTLNGAG	2920	SAELAKVKAILAAREN	GSK	True	0.0011064	0.950723	AI design n°142:RMSD=2.05:nbContacts=108.00:pLDDT=76.89
KPEAAASMSSEQLYKQYGGGSEKWARLARRTAGAGGVTLNGAG	2916	MSSEQLYKQYGG	GSEK	True	0.00110489	1.07684	Rational design n°71
KPEAAASMSSDQLFKQWGGGSEKWARLARRTAGAGGVTLNGAG	2902	MSSDQLFKQWGG	GSEK	True	0.00109958	1.3044	Rational design n°60
KPEAAASMSSKQLFKQYGGGSEKWARLARRTAGAGGVTLNGAG	2901	MSSKQLFKQYGG	GSEK	True	0.0010992	1.18323	Rational design n°86
KPEAAASMSSTQLYKQFGGGSKWARLARRTAGAGGVTLNGAG	2897	MSSTQLYKQFGG	GSK	True	0.00109769	1.1298	Rational design n°52
KPEAAASMSSQRLFKQWGGGSKWARLARRTAGAGGVTLNGAG	2886	MSSQRLFKQWGG	GSK	True	0.00109352	1.091	Rational design n°20
KPEAAASDAELARVRAILAADADGSKWARLARRTAGAGGVTLNGAG	2877	DAELARVRAILAADAD	GSK	True	0.00109011	0.829526	AI design n°91:RMSD=1.93:nbContacts=88.00:pLDDT=76.40
KPEAAASAAELAKVRAILAARPNGSEKWARLARRTAGAGGVTLNGAG	2863	AAELAKVRAILAARPN	GSEK	True	0.0010848	1.17142	AI design n°93:RMSD=2.13:nbContacts=88.00:pLDDT=85.06
KPEAAASMSSQQLWKQFGGGSEAKWARLARRTAGAGGVTLNGAG	2852	MSSQQLWKQFGG	GSEAK	True	0.00108064	1.205	Rational design n°37
KPEAAASSAELAKVKAILAARADGSKWARLARRTAGAGGVTLNGAG	2848	SAELAKVKAILAARAD	GSK	True	0.00107912	1.00355	AI design n°150:RMSD=1.81:nbContacts=85.00:pLDDT=82.61
KPEAAASAAAEEAEFAALLAALPGSKWARLARRTAGAGGVTLNGAG	2843	AAAEEAEFAALLAALP	GSK	True	0.00107723	1.21152	AI design n°208:RMSD=1.90:nbContacts=118.00:pLDDT=85.72
KPEAAASMSSKQLYKQFGGGSEKWARLARRTAGAGGVTLNGAG	2836	MSSKQLYKQFGG	GSEK	True	0.00107457	1.27547	Rational design n°88
KPEAAASMSSSQLYKQFGGGSKWARLARRTAGAGGVTLNGAG	2831	MSSSQLYKQFGG	GSK	True	0.00107268	1.1263	Rational design n°43
KPEAAASAAAEAARFAALLASLPGSEAKWARLARRTAGAGGVTLNGAG	2828	AAAEAARFAALLASLP	GSEAK	True	0.00107154	0.883139	AI design n°255:RMSD=1.97:nbContacts=126.00:pLDDT=80.66
KPEAAASAAAEEAHFAALLAALPGSKWARLARRTAGAGGVTLNGAG	2822	AAAEEAHFAALLAALP	GSK	True	0.00106927	1.16818	AI design n°221:RMSD=2.36:nbContacts=108.00:pLDDT=87.93
KPEAAASAAAEQAAFAALLAKLPGSEKWARLARRTAGAGGVTLNGAG	2820	AAAEQAAFAALLAKLP	GSEK	True	0.00106851	1.06072	AI design n°274:RMSD=1.84:nbContacts=120.00:pLDDT=81.31
KPEAAASMSSNQLWKQFGGGSEKWARLARRTAGAGGVTLNGAG	2808	MSSNQLWKQFGG	GSEK	True	0.00106396	1.28118	Rational design n°28
KPEAAASAAELARVKAILAARPNGSKWARLARRTAGAGGVTLNGAG	2796	AAELARVKAILAARPN	GSK	True	0.00105942	0.898426	AI design n°80:RMSD=2.00:nbContacts=94.00:pLDDT=85.34
KPEAAASAAAEEAAFAALLAKLPGSEAKWARLARRTAGAGGVTLNGAG	2789	AAAEEAAFAALLAKLP	GSEAK	True	0.00105676	1.04872	AI design n°245:RMSD=2.20:nbContacts=121.00:pLDDT=80.15
KPEAAASAEAEAARFAALLAALPGSEAKWARLARRTAGAGGVTLNGAG	2787	AEAEAARFAALLAALP	GSEAK	True	0.00105601	0.836485	AI design n°220:RMSD=2.10:nbContacts=120.00:pLDDT=85.73
KPEAAASMSSTQLYKQYGGGSKWARLARRTAGAGGVTLNGAG	2786	MSSTQLYKQYGG	GSK	True	0.00105563	1.09716	Rational design n°53
KPEAAASMSSQQLYKQYGGGSKWARLARRTAGAGGVTLNGAG	2782	MSSQQLYKQYGG	GSK	True	0.00105411	1.12096	Rational design n°35
KPEAAASMSSNQLFKQYGGGSEAKWARLARRTAGAGGVTLNGAG	2779	MSSNQLFKQYGG	GSEAK	True	0.00105298	1.08833	Rational design n°23
KPEAAASAAAERARFAALLAKLPGSEKWARLARRTAGAGGVTLNGAG	2779	AAAERARFAALLAKLP	GSEK	True	0.00105298	0.884549	AI design n°241:RMSD=1.97:nbContacts=135.00:pLDDT=83.23
KPEAAASSSAERWAQALAALPGSKWARLARRTAGAGGVTLNGAG	2768	SSAERWAQALAALP	GSK	True	0.00104881	1.11648	AI design n°50:RMSD=1.92:nbContacts=118.00:pLDDT=81.60
KPEAAASAEAERWAQALAALPGSEKWARLARRTAGAGGVTLNGAG	2767	AEAERWAQALAALP	GSEK	True	0.00104843	0.907756	AI design n°32:RMSD=1.62:nbContacts=102.00:pLDDT=82.21
KPEAAASMSSNQLWKQFGGGSKWARLARRTAGAGGVTLNGAG	2760	MSSNQLWKQFGG	GSK	True	0.00104578	1.16719	Rational design n°28
KPEAAASMSSEQLYKQYGGGSEAKWARLARRTAGAGGVTLNGAG	2747	MSSEQLYKQYGG	GSEAK	True	0.00104085	1.1136	Rational design n°71
KPEAAASAAEEQAAFDALLAALPGSEAKWARLARRTAGAGGVTLNGAG	2730	AAEEQAAFDALLAALP	GSEAK	True	0.00103441	0.90556	AI design n°261:RMSD=1.82:nbContacts=123.00:pLDDT=83.20
KPEAAASAAELAKVRAILAARPNGSKWARLARRTAGAGGVTLNGAG	2729	AAELAKVRAILAARPN	GSK	True	0.00103403	0.941824	AI design n°93:RMSD=2.13:nbContacts=88.00:pLDDT=85.06
KPEAAASMSSSQLWKQFGGGSKWARLARRTAGAGGVTLNGAG	2724	MSSSQLWKQFGG	GSK	True	0.00103214	1.16401	Rational design n°46
KPEAAASMSSTQLYKQFGGGSEKWARLARRTAGAGGVTLNGAG	2716	MSSTQLYKQFGG	GSEK	True	0.0010291	1.31954	Rational design n°52
KPEAAASMSSSQLFKQWGGGSEAKWARLARRTAGAGGVTLNGAG	2696	MSSSQLFKQWGG	GSEAK	True	0.00102153	1.17444	Rational design n°42
KPEAAASAAELAEVRAILAADADGSEKWARLARRTAGAGGVTLNGAG	2685	AAELAEVRAILAADAD	GSEK	True	0.00101736	0.955503	AI design n°167:RMSD=2.12:nbContacts=83.00:pLDDT=78.96
KPEAAASMSAERLAILARRAANAGSEKWARLARRTAGAGGVTLNGAG	2680	MSAERLAILARRAANA	GSEK	True	0.00101546	0.838719	AI design n°204:RMSD=2.90:nbContacts=80.00:pLDDT=53.63
KPEAAASSAELAKVKAILAARENGSEKWARLARRTAGAGGVTLNGAG	2672	SAELAKVKAILAAREN	GSEK	True	0.00101243	0.942672	AI design n°142:RMSD=2.05:nbContacts=108.00:pLDDT=76.89
KPEAAASAAELARVKAILAARPNGSEKWARLARRTAGAGGVTLNGAG	2650	AAELARVKAILAARPN	GSEK	True	0.0010041	1.08809	AI design n°80:RMSD=2.00:nbContacts=94.00:pLDDT=85.34
KPEAAASMSSDQLYKQYGGGSEAKWARLARRTAGAGGVTLNGAG	2642	MSSDQLYKQYGG	GSEAK	True	0.00100107	1.06015	Rational design n°62
KPEAAASMSSNQLYKQFGGGSEAKWARLARRTAGAGGVTLNGAG	2641	MSSNQLYKQFGG	GSEAK	True	0.00100069	1.14491	Rational design n°25
KPEAAASMSSDQLYKQYGGGSEKWARLARRTAGAGGVTLNGAG	2637	MSSDQLYKQYGG	GSEK	True	0.000999171	1.13181	Rational design n°62
KPEAAASAAEEQAAFDALLAALPGSEKWARLARRTAGAGGVTLNGAG	2635	AAEEQAAFDALLAALP	GSEK	True	0.000998413	0.870702	AI design n°261:RMSD=1.82:nbContacts=123.00:pLDDT=83.20
KPEAAASSAAERNAQALAALPGSEAKWARLARRTAGAGGVTLNGAG	2635	SAAERNAQALAALP	GSEAK	True	0.000998413	0.749458	AI design n°20:RMSD=2.40:nbContacts=102.00:pLDDT=91.17
KPEAAASMSSSQLFKQFGGGSEAKWARLARRTAGAGGVTLNGAG	2620	MSSSQLFKQFGG	GSEAK	True	0.00099273	1.21273	Rational design n°40
KPEAAASAEAERWAQALAALPGSEAKWARLARRTAGAGGVTLNGAG	2612	AEAERWAQALAALP	GSEAK	True	0.000989698	0.852347	AI design n°32:RMSD=1.62:nbContacts=102.00:pLDDT=82.21
KPEAAASAEAEAAEFAALLAALPGSKWARLARRTAGAGGVTLNGAG	2604	AEAEAAEFAALLAALP	GSK	True	0.000986667	1.10302	AI design n°226:RMSD=2.34:nbContacts=105.00:pLDDT=84.16
KPEAAASMSSSQLFKQYGGGSEAKWARLARRTAGAGGVTLNGAG	2594	MSSSQLFKQYGG	GSEAK	True	0.000982878	1.08987	Rational design n°41
KPEAAASAAAEAAAFAALLAKLPGSKWARLARRTAGAGGVTLNGAG	2580	AAAEAAAFAALLAKLP	GSK	True	0.000977573	1.12369	AI design n°253:RMSD=2.04:nbContacts=116.00:pLDDT=84.41
KPEAAASMSSSQLYKQFGGGSEKWARLARRTAGAGGVTLNGAG	2576	MSSSQLYKQFGG	GSEK	True	0.000976058	1.25624	Rational design n°43
KPEAAASDAELAQVRAILAADPNGSKWARLARRTAGAGGVTLNGAG	2565	DAELAQVRAILAADPN	GSK	True	0.00097189	0.967928	AI design n°85:RMSD=2.31:nbContacts=106.00:pLDDT=73.62
KPEAAASSAAERNAQALAALPGSEKWARLARRTAGAGGVTLNGAG	2562	SAAERNAQALAALP	GSEK	True	0.000970753	0.800178	AI design n°20:RMSD=2.40:nbContacts=102.00:pLDDT=91.17
KPEAAASKPLIITESPTLTGSKWARLARRTAGAGGVTLNGAG	2562	KPLIITESPTLT	GSK	True	0.000970753	0.736879	AI design n°4:RMSD=3.64:nbContacts=206.00:pLDDT=49.70
KPEAAASDAELAAVRAILAARPNGSKWARLARRTAGAGGVTLNGAG	2561	DAELAAVRAILAARPN	GSK	True	0.000970374	0.971768	AI design n°125:RMSD=1.95:nbContacts=102.00:pLDDT=90.37
KPEAAASAAAEAARFAALLAKLPGSEKWARLARRTAGAGGVTLNGAG	2548	AAAEAARFAALLAKLP	GSEK	True	0.000965448	0.949824	AI design n°244:RMSD=1.96:nbContacts=127.00:pLDDT=81.67
KPEAAASMSSDQLFKQWGGGSEAKWARLARRTAGAGGVTLNGAG	2547	MSSDQLFKQWGG	GSEAK	True	0.00096507	1.22543	Rational design n°60
KPEAAASAAELAEIRAILAADADGSEAKWARLARRTAGAGGVTLNGAG	2545	AAELAEIRAILAADAD	GSEAK	True	0.000964312	0.787168	AI design n°170:RMSD=2.04:nbContacts=82.00:pLDDT=73.69
KPEAAASKPLIITESPTLTGSEKWARLARRTAGAGGVTLNGAG	2541	KPLIITESPTLT	GSEK	True	0.000962796	0.833965	AI design n°4:RMSD=3.64:nbContacts=206.00:pLDDT=49.70
KPEAAASMSSSQLYKQYGGGSKWARLARRTAGAGGVTLNGAG	2540	MSSSQLYKQYGG	GSK	True	0.000962417	1.03963	Rational design n°44
KPEAAASSAELAAVKAILAARPNGSEKWARLARRTAGAGGVTLNGAG	2537	SAELAAVKAILAARPN	GSEK	True	0.000961281	1.05678	AI design n°70:RMSD=1.95:nbContacts=97.00:pLDDT=88.80
KPEAAASAAAEQAAFAALLAKLPGSEAKWARLARRTAGAGGVTLNGAG	2537	AAAEQAAFAALLAKLP	GSEAK	True	0.000961281	1.0384	AI design n°274:RMSD=1.84:nbContacts=120.00:pLDDT=81.31
KPEAAASMSSEQLWKQYGGGSEAKWARLARRTAGAGGVTLNGAG	2514	MSSEQLWKQYGG	GSEAK	True	0.000952566	1.1335	Rational design n°74
KPEAAASAAAEEAAFAALLAALPGSEKWARLARRTAGAGGVTLNGAG	2513	AAAEEAAFAALLAALP	GSEK	True	0.000952187	1.05204	AI design n°213:RMSD=2.09:nbContacts=101.00:pLDDT=83.73
KPEAAASDAELAQVRAILAADPNGSEKWARLARRTAGAGGVTLNGAG	2510	DAELAQVRAILAADPN	GSEK	True	0.00095105	1.15448	AI design n°85:RMSD=2.31:nbContacts=106.00:pLDDT=73.62
KPEAAASSAAEAAAFAALLAALPGSKWARLARRTAGAGGVTLNGAG	2500	SAAEAAAFAALLAALP	GSK	True	0.000947261	1.12959	AI design n°256:RMSD=2.48:nbContacts=98.00:pLDDT=81.21
KPEAAASDAELARVRAILAADADGSEKWARLARRTAGAGGVTLNGAG	2496	DAELARVRAILAADAD	GSEK	True	0.000945745	0.877922	AI design n°91:RMSD=1.93:nbContacts=88.00:pLDDT=76.40
KPEAAASMSSEQLFKQYGGGSEAKWARLARRTAGAGGVTLNGAG	2495	MSSEQLFKQYGG	GSEAK	True	0.000945367	1.13481	Rational design n°68
KPEAAASMSSTQLFKQYGGGSEKWARLARRTAGAGGVTLNGAG	2490	MSSTQLFKQYGG	GSEK	True	0.000943472	1.24184	Rational design n°50
KPEAAASMSSNQLWKQYGGGSEAKWARLARRTAGAGGVTLNGAG	2482	MSSNQLWKQYGG	GSEAK	True	0.000940441	1.10454	Rational design n°29
KPEAAASDAELAKVRAILAADADGSEAKWARLARRTAGAGGVTLNGAG	2480	DAELAKVRAILAADAD	GSEAK	True	0.000939683	0.828886	AI design n°64:RMSD=1.76:nbContacts=82.00:pLDDT=76.84
KPEAAASAAAEEARFAALLAALPGSKWARLARRTAGAGGVTLNGAG	2475	AAAEEARFAALLAALP	GSK	True	0.000937788	1.06228	AI design n°249:RMSD=1.92:nbContacts=111.00:pLDDT=86.46
KPEAAASMSSKQLWKQWGGGSKWARLARRTAGAGGVTLNGAG	2464	MSSKQLWKQWGG	GSK	True	0.00093362	1.2957	Rational design n°93
KPEAAASAAEEAARFAALLAALPGSEAKWARLARRTAGAGGVTLNGAG	2459	AAEEAARFAALLAALP	GSEAK	True	0.000931726	0.905639	AI design n°218:RMSD=2.01:nbContacts=128.00:pLDDT=84.49
KPEAAASDAELAAVRAILAADADGSEAKWARLARRTAGAGGVTLNGAG	2454	DAELAAVRAILAADAD	GSEAK	True	0.000929831	0.809287	AI design n°129:RMSD=1.86:nbContacts=84.00:pLDDT=78.64
KPEAAASAAAEEAAFAALLAALPGSEAKWARLARRTAGAGGVTLNGAG	2447	AAAEEAAFAALLAALP	GSEAK	True	0.000927179	1.03407	AI design n°213:RMSD=2.09:nbContacts=101.00:pLDDT=83.73
KPEAAASMSSKQLFKQYGGGSEAKWARLARRTAGAGGVTLNGAG	2445	MSSKQLFKQYGG	GSEAK	True	0.000926421	1.11251	Rational design n°86
KPEAAASAAAEAAHFAALLASLPGSKWARLARRTAGAGGVTLNGAG	2439	AAAEAAHFAALLASLP	GSK	True	0.000924148	1.10567	AI design n°227:RMSD=2.19:nbContacts=111.00:pLDDT=82.83
KPEAAASSAELAAVKAILAARPNGSKWARLARRTAGAGGVTLNGAG	2439	SAELAAVKAILAARPN	GSK	True	0.000924148	0.884574	AI design n°70:RMSD=1.95:nbContacts=97.00:pLDDT=88.80
KPEAAASMSSSQLWKQFGGGSEKWARLARRTAGAGGVTLNGAG	2436	MSSSQLWKQFGG	GSEK	True	0.000923011	1.27094	Rational design n°46
KPEAAASMSAERLAILARRAANAGSEAKWARLARRTAGAGGVTLNGAG	2432	MSAERLAILARRAANA	GSEAK	True	0.000921496	0.858261	AI design n°204:RMSD=2.90:nbContacts=80.00:pLDDT=53.63
KPEAAASMSSKQLYKQFGGGSEAKWARLARRTAGAGGVTLNGAG	2427	MSSKQLYKQFGG	GSEAK	True	0.000919601	1.18556	Rational design n°88
KPEAAASAAEEAARFAALLAALPGSEKWARLARRTAGAGGVTLNGAG	2423	AAEEAARFAALLAALP	GSEK	True	0.000918085	0.956143	AI design n°218:RMSD=2.01:nbContacts=128.00:pLDDT=84.49
KPEAAASMSSNQLWKQFGGGSEAKWARLARRTAGAGGVTLNGAG	2421	MSSNQLWKQFGG	GSEAK	True	0.000917328	1.20717	Rational design n°28
KPEAAASSAELAKVKAILAARADGSEKWARLARRTAGAGGVTLNGAG	2420	SAELAKVKAILAARAD	GSEK	True	0.000916949	1.08129	AI design n°150:RMSD=1.81:nbContacts=85.00:pLDDT=82.61
KPEAAASMSSQQLFKQYGGGSKWARLARRTAGAGGVTLNGAG	2418	MSSQQLFKQYGG	GSK	True	0.000916191	1.10997	Rational design n°32
KPEAAASSAELAKVKAILASRPNGSKWARLARRTAGAGGVTLNGAG	2413	SAELAKVKAILASRPN	GSK	True	0.000914296	0.838729	AI design n°181:RMSD=2.01:nbContacts=94.00:pLDDT=84.46
KPEAAASAAAEAAQFAALLAALPGSEAKWARLARRTAGAGGVTLNGAG	2408	AAAEAAQFAALLAALP	GSEAK	True	0.000912402	0.966424	AI design n°248:RMSD=2.02:nbContacts=116.00:pLDDT=81.97
KPEAAASAAELAKVKAILAARPNGSEKWARLARRTAGAGGVTLNGAG	2392	AAELAKVKAILAARPN	GSEK	True	0.000906339	1.15634	AI design n°88:RMSD=2.06:nbContacts=89.00:pLDDT=85.22
KPEAAASMSSQRLFKQWGGGSEAKWARLARRTAGAGGVTLNGAG	2382	MSSQRLFKQWGG	GSEAK	True	0.00090255	1.13156	Rational design n°20
KPEAAASAAELAAVRAILAARPDGSKWARLARRTAGAGGVTLNGAG	2366	AAELAAVRAILAARPD	GSK	True	0.000896488	0.952191	AI design n°101:RMSD=2.08:nbContacts=92.00:pLDDT=81.36
KPEAAASSAELAEVKAILAARPNGSKWARLARRTAGAGGVTLNGAG	2360	SAELAEVKAILAARPN	GSK	True	0.000894214	0.82424	AI design n°179:RMSD=1.99:nbContacts=105.00:pLDDT=89.57
KPEAAASAAAEAAQFAALLAALPGSEKWARLARRTAGAGGVTLNGAG	2351	AAAEAAQFAALLAALP	GSEK	True	0.000890804	0.96278	AI design n°248:RMSD=2.02:nbContacts=116.00:pLDDT=81.97
KPEAAASDAELARVRAILAARPNGSEKWARLARRTAGAGGVTLNGAG	2346	DAELARVRAILAARPN	GSEK	True	0.00088891	1.03965	AI design n°92:RMSD=1.91:nbContacts=98.00:pLDDT=87.67
KPEAAASAAELAKVREILAKRPNGSEKWARLARRTAGAGGVTLNGAG	2345	AAELAKVREILAKRPN	GSEK	True	0.000888531	1.0132	AI design n°116:RMSD=2.16:nbContacts=86.00:pLDDT=83.13
KPEAAASDAELARVRAILAARPNGSKWARLARRTAGAGGVTLNGAG	2337	DAELARVRAILAARPN	GSK	True	0.0008855	0.877485	AI design n°92:RMSD=1.91:nbContacts=98.00:pLDDT=87.67
KPEAAASDAELAEVRAILAADPDGSKWARLARRTAGAGGVTLNGAG	2336	DAELAEVRAILAADPD	GSK	True	0.000885121	0.950956	AI design n°178:RMSD=1.94:nbContacts=90.00:pLDDT=80.16
KPEAAASAAELAKVKAILAARPNGSKWARLARRTAGAGGVTLNGAG	2326	AAELAKVKAILAARPN	GSK	True	0.000881332	0.915695	AI design n°88:RMSD=2.06:nbContacts=89.00:pLDDT=85.22
KPEAAASSAELAEVKAILAARPNGSEKWARLARRTAGAGGVTLNGAG	2323	SAELAEVKAILAARPN	GSEK	True	0.000880195	0.99851	AI design n°179:RMSD=1.99:nbContacts=105.00:pLDDT=89.57
KPEAAASMSSSQLWKQFGGGSEAKWARLARRTAGAGGVTLNGAG	2320	MSSSQLWKQFGG	GSEAK	True	0.000879058	1.24069	Rational design n°46
KPEAAASAAAEQAEFDALLAKLPGSEAKWARLARRTAGAGGVTLNGAG	2320	AAAEQAEFDALLAKLP	GSEAK	True	0.000879058	0.915498	AI design n°275:RMSD=1.66:nbContacts=130.00:pLDDT=81.09
KPEAAASKPLIITESPTLTGSEAKWARLARRTAGAGGVTLNGAG	2309	KPLIITESPTLT	GSEAK	True	0.00087489	0.715598	AI design n°4:RMSD=3.64:nbContacts=206.00:pLDDT=49.70
KPEAAASAAELAAVRAILAKEPNGSEKWARLARRTAGAGGVTLNGAG	2302	AAELAAVRAILAKEPN	GSEK	True	0.000872238	1.12662	AI design n°153:RMSD=2.17:nbContacts=89.00:pLDDT=77.79
KPEAAASAEEARWAEALAALPGSKWARLARRTAGAGGVTLNGAG	2301	AEEARWAEALAALP	GSK	True	0.000871859	1.05606	AI design n°26:RMSD=1.67:nbContacts=96.00:pLDDT=84.38
KPEAAASAAAEQAHFQALLAALPGSKWARLARRTAGAGGVTLNGAG	2299	AAAEQAHFQALLAALP	GSK	True	0.000871101	1.14292	AI design n°259:RMSD=2.23:nbContacts=116.00:pLDDT=81.35
KPEAAASAAEEAARFAALLAKLPGSKWARLARRTAGAGGVTLNGAG	2294	AAEEAARFAALLAKLP	GSK	True	0.000869207	1.04871	AI design n°232:RMSD=1.88:nbContacts=129.00:pLDDT=85.51
KPEAAASSAELEKVKAILAADANGSKWARLARRTAGAGGVTLNGAG	2291	SAELEKVKAILAADAN	GSK	True	0.00086807	0.824864	AI design n°119:RMSD=1.97:nbContacts=85.00:pLDDT=72.70
KPEAAASSEAERWAEALAALPGSKWARLARRTAGAGGVTLNGAG	2284	SEAERWAEALAALP	GSK	True	0.000865418	1.08148	AI design n°15:RMSD=1.55:nbContacts=97.00:pLDDT=86.98
KPEAAASAEEEQARFAALLAALPGSKWARLARRTAGAGGVTLNGAG	2274	AEEEQARFAALLAALP	GSK	True	0.000861629	1.11809	AI design n°250:RMSD=2.04:nbContacts=133.00:pLDDT=88.49
KPEAAASMSSTQLFKQYGGGSEAKWARLARRTAGAGGVTLNGAG	2274	MSSTQLFKQYGG	GSEAK	True	0.000861629	1.09385	Rational design n°50
KPEAAASAAAEAAAFAALLAKLPGSEKWARLARRTAGAGGVTLNGAG	2274	AAAEAAAFAALLAKLP	GSEK	True	0.000861629	1.06463	AI design n°253:RMSD=2.04:nbContacts=116.00:pLDDT=84.41
KPEAAASAAAEAARFAALLAKLPGSEAKWARLARRTAGAGGVTLNGAG	2265	AAAEAARFAALLAKLP	GSEAK	True	0.000858219	0.920926	AI design n°244:RMSD=1.96:nbContacts=127.00:pLDDT=81.67
KPEAAASAAAEQAHFAALLAALPGSEKWARLARRTAGAGGVTLNGAG	2262	AAAEQAHFAALLAALP	GSEK	True	0.000857082	1.05183	AI design n°235:RMSD=2.19:nbContacts=119.00:pLDDT=85.52
KPEAAASAAAEAARFAALLAALPGSKWARLARRTAGAGGVTLNGAG	2254	AAAEAARFAALLAALP	GSK	True	0.000854051	1.17022	AI design n°205:RMSD=2.02:nbContacts=124.00:pLDDT=85.07
KPEAAASAAEEQARFDALLAKLPGSKWARLARRTAGAGGVTLNGAG	2254	AAEEQARFDALLAKLP	GSK	True	0.000854051	1.00944	AI design n°270:RMSD=1.99:nbContacts=141.00:pLDDT=90.81
KPEAAASDAELAKVKAILAARPNGSEKWARLARRTAGAGGVTLNGAG	2248	DAELAKVKAILAARPN	GSEK	True	0.000851777	1.08854	AI design n°72:RMSD=1.94:nbContacts=98.00:pLDDT=86.23
KPEAAASAAELARVKAILAARENGSKWARLARRTAGAGGVTLNGAG	2248	AAELARVKAILAAREN	GSK	True	0.000851777	0.905484	AI design n°73:RMSD=2.08:nbContacts=100.00:pLDDT=70.44
KPEAAASAAAEEAEFAALLAALPGSEAKWARLARRTAGAGGVTLNGAG	2244	AAAEEAEFAALLAALP	GSEAK	True	0.000850262	0.984713	AI design n°208:RMSD=1.90:nbContacts=118.00:pLDDT=85.72
KPEAAASSAELAKVKAILASRPNGSEKWARLARRTAGAGGVTLNGAG	2244	SAELAKVKAILASRPN	GSEK	True	0.000850262	0.972807	AI design n°181:RMSD=2.01:nbContacts=94.00:pLDDT=84.46
KPEAAASSAELAKVKAILAARENGSEAKWARLARRTAGAGGVTLNGAG	2244	SAELAKVKAILAAREN	GSEAK	True	0.000850262	0.838379	AI design n°142:RMSD=2.05:nbContacts=108.00:pLDDT=76.89
KPEAAASAAAEQAEFDALLAKLPGSKWARLARRTAGAGGVTLNGAG	2234	AAAEQAEFDALLAKLP	GSK	True	0.000846472	1.10565	AI design n°275:RMSD=1.66:nbContacts=130.00:pLDDT=81.09
KPEAAASMSSSQLYKQFGGGSEAKWARLARRTAGAGGVTLNGAG	2233	MSSSQLYKQFGG	GSEAK	True	0.000846094	1.17132	Rational design n°43
KPEAAASMSSKQLWKQWGGGSEKWARLARRTAGAGGVTLNGAG	2229	MSSKQLWKQWGG	GSEK	True	0.000844578	1.29677	Rational design n°93
KPEAAASMSSTQLYKQYGGGSEAKWARLARRTAGAGGVTLNGAG	2220	MSSTQLYKQYGG	GSEAK	True	0.000841168	1.12647	Rational design n°53
KPEAAASAAELAEVRAILAADADGSEAKWARLARRTAGAGGVTLNGAG	2216	AAELAEVRAILAADAD	GSEAK	True	0.000839652	0.752302	AI design n°167:RMSD=2.12:nbContacts=83.00:pLDDT=78.96
KPEAAASAEAERAHFEALLASLPGSKWARLARRTAGAGGVTLNGAG	2214	AEAERAHFEALLASLP	GSK	True	0.000838894	0.97985	AI design n°234:RMSD=2.06:nbContacts=140.00:pLDDT=83.54
KPEAAASDAELAKVKAILAARENGSKWARLARRTAGAGGVTLNGAG	2213	DAELAKVKAILAAREN	GSK	True	0.000838515	0.96439	AI design n°94:RMSD=1.91:nbContacts=98.00:pLDDT=82.03
KPEAAASAAAEQAHFQALLAALPGSEKWARLARRTAGAGGVTLNGAG	2209	AAAEQAHFQALLAALP	GSEK	True	0.000837	0.99138	AI design n°259:RMSD=2.23:nbContacts=116.00:pLDDT=81.35
KPEAAASDAELAAVRAILAKRENGSKWARLARRTAGAGGVTLNGAG	2196	DAELAAVRAILAKREN	GSK	True	0.000832074	0.892249	AI design n°158:RMSD=2.07:nbContacts=99.00:pLDDT=74.05
KPEAAASAAAEAAAFAALLAKLPGSEAKWARLARRTAGAGGVTLNGAG	2195	AAAEAAAFAALLAKLP	GSEAK	True	0.000831695	0.997584	AI design n°253:RMSD=2.04:nbContacts=116.00:pLDDT=84.41
KPEAAASAAELAAVRAILAARPDGSEKWARLARRTAGAGGVTLNGAG	2194	AAELAAVRAILAARPD	GSEK	True	0.000831316	1.08886	AI design n°101:RMSD=2.08:nbContacts=92.00:pLDDT=81.36
KPEAAASMSSTQLYKQYGGGSEKWARLARRTAGAGGVTLNGAG	2193	MSSTQLYKQYGG	GSEK	True	0.000830937	1.1579	Rational design n°53
KPEAAASDAELAQVRAILAADPNGSEAKWARLARRTAGAGGVTLNGAG	2188	DAELAQVRAILAADPN	GSEAK	True	0.000829043	1.13242	AI design n°85:RMSD=2.31:nbContacts=106.00:pLDDT=73.62
KPEAAASSAELEKVKAILAADANGSEKWARLARRTAGAGGVTLNGAG	2179	SAELEKVKAILAADAN	GSEK	True	0.000825633	0.949041	AI design n°119:RMSD=1.97:nbContacts=85.00:pLDDT=72.70
KPEAAASSAAEQAAFDALLAKLPGSKWARLARRTAGAGGVTLNGAG	2167	SAAEQAAFDALLAKLP	GSK	True	0.000821086	0.988328	AI design n°262:RMSD=2.19:nbContacts=111.00:pLDDT=83.37
KPEAAASAAAEEAEFAALLAALPGSEKWARLARRTAGAGGVTLNGAG	2161	AAAEEAEFAALLAALP	GSEK	True	0.000818812	1.05408	AI design n°208:RMSD=1.90:nbContacts=118.00:pLDDT=85.72
KPEAAASSSAERWAQALAALPGSEKWARLARRTAGAGGVTLNGAG	2161	SSAERWAQALAALP	GSEK	True	0.000818812	0.928021	AI design n°50:RMSD=1.92:nbContacts=118.00:pLDDT=81.60
KPEAAASAAAEQAEFDALLAKLPGSEKWARLARRTAGAGGVTLNGAG	2160	AAAEQAEFDALLAKLP	GSEK	True	0.000818434	0.944473	AI design n°275:RMSD=1.66:nbContacts=130.00:pLDDT=81.09
KPEAAASDAELAAVRAILAARPNGSEKWARLARRTAGAGGVTLNGAG	2158	DAELAAVRAILAARPN	GSEK	True	0.000817676	1.03146	AI design n°125:RMSD=1.95:nbContacts=102.00:pLDDT=90.37
KPEAAASDAELAAVRAILAKRENGSEKWARLARRTAGAGGVTLNGAG	2156	DAELAAVRAILAKREN	GSEK	True	0.000816918	0.953095	AI design n°158:RMSD=2.07:nbContacts=99.00:pLDDT=74.05
KPEAAASMSSTQLYKQFGGGSEAKWARLARRTAGAGGVTLNGAG	2143	MSSTQLYKQFGG	GSEAK	True	0.000811992	1.19885	Rational design n°52
KPEAAASAAAEQAHFAALLAALPGSEAKWARLARRTAGAGGVTLNGAG	2141	AAAEQAHFAALLAALP	GSEAK	True	0.000811234	0.947363	AI design n°235:RMSD=2.19:nbContacts=119.00:pLDDT=85.52
KPEAAASAAELAAVRAILAKEPNGSKWARLARRTAGAGGVTLNGAG	2128	AAELAAVRAILAKEPN	GSK	True	0.000806309	0.933809	AI design n°153:RMSD=2.17:nbContacts=89.00:pLDDT=77.79
KPEAAASDAELAAVRAILAKDANGSEKWARLARRTAGAGGVTLNGAG	2124	DAELAAVRAILAKDAN	GSEK	True	0.000804793	1.17636	AI design n°166:RMSD=1.89:nbContacts=83.00:pLDDT=80.35
KPEAAASMSSSQLYKQYGGGSEAKWARLARRTAGAGGVTLNGAG	2122	MSSSQLYKQYGG	GSEAK	True	0.000804035	1.08549	Rational design n°44
KPEAAASAAAEAAEFAALLAALPGSKWARLARRTAGAGGVTLNGAG	2118	AAAEAAEFAALLAALP	GSK	True	0.00080252	1.20984	AI design n°223:RMSD=1.84:nbContacts=120.00:pLDDT=83.59
KPEAAASAAAEEAHFAALLAALPGSEKWARLARRTAGAGGVTLNGAG	2117	AAAEEAHFAALLAALP	GSEK	True	0.000802141	0.991724	AI design n°221:RMSD=2.36:nbContacts=108.00:pLDDT=87.93
KPEAAASDAELAAVRAILAARPDGSKWARLARRTAGAGGVTLNGAG	2105	DAELAAVRAILAARPD	GSK	True	0.000797594	0.905808	AI design n°63:RMSD=1.73:nbContacts=81.00:pLDDT=90.25
KPEAAASSAAERFAAALAALPGSKWARLARRTAGAGGVTLNGAG	2102	SAAERFAAALAALP	GSK	True	0.000796457	1.09399	AI design n°47:RMSD=2.12:nbContacts=100.00:pLDDT=91.74
KPEAAASAAEEQARFDALLAKLPGSEKWARLARRTAGAGGVTLNGAG	2101	AAEEQARFDALLAKLP	GSEK	True	0.000796078	0.88465	AI design n°270:RMSD=1.99:nbContacts=141.00:pLDDT=90.81
KPEAAASAAELAAVKAILAKDADGSKWARLARRTAGAGGVTLNGAG	2100	AAELAAVKAILAKDAD	GSK	True	0.000795699	0.937408	AI design n°152:RMSD=2.12:nbContacts=88.00:pLDDT=75.74
KPEAAASSAELAKVKAILAARADGSEAKWARLARRTAGAGGVTLNGAG	2096	SAELAKVKAILAARAD	GSEAK	True	0.000794184	0.862444	AI design n°150:RMSD=1.81:nbContacts=85.00:pLDDT=82.61
KPEAAASSAELAKVKAILAARPNGSEKWARLARRTAGAGGVTLNGAG	2091	SAELAKVKAILAARPN	GSEK	True	0.000792289	1.11465	AI design n°149:RMSD=1.96:nbContacts=93.00:pLDDT=86.62
KPEAAASAAELARVKAILAARENGSEKWARLARRTAGAGGVTLNGAG	2091	AAELARVKAILAAREN	GSEK	True	0.000792289	0.987283	AI design n°73:RMSD=2.08:nbContacts=100.00:pLDDT=70.44
KPEAAASAAAEQAAFEALLAKLPGSKWARLARRTAGAGGVTLNGAG	2085	AAAEQAAFEALLAKLP	GSK	True	0.000790016	1.0441	AI design n°251:RMSD=2.22:nbContacts=120.00:pLDDT=87.02
KPEAAASDAELAEVRAILAADPDGSEKWARLARRTAGAGGVTLNGAG	2080	DAELAEVRAILAADPD	GSEK	True	0.000788121	0.997447	AI design n°178:RMSD=1.94:nbContacts=90.00:pLDDT=80.16
KPEAAASAAEEQAAFAALLAALPGSKWARLARRTAGAGGVTLNGAG	2075	AAEEQAAFAALLAALP	GSK	True	0.000786227	1.1698	AI design n°273:RMSD=2.02:nbContacts=113.00:pLDDT=82.79
KPEAAASAAAEQAAFEALLAKLPGSEAKWARLARRTAGAGGVTLNGAG	2075	AAAEQAAFEALLAKLP	GSEAK	True	0.000786227	0.928026	AI design n°251:RMSD=2.22:nbContacts=120.00:pLDDT=87.02
KPEAAASDAELARVRAILAARPDGSKWARLARRTAGAGGVTLNGAG	2069	DAELARVRAILAARPD	GSK	True	0.000783953	0.776608	AI design n°86:RMSD=1.89:nbContacts=87.00:pLDDT=88.31
KPEAAASMSSSQLYKQYGGGSEKWARLARRTAGAGGVTLNGAG	2066	MSSSQLYKQYGG	GSEK	True	0.000782817	1.15356	Rational design n°44
KPEAAASDAELAKVKAILAARPNGSKWARLARRTAGAGGVTLNGAG	2063	DAELAKVKAILAARPN	GSK	True	0.00078168	0.91389	AI design n°72:RMSD=1.94:nbContacts=98.00:pLDDT=86.23
KPEAAASSAAEQAAFDALLAKLPGSEAKWARLARRTAGAGGVTLNGAG	2054	SAAEQAAFDALLAKLP	GSEAK	True	0.00077827	0.867682	AI design n°262:RMSD=2.19:nbContacts=111.00:pLDDT=83.37
KPEAAASAAELAKVRAILAARPNGSEAKWARLARRTAGAGGVTLNGAG	2051	AAELAKVRAILAARPN	GSEAK	True	0.000777133	0.897149	AI design n°93:RMSD=2.13:nbContacts=88.00:pLDDT=85.06
KPEAAASAEAEAAEFAALLAALPGSEAKWARLARRTAGAGGVTLNGAG	2047	AEAEAAEFAALLAALP	GSEAK	True	0.000775617	0.952803	AI design n°226:RMSD=2.34:nbContacts=105.00:pLDDT=84.16
KPEAAASDAELAAVRAILAARPDGSEKWARLARRTAGAGGVTLNGAG	2040	DAELAAVRAILAARPD	GSEK	True	0.000772965	1.08696	AI design n°63:RMSD=1.73:nbContacts=81.00:pLDDT=90.25
KPEAAASAAAEAAEFAALLAKLPGSKWARLARRTAGAGGVTLNGAG	2037	AAAEAAEFAALLAKLP	GSK	True	0.000771828	1.17277	AI design n°239:RMSD=1.74:nbContacts=119.00:pLDDT=80.27
KPEAAASMSSQQLFKQYGGGSEKWARLARRTAGAGGVTLNGAG	2036	MSSQQLFKQYGG	GSEK	True	0.000771449	1.18864	Rational design n°32
KPEAAASAEAERAHFEALLASLPGSEKWARLARRTAGAGGVTLNGAG	2033	AEAERAHFEALLASLP	GSEK	True	0.000770313	0.833871	AI design n°234:RMSD=2.06:nbContacts=140.00:pLDDT=83.54
KPEAAASAEAEAAAFAALLAALPGSEKWARLARRTAGAGGVTLNGAG	2015	AEAEAAAFAALLAALP	GSEK	True	0.000763492	0.896375	AI design n°272:RMSD=1.85:nbContacts=119.00:pLDDT=83.84
KPEAAASAAAERARFAALLAKLPGSEAKWARLARRTAGAGGVTLNGAG	2014	AAAERARFAALLAKLP	GSEAK	True	0.000763114	0.856528	AI design n°241:RMSD=1.97:nbContacts=135.00:pLDDT=83.23
KPEAAASAEAERAHFEALLASLPGSEAKWARLARRTAGAGGVTLNGAG	2008	AEAERAHFEALLASLP	GSEAK	True	0.00076084	0.837622	AI design n°234:RMSD=2.06:nbContacts=140.00:pLDDT=83.54
KPEAAASAAAEQAHFAALLAKLPGSKWARLARRTAGAGGVTLNGAG	2007	AAAEQAHFAALLAKLP	GSK	True	0.000760461	1.16124	AI design n°225:RMSD=1.81:nbContacts=126.00:pLDDT=82.34
KPEAAASDAELAAVKAILAARPNGSEAKWARLARRTAGAGGVTLNGAG	1998	DAELAAVKAILAARPN	GSEAK	True	0.000757051	0.860083	AI design n°126:RMSD=1.88:nbContacts=107.00:pLDDT=89.50
KPEAAASAAAEQAAFEALLAKLPGSEKWARLARRTAGAGGVTLNGAG	1986	AAAEQAAFEALLAKLP	GSEK	True	0.000752504	0.972787	AI design n°251:RMSD=2.22:nbContacts=120.00:pLDDT=87.02
KPEAAASAAEEQARFDALLAKLPGSEAKWARLARRTAGAGGVTLNGAG	1980	AAEEQARFDALLAKLP	GSEAK	True	0.000750231	0.858838	AI design n°270:RMSD=1.99:nbContacts=141.00:pLDDT=90.81
KPEAAASDAELARVRAILAADADGSEAKWARLARRTAGAGGVTLNGAG	1980	DAELARVRAILAADAD	GSEAK	True	0.000750231	0.645841	AI design n°91:RMSD=1.93:nbContacts=88.00:pLDDT=76.40
KPEAAASEALILTDSPTLTGSEAKWARLARRTAGAGGVTLNGAG	1979	EALILTDSPTLT	GSEAK	True	0.000749852	0.700411	AI design n°7:RMSD=3.27:nbContacts=80.00:pLDDT=48.54
KPEAAASAAELARVQAILAARPNGSKWARLARRTAGAGGVTLNGAG	1977	AAELARVQAILAARPN	GSK	True	0.000749094	0.897982	AI design n°161:RMSD=2.20:nbContacts=105.00:pLDDT=86.13
KPEAAASAAAEAAAFAALLAALPGSEKWARLARRTAGAGGVTLNGAG	1976	AAAEAAAFAALLAALP	GSEK	True	0.000748715	1.06924	AI design n°207:RMSD=1.88:nbContacts=116.00:pLDDT=82.21
KPEAAASAAELARVKAILAARPNGSEAKWARLARRTAGAGGVTLNGAG	1966	AAELARVKAILAARPN	GSEAK	True	0.000744926	0.843348	AI design n°80:RMSD=2.00:nbContacts=94.00:pLDDT=85.34
KPEAAASAAELAKVREILAKRPNGSKWARLARRTAGAGGVTLNGAG	1957	AAELAKVREILAKRPN	GSK	True	0.000741516	0.837176	AI design n°116:RMSD=2.16:nbContacts=86.00:pLDDT=83.13
KPEAAASAAAEAAHFAALLAKLPGSKWARLARRTAGAGGVTLNGAG	1954	AAAEAAHFAALLAKLP	GSK	True	0.000740379	1.07354	AI design n°224:RMSD=1.92:nbContacts=122.00:pLDDT=84.37
KPEAAASAAAEEARFAALLAALPGSEKWARLARRTAGAGGVTLNGAG	1953	AAAEEARFAALLAALP	GSEK	True	0.00074	1.02146	AI design n°249:RMSD=1.92:nbContacts=111.00:pLDDT=86.46
KPEAAASSAAEQAAFDALLAKLPGSEKWARLARRTAGAGGVTLNGAG	1948	SAAEQAAFDALLAKLP	GSEK	True	0.000738106	0.849702	AI design n°262:RMSD=2.19:nbContacts=111.00:pLDDT=83.37
KPEAAASAEEEAARFQALLAALPGSKWARLARRTAGAGGVTLNGAG	1946	AEEEAARFQALLAALP	GSK	True	0.000737348	1.01643	AI design n°215:RMSD=2.02:nbContacts=116.00:pLDDT=84.67
KPEAAASMSSQQLYKQYGGGSEKWARLARRTAGAGGVTLNGAG	1943	MSSQQLYKQYGG	GSEK	True	0.000736211	1.1301	Rational design n°35
KPEAAASEALILTDSPTLTGSEKWARLARRTAGAGGVTLNGAG	1940	EALILTDSPTLT	GSEK	True	0.000735075	0.738656	AI design n°7:RMSD=3.27:nbContacts=80.00:pLDDT=48.54
KPEAAASMSSQQLFKQYGGGSEAKWARLARRTAGAGGVTLNGAG	1930	MSSQQLFKQYGG	GSEAK	True	0.000731286	1.14134	Rational design n°32
KPEAAASDAELAAVRAILAKDANGSKWARLARRTAGAGGVTLNGAG	1930	DAELAAVRAILAKDAN	GSK	True	0.000731286	1.00537	AI design n°166:RMSD=1.89:nbContacts=83.00:pLDDT=80.35
KPEAAASSAELAKVKAILAARPNGSKWARLARRTAGAGGVTLNGAG	1928	SAELAKVKAILAARPN	GSK	True	0.000730528	0.919073	AI design n°149:RMSD=1.96:nbContacts=93.00:pLDDT=86.62
KPEAAASAAAEAAAFAALLAALPGSEAKWARLARRTAGAGGVTLNGAG	1923	AAAEAAAFAALLAALP	GSEAK	True	0.000728633	1.03815	AI design n°207:RMSD=1.88:nbContacts=116.00:pLDDT=82.21
KPEAAASSAELAEVKAILAARPNGSEAKWARLARRTAGAGGVTLNGAG	1922	SAELAEVKAILAARPN	GSEAK	True	0.000728254	0.765311	AI design n°179:RMSD=1.99:nbContacts=105.00:pLDDT=89.57
KPEAAASAAAEAARFAALLAALPGSEKWARLARRTAGAGGVTLNGAG	1920	AAAEAARFAALLAALP	GSEK	True	0.000727496	1.03677	AI design n°205:RMSD=2.02:nbContacts=124.00:pLDDT=85.07
KPEAAASAAELARVRAILAARPNGSKWARLARRTAGAGGVTLNGAG	1918	AAELARVRAILAARPN	GSK	True	0.000726739	0.890446	AI design n°68:RMSD=2.18:nbContacts=85.00:pLDDT=85.35
KPEAAASDAELARVRAILAARPDGSEKWARLARRTAGAGGVTLNGAG	1915	DAELARVRAILAARPD	GSEK	True	0.000725602	0.941572	AI design n°86:RMSD=1.89:nbContacts=87.00:pLDDT=88.31
KPEAAASAEAEAAEFAALLAALPGSEKWARLARRTAGAGGVTLNGAG	1913	AEAEAAEFAALLAALP	GSEK	True	0.000724844	0.908207	AI design n°226:RMSD=2.34:nbContacts=105.00:pLDDT=84.16
KPEAAASAAELARVQAILAARPNGSEKWARLARRTAGAGGVTLNGAG	1910	AAELARVQAILAARPN	GSEK	True	0.000723707	0.996953	AI design n°161:RMSD=2.20:nbContacts=105.00:pLDDT=86.13
KPEAAASMSPERAEILARRAANAGSKWARLARRTAGAGGVTLNGAG	1909	MSPERAEILARRAANA	GSK	True	0.000723329	0.773347	AI design n°202:RMSD=2.16:nbContacts=71.00:pLDDT=57.67
KPEAAASEALILTDSPTLTGSKWARLARRTAGAGGVTLNGAG	1909	EALILTDSPTLT	GSK	True	0.000723329	0.623031	AI design n°7:RMSD=3.27:nbContacts=80.00:pLDDT=48.54
KPEAAASAAEEAARFAALLAKLPGSEKWARLARRTAGAGGVTLNGAG	1908	AAEEAARFAALLAKLP	GSEK	True	0.00072295	0.971115	AI design n°232:RMSD=1.88:nbContacts=129.00:pLDDT=85.51
KPEAAASDAELAAVRAILAARPNGSEAKWARLARRTAGAGGVTLNGAG	1900	DAELAAVRAILAARPN	GSEAK	True	0.000719918	0.890785	AI design n°125:RMSD=1.95:nbContacts=102.00:pLDDT=90.37
KPEAAASTEEERNRQALAALPGSKWARLARRTAGAGGVTLNGAG	1896	TEEERNRQALAALP	GSK	True	0.000718403	0.923463	AI design n°36:RMSD=2.25:nbContacts=95.00:pLDDT=91.02
KPEAAASAAELAEVKAILAKDADGSKWARLARRTAGAGGVTLNGAG	1895	AAELAEVKAILAKDAD	GSK	True	0.000718024	0.919134	AI design n°82:RMSD=1.84:nbContacts=81.00:pLDDT=75.66
KPEAAASMSSQQLYKQYGGGSEAKWARLARRTAGAGGVTLNGAG	1894	MSSQQLYKQYGG	GSEAK	True	0.000717645	1.08829	Rational design n°35
KPEAAASAAAEAAHFAALLASLPGSEKWARLARRTAGAGGVTLNGAG	1893	AAAEAAHFAALLASLP	GSEK	True	0.000717266	0.990076	AI design n°227:RMSD=2.19:nbContacts=111.00:pLDDT=82.83
KPEAAASDAELAKVKAILAARENGSEKWARLARRTAGAGGVTLNGAG	1888	DAELAKVKAILAAREN	GSEK	True	0.000715372	1.0363	AI design n°94:RMSD=1.91:nbContacts=98.00:pLDDT=82.03
KPEAAASAAAEAAHFAALLAALPGSKWARLARRTAGAGGVTLNGAG	1860	AAAEAAHFAALLAALP	GSK	True	0.000704762	1.16906	AI design n°212:RMSD=2.09:nbContacts=108.00:pLDDT=84.86
KPEAAASASSQQLFKQFGGGSKWARLARRTAGAGGVTLNGAG	1860	ASSQQLFKQFGG	GSK	True	0.000704762	1.09191	Rational design n°12
KPEAAASMDPARKAILARRAANAGSKWARLARRTAGAGGVTLNGAG	1856	MDPARKAILARRAANA	GSK	True	0.000703247	0.793824	AI design n°194:RMSD=2.56:nbContacts=81.00:pLDDT=59.65
KPEAAASAAAEEAHFAALLAALPGSEAKWARLARRTAGAGGVTLNGAG	1854	AAAEEAHFAALLAALP	GSEAK	True	0.000702489	0.993078	AI design n°221:RMSD=2.36:nbContacts=108.00:pLDDT=87.93
KPEAAASAEELAKVRAILAARPNGSEKWARLARRTAGAGGVTLNGAG	1850	AEELAKVRAILAARPN	GSEK	True	0.000700973	1.01377	AI design n°110:RMSD=2.13:nbContacts=88.00:pLDDT=85.27
KPEAAASAAAERAHFAALLAALPGSKWARLARRTAGAGGVTLNGAG	1845	AAAERAHFAALLAALP	GSK	True	0.000699079	1.04621	AI design n°222:RMSD=1.78:nbContacts=138.00:pLDDT=87.50
KPEAAASAAELAAVKAILAKDADGSEKWARLARRTAGAGGVTLNGAG	1844	AAELAAVKAILAKDAD	GSEK	True	0.0006987	1.12768	AI design n°152:RMSD=2.12:nbContacts=88.00:pLDDT=75.74
KPEAAASKPLILTDSPGLTGSKWARLARRTAGAGGVTLNGAG	1844	KPLILTDSPGLT	GSK	True	0.0006987	0.757283	AI design n°6:RMSD=2.93:nbContacts=104.00:pLDDT=58.46
KPEAAASAAAEQAHFQALLAALPGSEAKWARLARRTAGAGGVTLNGAG	1834	AAAEQAHFQALLAALP	GSEAK	True	0.000694911	0.886411	AI design n°259:RMSD=2.23:nbContacts=116.00:pLDDT=81.35
KPEAAASAAELAKVKAILAARENGSKWARLARRTAGAGGVTLNGAG	1828	AAELAKVKAILAAREN	GSK	True	0.000692637	0.975788	AI design n°65:RMSD=2.07:nbContacts=100.00:pLDDT=77.40
KPEAAASAEEERNAQALAALPGSKWARLARRTAGAGGVTLNGAG	1825	AEEERNAQALAALP	GSK	True	0.000691501	0.866782	AI design n°35:RMSD=2.19:nbContacts=94.00:pLDDT=89.67
KPEAAASAAELARVRAILAARPNGSEKWARLARRTAGAGGVTLNGAG	1821	AAELARVRAILAARPN	GSEK	True	0.000689985	1.02363	AI design n°68:RMSD=2.18:nbContacts=85.00:pLDDT=85.35
KPEAAASSALEQARFDALLAALPGSKWARLARRTAGAGGVTLNGAG	1820	SALEQARFDALLAALP	GSK	True	0.000689606	0.925113	AI design n°264:RMSD=2.07:nbContacts=126.00:pLDDT=87.40
KPEAAASAAELAKVKAILASRENGSKWARLARRTAGAGGVTLNGAG	1816	AAELAKVKAILASREN	GSK	True	0.00068809	0.965622	AI design n°67:RMSD=2.04:nbContacts=91.00:pLDDT=77.48
KPEAAASSAELEKVKAILAADANGSEAKWARLARRTAGAGGVTLNGAG	1815	SAELEKVKAILAADAN	GSEAK	True	0.000687712	0.872163	AI design n°119:RMSD=1.97:nbContacts=85.00:pLDDT=72.70
KPEAAASMSAERAAILARRAANAGSKWARLARRTAGAGGVTLNGAG	1814	MSAERAAILARRAANA	GSK	True	0.000687333	0.74326	AI design n°183:RMSD=2.22:nbContacts=86.00:pLDDT=60.61
KPEAAASSAAEEAAFAALLAALPGSKWARLARRTAGAGGVTLNGAG	1812	SAAEEAAFAALLAALP	GSK	True	0.000686575	1.05522	AI design n°254:RMSD=2.48:nbContacts=104.00:pLDDT=85.77
KPEAAASAPLILTESPGLTGSKWARLARRTAGAGGVTLNGAG	1811	APLILTESPGLT	GSK	True	0.000686196	0.573227	AI design n°3:RMSD=2.98:nbContacts=95.00:pLDDT=56.34
KPEAAASAAAEEARFAALLAALPGSEAKWARLARRTAGAGGVTLNGAG	1799	AAAEEARFAALLAALP	GSEAK	True	0.000681649	0.937126	AI design n°249:RMSD=1.92:nbContacts=111.00:pLDDT=86.46
KPEAAASMTPERLAILARRAANAGSKWARLARRTAGAGGVTLNGAG	1786	MTPERLAILARRAANA	GSK	True	0.000676723	0.781672	AI design n°192:RMSD=2.91:nbContacts=88.00:pLDDT=53.88
KPEAAASDAELAAVRAILAKRENGSEAKWARLARRTAGAGGVTLNGAG	1782	DAELAAVRAILAKREN	GSEAK	True	0.000675208	0.813851	AI design n°158:RMSD=2.07:nbContacts=99.00:pLDDT=74.05
KPEAAASAAAEAAEFAALLAKLPGSEAKWARLARRTAGAGGVTLNGAG	1778	AAAEAAEFAALLAKLP	GSEAK	True	0.000673692	1.03053	AI design n°239:RMSD=1.74:nbContacts=119.00:pLDDT=80.27
KPEAAASAEELAKVKAILASRENGSKWARLARRTAGAGGVTLNGAG	1774	AEELAKVKAILASREN	GSK	True	0.000672176	0.819675	AI design n°160:RMSD=2.02:nbContacts=98.00:pLDDT=77.10
KPEAAASASSQQLFKQFGGSKWARLARRTAGAGGVTLNGAG	1771	ASSQQLFKQFG	GSK	True	0.00067104	0.963231	Rational design n°13
KPEAAASDAELAAVRAILAARPDGSEAKWARLARRTAGAGGVTLNGAG	1768	DAELAAVRAILAARPD	GSEAK	True	0.000669903	0.81674	AI design n°63:RMSD=1.73:nbContacts=81.00:pLDDT=90.25
KPEAAASAAAEAAHFAALLAKLPGSEKWARLARRTAGAGGVTLNGAG	1765	AAAEAAHFAALLAKLP	GSEK	True	0.000668766	0.928966	AI design n°224:RMSD=1.92:nbContacts=122.00:pLDDT=84.37
KPEAAASMSSTQLWKQYGGGSEKWARLARRTAGAGGVTLNGAG	1757	MSSTQLWKQYGG	GSEK	True	0.000665735	1.26305	Rational design n°56
KPEAAASSAELAKVKAILASRPNGSEAKWARLARRTAGAGGVTLNGAG	1752	SAELAKVKAILASRPN	GSEAK	True	0.000663841	0.783867	AI design n°181:RMSD=2.01:nbContacts=94.00:pLDDT=84.46
KPEAAASASSQQLFKQFGGSEKWARLARRTAGAGGVTLNGAG	1751	ASSQQLFKQFG	GSEK	True	0.000663462	1.10592	Rational design n°13
KPEAAASAEELAKVRAILAARPNGSKWARLARRTAGAGGVTLNGAG	1751	AEELAKVRAILAARPN	GSK	True	0.000663462	0.88849	AI design n°110:RMSD=2.13:nbContacts=88.00:pLDDT=85.27
KPEAAASDAELAKVRAILAARADGSKWARLARRTAGAGGVTLNGAG	1749	DAELAKVRAILAARAD	GSK	True	0.000662704	0.900613	AI design n°96:RMSD=1.92:nbContacts=83.00:pLDDT=85.24
KPEAAASSAELAAVKAILAARPNGSEAKWARLARRTAGAGGVTLNGAG	1746	SAELAAVKAILAARPN	GSEAK	True	0.000661567	0.88173	AI design n°70:RMSD=1.95:nbContacts=97.00:pLDDT=88.80
KPEAAASMSSTQLWKQYGGGSKWARLARRTAGAGGVTLNGAG	1745	MSSTQLWKQYGG	GSK	True	0.000661188	1.16897	Rational design n°56
KPEAAASAAAEAAEFAALLAKLPGSEKWARLARRTAGAGGVTLNGAG	1740	AAAEAAEFAALLAKLP	GSEK	True	0.000659294	1.04542	AI design n°239:RMSD=1.74:nbContacts=119.00:pLDDT=80.27
KPEAAASAAELAAVRAILAKDANGSEKWARLARRTAGAGGVTLNGAG	1738	AAELAAVRAILAKDAN	GSEK	True	0.000658536	1.08973	AI design n°140:RMSD=2.00:nbContacts=87.00:pLDDT=75.20
KPEAAASASSQQLFKQFGGGSEKWARLARRTAGAGGVTLNGAG	1733	ASSQQLFKQFGG	GSEK	True	0.000656641	1.23099	Rational design n°12
KPEAAASMSSKQLWKQWGGGSEAKWARLARRTAGAGGVTLNGAG	1732	MSSKQLWKQWGG	GSEAK	True	0.000656262	1.19213	Rational design n°93
KPEAAASASSQQLFKQFGGSEAKWARLARRTAGAGGVTLNGAG	1731	ASSQQLFKQFG	GSEAK	True	0.000655884	1.12845	Rational design n°13
KPEAAASKPLILTDSPGLTGSEKWARLARRTAGAGGVTLNGAG	1730	KPLILTDSPGLT	GSEK	True	0.000655505	0.800614	AI design n°6:RMSD=2.93:nbContacts=104.00:pLDDT=58.46
KPEAAASAAAEAAEFAALLAALPGSEKWARLARRTAGAGGVTLNGAG	1727	AAAEAAEFAALLAALP	GSEK	True	0.000654368	1.09462	AI design n°223:RMSD=1.84:nbContacts=120.00:pLDDT=83.59
KPEAAASAEAEAAAFAALLAALPGSEAKWARLARRTAGAGGVTLNGAG	1721	AEAEAAAFAALLAALP	GSEAK	True	0.000652095	0.870236	AI design n°272:RMSD=1.85:nbContacts=119.00:pLDDT=83.84
KPEAAASMSAERRAILARRAANAGSKWARLARRTAGAGGVTLNGAG	1721	MSAERRAILARRAANA	GSK	True	0.000652095	0.815891	AI design n°193:RMSD=2.75:nbContacts=86.00:pLDDT=56.31
KPEAAASAAAEQAHFDALLASLPGSEAKWARLARRTAGAGGVTLNGAG	1714	AAAEQAHFDALLASLP	GSEAK	True	0.000649442	0.863511	AI design n°276:RMSD=1.95:nbContacts=121.00:pLDDT=84.38
KPEAAASDAELARVRAILAARPNGSEAKWARLARRTAGAGGVTLNGAG	1712	DAELARVRAILAARPN	GSEAK	True	0.000648684	0.801193	AI design n°92:RMSD=1.91:nbContacts=98.00:pLDDT=87.67
KPEAAASAELILTESPTLTGSKWARLARRTAGAGGVTLNGAG	1709	AELILTESPTLT	GSK	True	0.000647548	0.608177	AI design n°8:RMSD=2.69:nbContacts=112.00:pLDDT=49.07
KPEAAASAAAEQAHFAALLAKLPGSEKWARLARRTAGAGGVTLNGAG	1707	AAAEQAHFAALLAKLP	GSEK	True	0.00064679	1.03252	AI design n°225:RMSD=1.81:nbContacts=126.00:pLDDT=82.34
KPEAAASAAAEQAHFDALLASLPGSKWARLARRTAGAGGVTLNGAG	1704	AAAEQAHFDALLASLP	GSK	True	0.000645653	1.06213	AI design n°276:RMSD=1.95:nbContacts=121.00:pLDDT=84.38
KPEAAASAAAEAAHFAALLASLPGSEAKWARLARRTAGAGGVTLNGAG	1704	AAAEAAHFAALLASLP	GSEAK	True	0.000645653	0.93729	AI design n°227:RMSD=2.19:nbContacts=111.00:pLDDT=82.83
KPEAAASMSASDQQLFKQFGGGSKWARLARRTAGAGGVTLNGAG	1703	MSASDQQLFKQFGG	GSK	True	0.000645274	0.986324	Rational design n°16
KPEAAASSAEEQARFAALLAALPGSKWARLARRTAGAGGVTLNGAG	1700	SAEEQARFAALLAALP	GSK	True	0.000644138	1.07897	AI design n°265:RMSD=2.10:nbContacts=117.00:pLDDT=85.06
KPEAAASAAELAAVRARLAADADGSKWARLARRTAGAGGVTLNGAG	1700	AAELAAVRARLAADAD	GSK	True	0.000644138	0.872682	AI design n°111:RMSD=2.02:nbContacts=82.00:pLDDT=73.41
KPEAAASAAELAAVRAILAKDANGSKWARLARRTAGAGGVTLNGAG	1695	AAELAAVRAILAKDAN	GSK	True	0.000642243	0.971789	AI design n°140:RMSD=2.00:nbContacts=87.00:pLDDT=75.20
KPEAAASDAELAKVKAILAARENGSEAKWARLARRTAGAGGVTLNGAG	1685	DAELAKVKAILAAREN	GSEAK	True	0.000638454	0.8034	AI design n°94:RMSD=1.91:nbContacts=98.00:pLDDT=82.03
KPEAAASAAEEAARFAALLAKLPGSEAKWARLARRTAGAGGVTLNGAG	1681	AAEEAARFAALLAKLP	GSEAK	True	0.000636938	0.905407	AI design n°232:RMSD=1.88:nbContacts=129.00:pLDDT=85.51
KPEAAASAAELAAVRAILAARPDGSEAKWARLARRTAGAGGVTLNGAG	1671	AAELAAVRAILAARPD	GSEAK	True	0.000633149	0.858551	AI design n°101:RMSD=2.08:nbContacts=92.00:pLDDT=81.36
KPEAAASAEEEQARFAALLAALPGSEKWARLARRTAGAGGVTLNGAG	1670	AEEEQARFAALLAALP	GSEK	True	0.00063277	0.924479	AI design n°250:RMSD=2.04:nbContacts=133.00:pLDDT=88.49
KPEAAASAAELAKVKAILAARENGSEKWARLARRTAGAGGVTLNGAG	1669	AAELAKVKAILAAREN	GSEK	True	0.000632391	1.03726	AI design n°65:RMSD=2.07:nbContacts=100.00:pLDDT=77.40
KPEAAASAEEEEAAFAALLAALPGSKWARLARRTAGAGGVTLNGAG	1667	AEEEEAAFAALLAALP	GSK	True	0.000631634	1.05201	AI design n°233:RMSD=1.97:nbContacts=104.00:pLDDT=81.98
KPEAAASAEEEAARFQALLAALPGSEAKWARLARRTAGAGGVTLNGAG	1666	AEEEAARFQALLAALP	GSEAK	True	0.000631255	0.86901	AI design n°215:RMSD=2.02:nbContacts=116.00:pLDDT=84.67
KPEAAASAAAEAAHFAALLAKLPGSEAKWARLARRTAGAGGVTLNGAG	1658	AAAEAAHFAALLAKLP	GSEAK	True	0.000628224	0.963374	AI design n°224:RMSD=1.92:nbContacts=122.00:pLDDT=84.37
KPEAAASAELILTESPTLTGSEAKWARLARRTAGAGGVTLNGAG	1654	AELILTESPTLT	GSEAK	True	0.000626708	0.676513	AI design n°8:RMSD=2.69:nbContacts=112.00:pLDDT=49.07
KPEAAASAAELAEVKAILAADADGSKWARLARRTAGAGGVTLNGAG	1646	AAELAEVKAILAADAD	GSK	True	0.000623677	0.893369	AI design n°97:RMSD=1.98:nbContacts=83.00:pLDDT=77.08
KPEAAASKPLILTDSPGLTGSEAKWARLARRTAGAGGVTLNGAG	1645	KPLILTDSPGLT	GSEAK	True	0.000623298	0.724314	AI design n°6:RMSD=2.93:nbContacts=104.00:pLDDT=58.46
KPEAAASSAAERFAAALAALPGSEKWARLARRTAGAGGVTLNGAG	1643	SAAERFAAALAALP	GSEK	True	0.00062254	0.95585	AI design n°47:RMSD=2.12:nbContacts=100.00:pLDDT=91.74
KPEAAASSEAERWAEALAALPGSEKWARLARRTAGAGGVTLNGAG	1635	SEAERWAEALAALP	GSEK	True	0.000619509	0.901038	AI design n°15:RMSD=1.55:nbContacts=97.00:pLDDT=86.98
KPEAAASAAELARVKAILAARENGSEAKWARLARRTAGAGGVTLNGAG	1634	AAELARVKAILAAREN	GSEAK	True	0.00061913	0.808011	AI design n°73:RMSD=2.08:nbContacts=100.00:pLDDT=70.44
KPEAAASSAAEQAHFDALLAKLPGSEAKWARLARRTAGAGGVTLNGAG	1632	SAAEQAHFDALLAKLP	GSEAK	True	0.000618372	0.815676	AI design n°247:RMSD=2.30:nbContacts=119.00:pLDDT=80.88
KPEAAASDAELAKVRAILAARADGSEKWARLARRTAGAGGVTLNGAG	1631	DAELAKVRAILAARAD	GSEK	True	0.000617993	1.04256	AI design n°96:RMSD=1.92:nbContacts=83.00:pLDDT=85.24
KPEAAASAELILTESPTLTGSEKWARLARRTAGAGGVTLNGAG	1630	AELILTESPTLT	GSEK	True	0.000617614	0.658605	AI design n°8:RMSD=2.69:nbContacts=112.00:pLDDT=49.07
KPEAAASAAELAAVRAILAKRPNGSKWARLARRTAGAGGVTLNGAG	1626	AAELAAVRAILAKRPN	GSK	True	0.000616099	0.877608	AI design n°79:RMSD=2.09:nbContacts=98.00:pLDDT=84.84
KPEAAASAAAEQAHFAALLASLPGSKWARLARRTAGAGGVTLNGAG	1618	AAAEQAHFAALLASLP	GSK	True	0.000613067	1.11763	AI design n°269:RMSD=1.95:nbContacts=119.00:pLDDT=81.25
KPEAAASAEAERWAEALAALPGSKWARLARRTAGAGGVTLNGAG	1614	AEAERWAEALAALP	GSK	True	0.000611552	1.13231	AI design n°46:RMSD=1.59:nbContacts=93.00:pLDDT=85.32
KPEAAASASSQQLFKQFGAGGSKWARLARRTAGAGGVTLNGAG	1612	ASSQQLFKQFGAG	GSK	True	0.000610794	0.991263	Rational design n°10
KPEAAASSSAERWAQALAALPGSEAKWARLARRTAGAGGVTLNGAG	1612	SSAERWAQALAALP	GSEAK	True	0.000610794	0.913862	AI design n°50:RMSD=1.92:nbContacts=118.00:pLDDT=81.60
KPEAAASAEEEAARFQALLAALPGSEKWARLARRTAGAGGVTLNGAG	1602	AEEEAARFQALLAALP	GSEK	True	0.000607005	0.86047	AI design n°215:RMSD=2.02:nbContacts=116.00:pLDDT=84.67
KPEAAASAAELAKVKAILASRENGSEKWARLARRTAGAGGVTLNGAG	1597	AAELAKVKAILASREN	GSEK	True	0.00060511	1.01664	AI design n°67:RMSD=2.04:nbContacts=91.00:pLDDT=77.48
KPEAAASAEEARWAEALAALPGSEKWARLARRTAGAGGVTLNGAG	1596	AEEARWAEALAALP	GSEK	True	0.000604731	0.853902	AI design n°26:RMSD=1.67:nbContacts=96.00:pLDDT=84.38
KPEAAASAAELAKVREILAKRPNGSEAKWARLARRTAGAGGVTLNGAG	1595	AAELAKVREILAKRPN	GSEAK	True	0.000604353	0.801653	AI design n°116:RMSD=2.16:nbContacts=86.00:pLDDT=83.13
KPEAAASMSSNQLYKQYGGGSKWARLARRTAGAGGVTLNGAG	1594	MSSNQLYKQYGG	GSK	True	0.000603974	1.10105	Rational design n°26
KPEAAASDAELAEVRAILAARPDGSKWARLARRTAGAGGVTLNGAG	1594	DAELAEVRAILAARPD	GSK	True	0.000603974	0.844879	AI design n°109:RMSD=1.89:nbContacts=101.00:pLDDT=84.90
KPEAAASSEAERWAEALAALPGSEAKWARLARRTAGAGGVTLNGAG	1591	SEAERWAEALAALP	GSEAK	True	0.000602837	0.882633	AI design n°15:RMSD=1.55:nbContacts=97.00:pLDDT=86.98
KPEAAASSAAEAAAFAALLAALPGSEKWARLARRTAGAGGVTLNGAG	1590	SAAEAAAFAALLAALP	GSEK	True	0.000602458	0.874791	AI design n°256:RMSD=2.48:nbContacts=98.00:pLDDT=81.21
KPEAAASDAELAAVRAILAKDANGSEAKWARLARRTAGAGGVTLNGAG	1586	DAELAAVRAILAKDAN	GSEAK	True	0.000600942	0.993359	AI design n°166:RMSD=1.89:nbContacts=83.00:pLDDT=80.35
KPEAAASAAELAAVKAILAKDADGSEAKWARLARRTAGAGGVTLNGAG	1582	AAELAAVKAILAKDAD	GSEAK	True	0.000599427	0.779816	AI design n°152:RMSD=2.12:nbContacts=88.00:pLDDT=75.74
KPEAAASMSPERAEILARRAANAGSEAKWARLARRTAGAGGVTLNGAG	1577	MSPERAEILARRAANA	GSEAK	True	0.000597532	0.699261	AI design n°202:RMSD=2.16:nbContacts=71.00:pLDDT=57.67
KPEAAASAAELAAVKAILAKDANGSEKWARLARRTAGAGGVTLNGAG	1576	AAELAAVKAILAKDAN	GSEK	True	0.000597153	1.06742	AI design n°124:RMSD=1.91:nbContacts=82.00:pLDDT=80.75
KPEAAASAAELAEVKAILAKDADGSEKWARLARRTAGAGGVTLNGAG	1573	AAELAEVKAILAKDAD	GSEK	True	0.000596017	1.0901	AI design n°82:RMSD=1.84:nbContacts=81.00:pLDDT=75.66
KPEAAASDAELAEVRAILAADPDGSEAKWARLARRTAGAGGVTLNGAG	1571	DAELAEVRAILAADPD	GSEAK	True	0.000595259	0.764689	AI design n°178:RMSD=1.94:nbContacts=90.00:pLDDT=80.16
KPEAAASAAAEQAHFAALLAKLPGSEAKWARLARRTAGAGGVTLNGAG	1564	AAAEQAHFAALLAKLP	GSEAK	True	0.000592607	1.02763	AI design n°225:RMSD=1.81:nbContacts=126.00:pLDDT=82.34
KPEAAASAAAERAHFAALLAALPGSEKWARLARRTAGAGGVTLNGAG	1559	AAAERAHFAALLAALP	GSEK	True	0.000590712	0.948659	AI design n°222:RMSD=1.78:nbContacts=138.00:pLDDT=87.50
KPEAAASAEEARWAEALAALPGSEAKWARLARRTAGAGGVTLNGAG	1558	AEEARWAEALAALP	GSEAK	True	0.000590333	0.851356	AI design n°26:RMSD=1.67:nbContacts=96.00:pLDDT=84.38
KPEAAASSAAEQAHFDALLAKLPGSKWARLARRTAGAGGVTLNGAG	1551	SAAEQAHFDALLAKLP	GSK	True	0.000587681	0.910738	AI design n°247:RMSD=2.30:nbContacts=119.00:pLDDT=80.88
KPEAAASDAELAEVRAILAARPDGSEKWARLARRTAGAGGVTLNGAG	1543	DAELAEVRAILAARPD	GSEK	True	0.00058465	1.04507	AI design n°109:RMSD=1.89:nbContacts=101.00:pLDDT=84.90
KPEAAASAPLILTESPGLTGSEKWARLARRTAGAGGVTLNGAG	1542	APLILTESPGLT	GSEK	True	0.000584271	0.614315	AI design n°3:RMSD=2.98:nbContacts=95.00:pLDDT=56.34
KPEAAASSAAEQAHFDALLAKLPGSEKWARLARRTAGAGGVTLNGAG	1536	SAAEQAHFDALLAKLP	GSEK	True	0.000581997	0.776858	AI design n°247:RMSD=2.30:nbContacts=119.00:pLDDT=80.88
KPEAAASMDPARKAILARRAANAGSEKWARLARRTAGAGGVTLNGAG	1533	MDPARKAILARRAANA	GSEK	True	0.00058086	0.7794	AI design n°194:RMSD=2.56:nbContacts=81.00:pLDDT=59.65
KPEAAASDAELAKVKAILAARPNGSEAKWARLARRTAGAGGVTLNGAG	1531	DAELAKVKAILAARPN	GSEAK	True	0.000580103	0.809278	AI design n°72:RMSD=1.94:nbContacts=98.00:pLDDT=86.23
KPEAAASSAAEQAAFDALLAALPGSKWARLARRTAGAGGVTLNGAG	1530	SAAEQAAFDALLAALP	GSK	True	0.000579724	1.0276	AI design n°219:RMSD=2.49:nbContacts=108.00:pLDDT=85.34
KPEAAASDAELARVRAILAARADGSKWARLARRTAGAGGVTLNGAG	1524	DAELARVRAILAARAD	GSK	True	0.00057745	0.855236	AI design n°75:RMSD=1.61:nbContacts=89.00:pLDDT=86.01
KPEAAASMSSTQLWKQYGGGSEAKWARLARRTAGAGGVTLNGAG	1512	MSSTQLWKQYGG	GSEAK	True	0.000572903	1.24605	Rational design n°56
KPEAAASAEELAKVKAILAKDADGSKWARLARRTAGAGGVTLNGAG	1511	AEELAKVKAILAKDAD	GSK	True	0.000572525	0.849782	AI design n°156:RMSD=1.81:nbContacts=86.00:pLDDT=82.30
KPEAAASSAEEAARFAALLAALPGSKWARLARRTAGAGGVTLNGAG	1508	SAEEAARFAALLAALP	GSK	True	0.000571388	0.97247	AI design n°252:RMSD=2.45:nbContacts=114.00:pLDDT=84.77
KPEAAASAEAARWAEALAALPGSKWARLARRTAGAGGVTLNGAG	1504	AEAARWAEALAALP	GSK	True	0.000569872	1.09026	AI design n°59:RMSD=1.58:nbContacts=100.00:pLDDT=83.60
KPEAAASAAAEQAEFAALLAKLPGSKWARLARRTAGAGGVTLNGAG	1501	AAAEQAEFAALLAKLP	GSK	True	0.000568736	1.17824	AI design n°263:RMSD=1.96:nbContacts=134.00:pLDDT=88.80
KPEAAASAAELAKVKAILAKRANGSKWARLARRTAGAGGVTLNGAG	1498	AAELAKVKAILAKRAN	GSK	True	0.000567599	0.954662	AI design n°99:RMSD=1.93:nbContacts=93.00:pLDDT=79.13
KPEAAASMTPERLAILARRAANAGSEKWARLARRTAGAGGVTLNGAG	1497	MTPERLAILARRAANA	GSEK	True	0.00056722	0.832467	AI design n°192:RMSD=2.91:nbContacts=88.00:pLDDT=53.88
KPEAAASAAELAAVRAILAKEPNGSEAKWARLARRTAGAGGVTLNGAG	1494	AAELAAVRAILAKEPN	GSEAK	True	0.000566083	0.792056	AI design n°153:RMSD=2.17:nbContacts=89.00:pLDDT=77.79
KPEAAASMSAERAAILARRAANAGSEKWARLARRTAGAGGVTLNGAG	1491	MSAERAAILARRAANA	GSEK	True	0.000564946	0.744884	AI design n°183:RMSD=2.22:nbContacts=86.00:pLDDT=60.61
KPEAAASMSASDQQLFKQFGGGSEKWARLARRTAGAGGVTLNGAG	1488	MSASDQQLFKQFGG	GSEK	True	0.00056381	0.952718	Rational design n°16
KPEAAASSAELEKVRAILAKEPNGSEKWARLARRTAGAGGVTLNGAG	1485	SAELEKVRAILAKEPN	GSEK	True	0.000562673	1.00113	AI design n°134:RMSD=2.03:nbContacts=89.00:pLDDT=81.10
KPEAAASAAELAEVRAILAKRADGSKWARLARRTAGAGGVTLNGAG	1485	AAELAEVRAILAKRAD	GSK	True	0.000562673	0.949754	AI design n°78:RMSD=1.86:nbContacts=92.00:pLDDT=81.62
KPEAAASMSAERAAILARRAANAGSEAKWARLARRTAGAGGVTLNGAG	1485	MSAERAAILARRAANA	GSEAK	True	0.000562673	0.685599	AI design n°183:RMSD=2.22:nbContacts=86.00:pLDDT=60.61
KPEAAASSALEQARFDALLAALPGSEKWARLARRTAGAGGVTLNGAG	1484	SALEQARFDALLAALP	GSEK	True	0.000562294	0.841092	AI design n°264:RMSD=2.07:nbContacts=126.00:pLDDT=87.40
KPEAAASSSELAKVKAILASRENGSKWARLARRTAGAGGVTLNGAG	1483	SSELAKVKAILASREN	GSK	True	0.000561915	0.864276	AI design n°87:RMSD=2.03:nbContacts=99.00:pLDDT=74.56
KPEAAASAAELAAVKAILAKDANGSKWARLARRTAGAGGVTLNGAG	1481	AAELAAVKAILAKDAN	GSK	True	0.000561157	0.925109	AI design n°124:RMSD=1.91:nbContacts=82.00:pLDDT=80.75
KPEAAASDAELARVRAILAARPDGSEAKWARLARRTAGAGGVTLNGAG	1477	DAELARVRAILAARPD	GSEAK	True	0.000559642	0.693165	AI design n°86:RMSD=1.89:nbContacts=87.00:pLDDT=88.31
KPEAAASAAELAEVKAILAKRENGSKWARLARRTAGAGGVTLNGAG	1473	AAELAEVKAILAKREN	GSK	True	0.000558126	0.907464	AI design n°165:RMSD=2.08:nbContacts=102.00:pLDDT=74.92
KPEAAASAAELAAVRARLAADADGSEKWARLARRTAGAGGVTLNGAG	1473	AAELAAVRARLAADAD	GSEK	True	0.000558126	0.905788	AI design n°111:RMSD=2.02:nbContacts=82.00:pLDDT=73.41
KPEAAASSAELAKVKAILAARPNGSEAKWARLARRTAGAGGVTLNGAG	1470	SAELAKVKAILAARPN	GSEAK	True	0.000556989	0.932483	AI design n°149:RMSD=1.96:nbContacts=93.00:pLDDT=86.62
KPEAAASAAELAKVKAILAARPNGSEAKWARLARRTAGAGGVTLNGAG	1470	AAELAKVKAILAARPN	GSEAK	True	0.000556989	0.861873	AI design n°88:RMSD=2.06:nbContacts=89.00:pLDDT=85.22
KPEAAASEAELARVRAILAARPNGSKWARLARRTAGAGGVTLNGAG	1468	EAELARVRAILAARPN	GSK	True	0.000556232	0.78596	AI design n°103:RMSD=2.08:nbContacts=94.00:pLDDT=86.43
KPEAAASAAAEAAEFAALLAALPGSEAKWARLARRTAGAGGVTLNGAG	1463	AAAEAAEFAALLAALP	GSEAK	True	0.000554337	1.11975	AI design n°223:RMSD=1.84:nbContacts=120.00:pLDDT=83.59
KPEAAASSEAERNAQALAALPGSKWARLARRTAGAGGVTLNGAG	1459	SEAERNAQALAALP	GSK	True	0.000552822	0.942174	AI design n°55:RMSD=2.22:nbContacts=92.00:pLDDT=87.05
KPEAAASMSSSQLWKQYGGGSKWARLARRTAGAGGVTLNGAG	1454	MSSSQLWKQYGG	GSK	True	0.000550927	1.11103	Rational design n°47
KPEAAASAAEEQAAFAALLAALPGSEAKWARLARRTAGAGGVTLNGAG	1453	AAEEQAAFAALLAALP	GSEAK	True	0.000550548	0.989864	AI design n°273:RMSD=2.02:nbContacts=113.00:pLDDT=82.79
KPEAAASAAAEQAHFAALLASLPGSEAKWARLARRTAGAGGVTLNGAG	1451	AAAEQAHFAALLASLP	GSEAK	True	0.00054979	0.986195	AI design n°269:RMSD=1.95:nbContacts=119.00:pLDDT=81.25
KPEAAASTEAARNAAALAALPGSKWARLARRTAGAGGVTLNGAG	1450	TEAARNAAALAALP	GSK	True	0.000549411	0.908911	AI design n°40:RMSD=2.35:nbContacts=125.00:pLDDT=84.35
KPEAAASAAAEQAHFDALLASLPGSEKWARLARRTAGAGGVTLNGAG	1450	AAAEQAHFDALLASLP	GSEK	True	0.000549411	0.858134	AI design n°276:RMSD=1.95:nbContacts=121.00:pLDDT=84.38
KPEAAASDAAARNAAALAALPGSKWARLARRTAGAGGVTLNGAG	1449	DAAARNAAALAALP	GSK	True	0.000549033	1.02707	AI design n°22:RMSD=2.40:nbContacts=102.00:pLDDT=89.79
KPEAAASAPLILTESPGLTGSEAKWARLARRTAGAGGVTLNGAG	1447	APLILTESPGLT	GSEAK	True	0.000548275	0.576173	AI design n°3:RMSD=2.98:nbContacts=95.00:pLDDT=56.34
KPEAAASMSPERAEILARRAANAGSEKWARLARRTAGAGGVTLNGAG	1446	MSPERAEILARRAANA	GSEK	True	0.000547896	0.742784	AI design n°202:RMSD=2.16:nbContacts=71.00:pLDDT=57.67
KPEAAASAAEEQAHFDALLAKLPGSEAKWARLARRTAGAGGVTLNGAG	1443	AAEEQAHFDALLAKLP	GSEAK	True	0.000546759	0.826294	AI design n°267:RMSD=1.80:nbContacts=133.00:pLDDT=86.90
KPEAAASSAAEEAAFAALLAALPGSEKWARLARRTAGAGGVTLNGAG	1439	SAAEEAAFAALLAALP	GSEK	True	0.000545243	1.01412	AI design n°254:RMSD=2.48:nbContacts=104.00:pLDDT=85.77
KPEAAASMDPARKAILARRAANAGSEAKWARLARRTAGAGGVTLNGAG	1439	MDPARKAILARRAANA	GSEAK	True	0.000545243	0.729858	AI design n°194:RMSD=2.56:nbContacts=81.00:pLDDT=59.65
KPEAAASASSQQLFKQFGAGGSEKWARLARRTAGAGGVTLNGAG	1436	ASSQQLFKQFGAG	GSEK	True	0.000544107	1.13756	Rational design n°10
KPEAAASAELIQTDSPTLSGSEAKWARLARRTAGAGGVTLNGAG	1436	AELIQTDSPTLS	GSEAK	True	0.000544107	0.636014	AI design n°1:RMSD=3.74:nbContacts=100.00:pLDDT=48.61
KPEAAASAAELAAVRAILAKRPNGSEKWARLARRTAGAGGVTLNGAG	1435	AAELAAVRAILAKRPN	GSEK	True	0.000543728	1.05567	AI design n°79:RMSD=2.09:nbContacts=98.00:pLDDT=84.84
KPEAAASMSSNQLYKQYGGGSEKWARLARRTAGAGGVTLNGAG	1434	MSSNQLYKQYGG	GSEK	True	0.000543349	1.16124	Rational design n°26
KPEAAASAAAEAARFAALLAALPGSEAKWARLARRTAGAGGVTLNGAG	1430	AAAEAARFAALLAALP	GSEAK	True	0.000541833	0.97505	AI design n°205:RMSD=2.02:nbContacts=124.00:pLDDT=85.07
KPEAAASSAELAKVKAILASRENGSKWARLARRTAGAGGVTLNGAG	1430	SAELAKVKAILASREN	GSK	True	0.000541833	0.916086	AI design n°95:RMSD=2.09:nbContacts=96.00:pLDDT=72.76
KPEAAASAELIQTDSPTLSGSEKWARLARRTAGAGGVTLNGAG	1429	AELIQTDSPTLS	GSEK	True	0.000541454	0.664749	AI design n°1:RMSD=3.74:nbContacts=100.00:pLDDT=48.61
KPEAAASDAELAKVRAILAARADGSEAKWARLARRTAGAGGVTLNGAG	1427	DAELAKVRAILAARAD	GSEAK	True	0.000540697	0.834981	AI design n°96:RMSD=1.92:nbContacts=83.00:pLDDT=85.24
KPEAAASDAELAKVRAILAKRPNGSEKWARLARRTAGAGGVTLNGAG	1425	DAELAKVRAILAKRPN	GSEK	True	0.000539939	1.07131	AI design n°147:RMSD=1.95:nbContacts=97.00:pLDDT=82.59
KPEAAASAELIQTDSPTLSGSKWARLARRTAGAGGVTLNGAG	1423	AELIQTDSPTLS	GSK	True	0.000539181	0.616089	AI design n°1:RMSD=3.74:nbContacts=100.00:pLDDT=48.61
KPEAAASAAAERNAQALAALPGSKWARLARRTAGAGGVTLNGAG	1416	AAAERNAQALAALP	GSK	True	0.000536529	0.975205	AI design n°53:RMSD=2.43:nbContacts=97.00:pLDDT=89.91
KPEAAASDAELAKVRAILAKRPNGSKWARLARRTAGAGGVTLNGAG	1414	DAELAKVRAILAKRPN	GSK	True	0.000535771	0.908834	AI design n°147:RMSD=1.95:nbContacts=97.00:pLDDT=82.59
KPEAAASAAAEAAHFAALLAALPGSEKWARLARRTAGAGGVTLNGAG	1413	AAAEAAHFAALLAALP	GSEK	True	0.000535392	0.939812	AI design n°212:RMSD=2.09:nbContacts=108.00:pLDDT=84.86
KPEAAASAAAEAAAEAALRAKLPGSKWARLARRTAGAGGVTLNGAG	1409	AAAEAAAEAALRAKLP	GSK	True	0.000533876	0.798196	AI design n°231:RMSD=2.15:nbContacts=92.00:pLDDT=86.49
KPEAAASMSSKQLYKQYGGGSKWARLARRTAGAGGVTLNGAG	1408	MSSKQLYKQYGG	GSK	True	0.000533497	1.06299	Rational design n°89
KPEAAASEAELARVRAILAARPNGSEKWARLARRTAGAGGVTLNGAG	1407	EAELARVRAILAARPN	GSEK	True	0.000533119	0.932362	AI design n°103:RMSD=2.08:nbContacts=94.00:pLDDT=86.43
KPEAAASAAELAAVRAILAKDANGSEAKWARLARRTAGAGGVTLNGAG	1404	AAELAAVRAILAKDAN	GSEAK	True	0.000531982	0.960131	AI design n°140:RMSD=2.00:nbContacts=87.00:pLDDT=75.20
KPEAAASAAEEQAAFAALLAALPGSEKWARLARRTAGAGGVTLNGAG	1403	AAEEQAAFAALLAALP	GSEK	True	0.000531603	0.932363	AI design n°273:RMSD=2.02:nbContacts=113.00:pLDDT=82.79
KPEAAASDAELAKVRAILAADPNGSEKWARLARRTAGAGGVTLNGAG	1402	DAELAKVRAILAADPN	GSEK	True	0.000531224	1.27139	AI design n°135:RMSD=2.13:nbContacts=85.00:pLDDT=77.57
KPEAAASAAEEQAHFDALLAKLPGSKWARLARRTAGAGGVTLNGAG	1402	AAEEQAHFDALLAKLP	GSK	True	0.000531224	0.977113	AI design n°267:RMSD=1.80:nbContacts=133.00:pLDDT=86.90
KPEAAASSAELAKVKAILASRENGSEKWARLARRTAGAGGVTLNGAG	1402	SAELAKVKAILASREN	GSEK	True	0.000531224	0.937849	AI design n°95:RMSD=2.09:nbContacts=96.00:pLDDT=72.76
KPEAAASAEELAKVKAILASRENGSEKWARLARRTAGAGGVTLNGAG	1395	AEELAKVKAILASREN	GSEK	True	0.000528572	0.77816	AI design n°160:RMSD=2.02:nbContacts=98.00:pLDDT=77.10
KPEAAASAAELAEVKAILAKRENGSEKWARLARRTAGAGGVTLNGAG	1391	AAELAEVKAILAKREN	GSEK	True	0.000527056	0.925708	AI design n°165:RMSD=2.08:nbContacts=102.00:pLDDT=74.92
KPEAAASSEAARWAAALAALPGSKWARLARRTAGAGGVTLNGAG	1390	SEAARWAAALAALP	GSK	True	0.000526677	1.09516	AI design n°56:RMSD=1.50:nbContacts=101.00:pLDDT=87.12
KPEAAASAAAERAHFAALLAALPGSEAKWARLARRTAGAGGVTLNGAG	1389	AAAERAHFAALLAALP	GSEAK	True	0.000526298	0.969502	AI design n°222:RMSD=1.78:nbContacts=138.00:pLDDT=87.50
KPEAAASAAAEEAHFAALLAKLPGSKWARLARRTAGAGGVTLNGAG	1387	AAAEEAHFAALLAKLP	GSK	True	0.00052554	1.08875	AI design n°266:RMSD=2.15:nbContacts=122.00:pLDDT=88.69
KPEAAASAAELAEVKAILAADADGSEKWARLARRTAGAGGVTLNGAG	1387	AAELAEVKAILAADAD	GSEK	True	0.00052554	0.951577	AI design n°97:RMSD=1.98:nbContacts=83.00:pLDDT=77.08
KPEAAASAAAEQAHFAALLASLPGSEKWARLARRTAGAGGVTLNGAG	1386	AAAEQAHFAALLASLP	GSEK	True	0.000525162	1.02513	AI design n°269:RMSD=1.95:nbContacts=119.00:pLDDT=81.25
KPEAAASAAELAEVRAILAARPDGSEKWARLARRTAGAGGVTLNGAG	1384	AAELAEVRAILAARPD	GSEK	True	0.000524404	1.10123	AI design n°84:RMSD=2.10:nbContacts=86.00:pLDDT=76.24
KPEAAASAEEEQARFAALLAALPGSEAKWARLARRTAGAGGVTLNGAG	1381	AEEEQARFAALLAALP	GSEAK	True	0.000523267	0.862875	AI design n°250:RMSD=2.04:nbContacts=133.00:pLDDT=88.49
KPEAAASMSPERLAILARRAANAGSKWARLARRTAGAGGVTLNGAG	1380	MSPERLAILARRAANA	GSK	True	0.000522888	0.817953	AI design n°191:RMSD=2.61:nbContacts=103.00:pLDDT=54.52
KPEAAASAAELAEVKAILAKDADGSEAKWARLARRTAGAGGVTLNGAG	1373	AAELAEVKAILAKDAD	GSEAK	True	0.000520236	0.731735	AI design n°82:RMSD=1.84:nbContacts=81.00:pLDDT=75.66
KPEAAASAAAEQAEFAALLAKLPGSEKWARLARRTAGAGGVTLNGAG	1372	AAAEQAEFAALLAKLP	GSEK	True	0.000519857	1.06763	AI design n°263:RMSD=1.96:nbContacts=134.00:pLDDT=88.80
KPEAAASAAAEQAEFAALLAKLPGSEAKWARLARRTAGAGGVTLNGAG	1369	AAAEQAEFAALLAKLP	GSEAK	True	0.00051872	0.995493	AI design n°263:RMSD=1.96:nbContacts=134.00:pLDDT=88.80
KPEAAASSAAEAAAFAALLAALPGSEAKWARLARRTAGAGGVTLNGAG	1366	SAAEAAAFAALLAALP	GSEAK	True	0.000517583	0.856949	AI design n°256:RMSD=2.48:nbContacts=98.00:pLDDT=81.21
KPEAAASMSASDQQLFKQFGGGSEAKWARLARRTAGAGGVTLNGAG	1363	MSASDQQLFKQFGG	GSEAK	True	0.000516447	1.00588	Rational design n°16
KPEAAASMTPERLAILARRAANAGSEAKWARLARRTAGAGGVTLNGAG	1361	MTPERLAILARRAANA	GSEAK	True	0.000515689	0.840241	AI design n°192:RMSD=2.91:nbContacts=88.00:pLDDT=53.88
KPEAAASAEELAKVRAILAARPNGSEAKWARLARRTAGAGGVTLNGAG	1358	AEELAKVRAILAARPN	GSEAK	True	0.000514552	0.850099	AI design n°110:RMSD=2.13:nbContacts=88.00:pLDDT=85.27
KPEAAASAAELARVQAILAARPNGSEAKWARLARRTAGAGGVTLNGAG	1355	AAELARVQAILAARPN	GSEAK	True	0.000513415	0.781665	AI design n°161:RMSD=2.20:nbContacts=105.00:pLDDT=86.13
KPEAAASDAELAKVRAILAADPNGSKWARLARRTAGAGGVTLNGAG	1343	DAELAKVRAILAADPN	GSK	True	0.000508869	0.991435	AI design n°135:RMSD=2.13:nbContacts=85.00:pLDDT=77.57
KPEAAASSAELQKVREILAKDPNGSEKWARLARRTAGAGGVTLNGAG	1340	SAELQKVREILAKDPN	GSEK	True	0.000507732	1.09732	AI design n°112:RMSD=1.93:nbContacts=96.00:pLDDT=77.50
KPEAAASMSAERRAILARRAANAGSEAKWARLARRTAGAGGVTLNGAG	1336	MSAERRAILARRAANA	GSEAK	True	0.000506216	0.711366	AI design n°193:RMSD=2.75:nbContacts=86.00:pLDDT=56.31
KPEAAASAAELARVRAILAARPNGSEAKWARLARRTAGAGGVTLNGAG	1335	AAELARVRAILAARPN	GSEAK	True	0.000505837	0.814268	AI design n°68:RMSD=2.18:nbContacts=85.00:pLDDT=85.35
KPEAAASAAELAAVKAILAKDANGSEAKWARLARRTAGAGGVTLNGAG	1334	AAELAAVKAILAKDAN	GSEAK	True	0.000505458	0.980753	AI design n°124:RMSD=1.91:nbContacts=82.00:pLDDT=80.75
KPEAAASAAELAEVRAILAARPNGSKWARLARRTAGAGGVTLNGAG	1332	AAELAEVRAILAARPN	GSK	True	0.000504701	0.884675	AI design n°114:RMSD=2.15:nbContacts=87.00:pLDDT=86.28
KPEAAASAQAERDAAALAALPGSKWARLARRTAGAGGVTLNGAG	1330	AQAERDAAALAALP	GSK	True	0.000503943	1.06481	AI design n°29:RMSD=1.97:nbContacts=91.00:pLDDT=89.90
KPEAAASAPLILTDSPTLTGSEKWARLARRTAGAGGVTLNGAG	1328	APLILTDSPTLT	GSEK	True	0.000503185	0.711986	AI design n°5:RMSD=4.49:nbContacts=75.00:pLDDT=47.60
KPEAAASDEELARVRAILAADPDGSKWARLARRTAGAGGVTLNGAG	1321	DEELARVRAILAADPD	GSK	True	0.000500533	0.72185	AI design n°145:RMSD=2.29:nbContacts=92.00:pLDDT=78.37
KPEAAASAAELAKVKAILAKRANGSEKWARLARRTAGAGGVTLNGAG	1320	AAELAKVKAILAKRAN	GSEK	True	0.000500154	1.03931	AI design n°99:RMSD=1.93:nbContacts=93.00:pLDDT=79.13
KPEAAASAEEERARFEALLAALPGSKWARLARRTAGAGGVTLNGAG	1318	AEEERARFEALLAALP	GSK	True	0.000499396	0.994398	AI design n°211:RMSD=2.04:nbContacts=118.00:pLDDT=85.39
KPEAAASDAELARVRAILAADENGSEKWARLARRTAGAGGVTLNGAG	1318	DAELARVRAILAADEN	GSEK	True	0.000499396	0.843873	AI design n°180:RMSD=1.86:nbContacts=90.00:pLDDT=77.70
KPEAAASAAEEQAHFDALLAKLPGSEKWARLARRTAGAGGVTLNGAG	1316	AAEEQAHFDALLAKLP	GSEK	True	0.000498638	0.862011	AI design n°267:RMSD=1.80:nbContacts=133.00:pLDDT=86.90
KPEAAASDAELAKVRAILAARPNGSEKWARLARRTAGAGGVTLNGAG	1314	DAELAKVRAILAARPN	GSEK	True	0.00049788	1.20708	AI design n°168:RMSD=1.97:nbContacts=99.00:pLDDT=85.71
KPEAAASASSQQLFKQFGGGSEAKWARLARRTAGAGGVTLNGAG	1312	ASSQQLFKQFGG	GSEAK	True	0.000497123	1.17289	Rational design n°12
KPEAAASAPLILTDSPTLTGSKWARLARRTAGAGGVTLNGAG	1308	APLILTDSPTLT	GSK	True	0.000495607	0.603881	AI design n°5:RMSD=4.49:nbContacts=75.00:pLDDT=47.60
KPEAAASAEEEAARFAALLAALPGSEKWARLARRTAGAGGVTLNGAG	1305	AEEEAARFAALLAALP	GSEK	True	0.00049447	0.857941	AI design n°257:RMSD=1.94:nbContacts=128.00:pLDDT=85.84
KPEAAASMSSSQLWKQYGGGSEKWARLARRTAGAGGVTLNGAG	1303	MSSSQLWKQYGG	GSEK	True	0.000493712	1.19463	Rational design n°47
KPEAAASSAELAEVKAILAKRENGSKWARLARRTAGAGGVTLNGAG	1289	SAELAEVKAILAKREN	GSK	True	0.000488408	0.885385	AI design n°104:RMSD=1.91:nbContacts=98.00:pLDDT=78.37
KPEAAASAAELAKVKAILAARENGSEAKWARLARRTAGAGGVTLNGAG	1287	AAELAKVKAILAAREN	GSEAK	True	0.00048765	0.87473	AI design n°65:RMSD=2.07:nbContacts=100.00:pLDDT=77.40
KPEAAASTEEERNRQALAALPGSEAKWARLARRTAGAGGVTLNGAG	1287	TEEERNRQALAALP	GSEAK	True	0.00048765	0.683713	AI design n°36:RMSD=2.25:nbContacts=95.00:pLDDT=91.02
KPEAAASAEEERNAQALAALPGSEAKWARLARRTAGAGGVTLNGAG	1271	AEEERNAQALAALP	GSEAK	True	0.000481588	0.643668	AI design n°35:RMSD=2.19:nbContacts=94.00:pLDDT=89.67
KPEAAASAAELAAVKAILAARPNGSKWARLARRTAGAGGVTLNGAG	1270	AAELAAVKAILAARPN	GSK	True	0.000481209	0.975232	AI design n°107:RMSD=2.15:nbContacts=96.00:pLDDT=87.50
KPEAAASDAELAEVRAILAARPNGSEKWARLARRTAGAGGVTLNGAG	1262	DAELAEVRAILAARPN	GSEK	True	0.000478177	1.13472	AI design n°155:RMSD=1.91:nbContacts=98.00:pLDDT=87.87
KPEAAASSAELQKVREILAKDPNGSEAKWARLARRTAGAGGVTLNGAG	1262	SAELQKVREILAKDPN	GSEAK	True	0.000478177	0.921712	AI design n°112:RMSD=1.93:nbContacts=96.00:pLDDT=77.50
KPEAAASSSELAKVKAILASRENGSEKWARLARRTAGAGGVTLNGAG	1262	SSELAKVKAILASREN	GSEK	True	0.000478177	0.876918	AI design n°87:RMSD=2.03:nbContacts=99.00:pLDDT=74.56
KPEAAASDAELAEVRAILAARPNGSKWARLARRTAGAGGVTLNGAG	1258	DAELAEVRAILAARPN	GSK	True	0.000476662	0.917641	AI design n°155:RMSD=1.91:nbContacts=98.00:pLDDT=87.87
KPEAAASSAELAKVRAILAKRADGSKWARLARRTAGAGGVTLNGAG	1253	SAELAKVRAILAKRAD	GSK	True	0.000474767	0.942915	AI design n°66:RMSD=1.88:nbContacts=89.00:pLDDT=83.62
KPEAAASSEAARWAAALAALPGSEKWARLARRTAGAGGVTLNGAG	1252	SEAARWAAALAALP	GSEK	True	0.000474388	0.925723	AI design n°56:RMSD=1.50:nbContacts=101.00:pLDDT=87.12
KPEAAASAAELAEVRAILAARPDGSKWARLARRTAGAGGVTLNGAG	1252	AAELAEVRAILAARPD	GSK	True	0.000474388	0.880205	AI design n°84:RMSD=2.10:nbContacts=86.00:pLDDT=76.24
KPEAAASDAELARVRAILAARADGSEKWARLARRTAGAGGVTLNGAG	1250	DAELARVRAILAARAD	GSEK	True	0.000473631	0.912662	AI design n°75:RMSD=1.61:nbContacts=89.00:pLDDT=86.01
KPEAAASSAAEQAAFDALLAALPGSEKWARLARRTAGAGGVTLNGAG	1250	SAAEQAAFDALLAALP	GSEK	True	0.000473631	0.866513	AI design n°219:RMSD=2.49:nbContacts=108.00:pLDDT=85.34
KPEAAASDAELAKVRAILAARPNGSKWARLARRTAGAGGVTLNGAG	1248	DAELAKVRAILAARPN	GSK	True	0.000472873	1.03177	AI design n°168:RMSD=1.97:nbContacts=99.00:pLDDT=85.71
KPEAAASDAELAEVRAILAADENGSKWARLARRTAGAGGVTLNGAG	1248	DAELAEVRAILAADEN	GSK	True	0.000472873	0.800373	AI design n°100:RMSD=1.89:nbContacts=83.00:pLDDT=75.56
KPEAAASSAAERFAAALAALPGSEAKWARLARRTAGAGGVTLNGAG	1247	SAAERFAAALAALP	GSEAK	True	0.000472494	0.863406	AI design n°47:RMSD=2.12:nbContacts=100.00:pLDDT=91.74
KPEAAASAAELAKVKAILAKRENGSEKWARLARRTAGAGGVTLNGAG	1245	AAELAKVKAILAKREN	GSEK	True	0.000471736	0.986256	AI design n°118:RMSD=2.15:nbContacts=90.00:pLDDT=73.22
KPEAAASAAELAKVKAILASRENGSEAKWARLARRTAGAGGVTLNGAG	1245	AAELAKVKAILASREN	GSEAK	True	0.000471736	0.803535	AI design n°67:RMSD=2.04:nbContacts=91.00:pLDDT=77.48
KPEAAASAAELAKVRAILAKRPNGSKWARLARRTAGAGGVTLNGAG	1244	AAELAKVRAILAKRPN	GSK	True	0.000471357	0.958108	AI design n°120:RMSD=2.00:nbContacts=87.00:pLDDT=83.50
KPEAAASMSSNQLYKQYGGGSEAKWARLARRTAGAGGVTLNGAG	1241	MSSNQLYKQYGG	GSEAK	True	0.00047022	1.05058	Rational design n°26
KPEAAASSALEQARFDALLAALPGSEAKWARLARRTAGAGGVTLNGAG	1240	SALEQARFDALLAALP	GSEAK	True	0.000469841	0.800973	AI design n°264:RMSD=2.07:nbContacts=126.00:pLDDT=87.40
KPEAAASAAELAEVRAILAKRADGSEKWARLARRTAGAGGVTLNGAG	1239	AAELAEVRAILAKRAD	GSEK	True	0.000469463	0.932681	AI design n°78:RMSD=1.86:nbContacts=92.00:pLDDT=81.62
KPEAAASAAELAEVRAILAARADGSKWARLARRTAGAGGVTLNGAG	1236	AAELAEVRAILAARAD	GSK	True	0.000468326	1.00439	AI design n°148:RMSD=1.99:nbContacts=88.00:pLDDT=72.58
KPEAAASAAELAKVKAILAKRPNGSKWARLARRTAGAGGVTLNGAG	1224	AAELAKVKAILAKRPN	GSK	True	0.000463779	0.951826	AI design n°143:RMSD=1.98:nbContacts=94.00:pLDDT=84.83
KPEAAASTEEERNRQALAALPGSEKWARLARRTAGAGGVTLNGAG	1222	TEEERNRQALAALP	GSEK	True	0.000463021	0.738005	AI design n°36:RMSD=2.25:nbContacts=95.00:pLDDT=91.02
KPEAAASEEELAKVREILAKEPNGSEKWARLARRTAGAGGVTLNGAG	1221	EEELAKVREILAKEPN	GSEK	True	0.000462642	0.959094	AI design n°175:RMSD=2.10:nbContacts=98.00:pLDDT=82.23
KPEAAASAAELAAVRAILAARPNGSEKWARLARRTAGAGGVTLNGAG	1220	AAELAAVRAILAARPN	GSEK	True	0.000462263	1.16529	AI design n°174:RMSD=2.17:nbContacts=105.00:pLDDT=80.96
KPEAAASSAAEQAAFDALLAALPGSEAKWARLARRTAGAGGVTLNGAG	1217	SAAEQAAFDALLAALP	GSEAK	True	0.000461127	0.902708	AI design n°219:RMSD=2.49:nbContacts=108.00:pLDDT=85.34
KPEAAASMSSRQLWKQWGGGSEKWARLARRTAGAGGVTLNGAG	1214	MSSRQLWKQWGG	GSEK	True	0.00045999	0.742993	Rational design n°102
KPEAAASMSSRQLWKQWGGGSKWARLARRTAGAGGVTLNGAG	1212	MSSRQLWKQWGG	GSK	True	0.000459232	0.693507	Rational design n°102
KPEAAASAEAERWAEALAALPGSEKWARLARRTAGAGGVTLNGAG	1211	AEAERWAEALAALP	GSEK	True	0.000458853	0.895692	AI design n°46:RMSD=1.59:nbContacts=93.00:pLDDT=85.32
KPEAAASSAAARFAEALAALPGSKWARLARRTAGAGGVTLNGAG	1210	SAAARFAEALAALP	GSK	True	0.000458474	1.08004	AI design n°54:RMSD=2.03:nbContacts=100.00:pLDDT=92.26
KPEAAASEAELAKVREILAKEPNGSEKWARLARRTAGAGGVTLNGAG	1208	EAELAKVREILAKEPN	GSEK	True	0.000457717	1.00083	AI design n°171:RMSD=2.10:nbContacts=85.00:pLDDT=78.00
KPEAAASAAELAKVKAILAKRPNGSEKWARLARRTAGAGGVTLNGAG	1207	AAELAKVKAILAKRPN	GSEK	True	0.000457338	1.03533	AI design n°143:RMSD=1.98:nbContacts=94.00:pLDDT=84.83
KPEAAASDAELARVRAILAARADGSEAKWARLARRTAGAGGVTLNGAG	1205	DAELARVRAILAARAD	GSEAK	True	0.00045658	0.797598	AI design n°75:RMSD=1.61:nbContacts=89.00:pLDDT=86.01
KPEAAASDAELARVRAILAADENGSKWARLARRTAGAGGVTLNGAG	1204	DAELARVRAILAADEN	GSK	True	0.000456201	0.673874	AI design n°180:RMSD=1.86:nbContacts=90.00:pLDDT=77.70
KPEAAASAQAARNAQALAALPGSKWARLARRTAGAGGVTLNGAG	1201	AQAARNAQALAALP	GSK	True	0.000455064	0.955297	AI design n°30:RMSD=1.97:nbContacts=103.00:pLDDT=87.78
KPEAAASAEAARWAEALAALPGSEKWARLARRTAGAGGVTLNGAG	1197	AEAARWAEALAALP	GSEK	True	0.000453549	0.884215	AI design n°59:RMSD=1.58:nbContacts=100.00:pLDDT=83.60
KPEAAASSAELEKVRAILAKEPNGSKWARLARRTAGAGGVTLNGAG	1196	SAELEKVRAILAKEPN	GSK	True	0.00045317	0.780338	AI design n°134:RMSD=2.03:nbContacts=89.00:pLDDT=81.10
KPEAAASAAELAKVKAILAKRENGSKWARLARRTAGAGGVTLNGAG	1195	AAELAKVKAILAKREN	GSK	True	0.000452791	0.888936	AI design n°118:RMSD=2.15:nbContacts=90.00:pLDDT=73.22
KPEAAASAAAEAAAEAALRAKLPGSEAKWARLARRTAGAGGVTLNGAG	1195	AAAEAAAEAALRAKLP	GSEAK	True	0.000452791	0.756598	AI design n°231:RMSD=2.15:nbContacts=92.00:pLDDT=86.49
KPEAAASAAELAKVKAILAKRENGSEAKWARLARRTAGAGGVTLNGAG	1193	AAELAKVKAILAKREN	GSEAK	True	0.000452033	0.848451	AI design n°118:RMSD=2.15:nbContacts=90.00:pLDDT=73.22
KPEAAASSAELEEVRAILAKRENGSEKWARLARRTAGAGGVTLNGAG	1191	SAELEEVRAILAKREN	GSEK	True	0.000451275	0.8928	AI design n°164:RMSD=2.05:nbContacts=92.00:pLDDT=80.32
KPEAAASAEELARVRAILAARPNGSEKWARLARRTAGAGGVTLNGAG	1191	AEELARVRAILAARPN	GSEK	True	0.000451275	0.826844	AI design n°113:RMSD=2.07:nbContacts=84.00:pLDDT=85.49
KPEAAASAAELAAVRAILAKRPNGSEAKWARLARRTAGAGGVTLNGAG	1190	AAELAAVRAILAKRPN	GSEAK	True	0.000450896	0.923845	AI design n°79:RMSD=2.09:nbContacts=98.00:pLDDT=84.84
KPEAAASAAELAEVKAILAADADGSEAKWARLARRTAGAGGVTLNGAG	1190	AAELAEVKAILAADAD	GSEAK	True	0.000450896	0.698761	AI design n°97:RMSD=1.98:nbContacts=83.00:pLDDT=77.08
KPEAAASSAELAKVKAILASRENGSEAKWARLARRTAGAGGVTLNGAG	1186	SAELAKVKAILASREN	GSEAK	True	0.000449381	0.802107	AI design n°95:RMSD=2.09:nbContacts=96.00:pLDDT=72.76
KPEAAASSAELQKVREILAKDPNGSKWARLARRTAGAGGVTLNGAG	1179	SAELQKVREILAKDPN	GSK	True	0.000446728	0.817538	AI design n°112:RMSD=1.93:nbContacts=96.00:pLDDT=77.50
KPEAAASDAELAEVRAILAADENGSEKWARLARRTAGAGGVTLNGAG	1175	DAELAEVRAILAADEN	GSEK	True	0.000445213	0.880806	AI design n°100:RMSD=1.89:nbContacts=83.00:pLDDT=75.56
KPEAAASAEELAKVKAILAKDADGSEKWARLARRTAGAGGVTLNGAG	1174	AEELAKVKAILAKDAD	GSEK	True	0.000444834	0.937982	AI design n°156:RMSD=1.81:nbContacts=86.00:pLDDT=82.30
KPEAAASAEELARVRAILAARPNGSKWARLARRTAGAGGVTLNGAG	1171	AEELARVRAILAARPN	GSK	True	0.000443697	0.695667	AI design n°113:RMSD=2.07:nbContacts=84.00:pLDDT=85.49
KPEAAASAAAEQAHFQALLAKLPGSEKWARLARRTAGAGGVTLNGAG	1169	AAAEQAHFQALLAKLP	GSEK	True	0.000442939	0.868486	AI design n°238:RMSD=2.07:nbContacts=114.00:pLDDT=80.71
KPEAAASSSELEKVKAILASRENGSKWARLARRTAGAGGVTLNGAG	1166	SSELEKVKAILASREN	GSK	True	0.000441803	0.813608	AI design n°102:RMSD=1.99:nbContacts=84.00:pLDDT=78.60
KPEAAASAAAEQAAFDALLAKLPGSKWARLARRTAGAGGVTLNGAG	1160	AAAEQAAFDALLAKLP	GSK	True	0.000439529	1.10571	AI design n°210:RMSD=1.77:nbContacts=119.00:pLDDT=83.41
KPEAAASAEEEEAAFAALLAALPGSEAKWARLARRTAGAGGVTLNGAG	1160	AEEEEAAFAALLAALP	GSEAK	True	0.000439529	0.870962	AI design n°233:RMSD=1.97:nbContacts=104.00:pLDDT=81.98
KPEAAASAPLILTDSPTLTGSEAKWARLARRTAGAGGVTLNGAG	1149	APLILTDSPTLT	GSEAK	True	0.000435361	0.654886	AI design n°5:RMSD=4.49:nbContacts=75.00:pLDDT=47.60
KPEAAASAEEEAARFAALLAALPGSEAKWARLARRTAGAGGVTLNGAG	1148	AEEEAARFAALLAALP	GSEAK	True	0.000434982	0.811003	AI design n°257:RMSD=1.94:nbContacts=128.00:pLDDT=85.84
KPEAAASAEELAKVKAILASRENGSEAKWARLARRTAGAGGVTLNGAG	1148	AEELAKVKAILASREN	GSEAK	True	0.000434982	0.644388	AI design n°160:RMSD=2.02:nbContacts=98.00:pLDDT=77.10
KPEAAASAEEEEAAFAALLAALPGSEKWARLARRTAGAGGVTLNGAG	1139	AEEEEAAFAALLAALP	GSEK	True	0.000431572	0.89078	AI design n°233:RMSD=1.97:nbContacts=104.00:pLDDT=81.98
KPEAAASMSSSQLWKQYGGGSEAKWARLARRTAGAGGVTLNGAG	1134	MSSSQLWKQYGG	GSEAK	True	0.000429678	1.15158	Rational design n°47
KPEAAASAAELAEVRAILAARPNGSEKWARLARRTAGAGGVTLNGAG	1134	AAELAEVRAILAARPN	GSEK	True	0.000429678	1.04296	AI design n°114:RMSD=2.15:nbContacts=87.00:pLDDT=86.28
KPEAAASSAEEAARFAALLAALPGSEAKWARLARRTAGAGGVTLNGAG	1132	SAEEAARFAALLAALP	GSEAK	True	0.00042892	0.79632	AI design n°252:RMSD=2.45:nbContacts=114.00:pLDDT=84.77
KPEAAASSAAEEAAFAALLAALPGSEAKWARLARRTAGAGGVTLNGAG	1131	SAAEEAAFAALLAALP	GSEAK	True	0.000428541	0.970143	AI design n°254:RMSD=2.48:nbContacts=104.00:pLDDT=85.77
KPEAAASAAAEAAHFAALLAALPGSEAKWARLARRTAGAGGVTLNGAG	1131	AAAEAAHFAALLAALP	GSEAK	True	0.000428541	0.952269	AI design n°212:RMSD=2.09:nbContacts=108.00:pLDDT=84.86
KPEAAASSAEEQARFAALLAALPGSEKWARLARRTAGAGGVTLNGAG	1129	SAEEQARFAALLAALP	GSEK	True	0.000427783	0.983265	AI design n°265:RMSD=2.10:nbContacts=117.00:pLDDT=85.06
KPEAAASEAELAEVRAILAARPDGSEKWARLARRTAGAGGVTLNGAG	1128	EAELAEVRAILAARPD	GSEK	True	0.000427404	1.03053	AI design n°133:RMSD=1.85:nbContacts=83.00:pLDDT=88.80
KPEAAASMSSKQLYKQYGGGSEKWARLARRTAGAGGVTLNGAG	1127	MSSKQLYKQYGG	GSEK	True	0.000427025	1.11626	Rational design n°89
KPEAAASAAELAKVKAILAKRANGSEAKWARLARRTAGAGGVTLNGAG	1114	AAELAKVKAILAKRAN	GSEAK	True	0.0004221	0.868314	AI design n°99:RMSD=1.93:nbContacts=93.00:pLDDT=79.13
KPEAAASMSSRQLWKQWGGGSEAKWARLARRTAGAGGVTLNGAG	1114	MSSRQLWKQWGG	GSEAK	True	0.0004221	0.749931	Rational design n°102
KPEAAASAAELAAVRARLAADADGSEAKWARLARRTAGAGGVTLNGAG	1114	AAELAAVRARLAADAD	GSEAK	True	0.0004221	0.676109	AI design n°111:RMSD=2.02:nbContacts=82.00:pLDDT=73.41
KPEAAASSAELAKVKAILAADENGSEKWARLARRTAGAGGVTLNGAG	1112	SAELAKVKAILAADEN	GSEK	True	0.000421342	0.939666	AI design n°162:RMSD=2.12:nbContacts=82.00:pLDDT=78.70
KPEAAASAAELAEVRAILAKRADGSEAKWARLARRTAGAGGVTLNGAG	1112	AAELAEVRAILAKRAD	GSEAK	True	0.000421342	0.83064	AI design n°78:RMSD=1.86:nbContacts=92.00:pLDDT=81.62
KPEAAASAAAEAARFAALQAALPGSKWARLARRTAGAGGVTLNGAG	1110	AAAEAARFAALQAALP	GSK	True	0.000420584	0.941389	AI design n°271:RMSD=2.27:nbContacts=144.00:pLDDT=82.37
KPEAAASSAELEEVRAILAKRENGSKWARLARRTAGAGGVTLNGAG	1110	SAELEEVRAILAKREN	GSK	True	0.000420584	0.834496	AI design n°164:RMSD=2.05:nbContacts=92.00:pLDDT=80.32
KPEAAASASSQEFFKQLAAAAAAGSKWARLARRTAGAGGVTLNGAG	1110	ASSQEFFKQLAAAAAA	GSK	True	0.000420584	0.639381	Rational design n°8
KPEAAASAAAEQAEFDALLAALPGSKWARLARRTAGAGGVTLNGAG	1107	AAAEQAEFDALLAALP	GSK	True	0.000419447	1.09552	AI design n°260:RMSD=1.81:nbContacts=125.00:pLDDT=86.65
KPEAAASMSPERLAIQARRAANAGSKWARLARRTAGAGGVTLNGAG	1106	MSPERLAIQARRAANA	GSK	True	0.000419068	0.829882	AI design n°201:RMSD=2.61:nbContacts=78.00:pLDDT=55.98
KPEAAASMSAERRAILARRAANAGSEKWARLARRTAGAGGVTLNGAG	1104	MSAERRAILARRAANA	GSEK	True	0.00041831	0.792654	AI design n°193:RMSD=2.75:nbContacts=86.00:pLDDT=56.31
KPEAAASDAELAKVRAILAKRPNGSEAKWARLARRTAGAGGVTLNGAG	1098	DAELAKVRAILAKRPN	GSEAK	True	0.000416037	0.860447	AI design n°147:RMSD=1.95:nbContacts=97.00:pLDDT=82.59
KPEAAASEAELAKVRAILAARPNGSKWARLARRTAGAGGVTLNGAG	1097	EAELAKVRAILAARPN	GSK	True	0.000415658	0.8816	AI design n°71:RMSD=2.07:nbContacts=89.00:pLDDT=86.52
KPEAAASMSPERLAILARRAANAGSEKWARLARRTAGAGGVTLNGAG	1097	MSPERLAILARRAANA	GSEK	True	0.000415658	0.862273	AI design n°191:RMSD=2.61:nbContacts=103.00:pLDDT=54.52
KPEAAASEAELAEVRAILAARPDGSKWARLARRTAGAGGVTLNGAG	1094	EAELAEVRAILAARPD	GSK	True	0.000414521	0.835402	AI design n°133:RMSD=1.85:nbContacts=83.00:pLDDT=88.80
KPEAAASAAELAAVKAILAARPNGSEKWARLARRTAGAGGVTLNGAG	1093	AAELAAVKAILAARPN	GSEK	True	0.000414143	1.24441	AI design n°107:RMSD=2.15:nbContacts=96.00:pLDDT=87.50
KPEAAASDAELAEVRAILAARPNGSEAKWARLARRTAGAGGVTLNGAG	1092	DAELAEVRAILAARPN	GSEAK	True	0.000413764	0.870676	AI design n°155:RMSD=1.91:nbContacts=98.00:pLDDT=87.87
KPEAAASDAELAKVRAILAADPNGSEAKWARLARRTAGAGGVTLNGAG	1091	DAELAKVRAILAADPN	GSEAK	True	0.000413385	1.14277	AI design n°135:RMSD=2.13:nbContacts=85.00:pLDDT=77.57
KPEAAASDAELAEVRAILAARPDGSEAKWARLARRTAGAGGVTLNGAG	1090	DAELAEVRAILAARPD	GSEAK	True	0.000413006	0.791132	AI design n°109:RMSD=1.89:nbContacts=101.00:pLDDT=84.90
KPEAAASEAELAKVRAILAARPNGSEKWARLARRTAGAGGVTLNGAG	1089	EAELAKVRAILAARPN	GSEK	True	0.000412627	1.04315	AI design n°71:RMSD=2.07:nbContacts=89.00:pLDDT=86.52
KPEAAASSAELAEVKAILAKRENGSEKWARLARRTAGAGGVTLNGAG	1089	SAELAEVKAILAKREN	GSEK	True	0.000412627	0.872763	AI design n°104:RMSD=1.91:nbContacts=98.00:pLDDT=78.37
KPEAAASSAELAKVRAILAKRADGSEKWARLARRTAGAGGVTLNGAG	1088	SAELAKVRAILAKRAD	GSEK	True	0.000412248	0.942626	AI design n°66:RMSD=1.88:nbContacts=89.00:pLDDT=83.62
KPEAAASASSQQLFKQFGAGGSEAKWARLARRTAGAGGVTLNGAG	1083	ASSQQLFKQFGAG	GSEAK	True	0.000410353	0.871852	Rational design n°10
KPEAAASAAAEQAHFQALLAKLPGSKWARLARRTAGAGGVTLNGAG	1078	AAAEQAHFQALLAKLP	GSK	True	0.000408459	1.15193	AI design n°238:RMSD=2.07:nbContacts=114.00:pLDDT=80.71
KPEAAASAAAEEAHFAALLAKLPGSEAKWARLARRTAGAGGVTLNGAG	1077	AAAEEAHFAALLAKLP	GSEAK	True	0.00040808	1.00201	AI design n°266:RMSD=2.15:nbContacts=122.00:pLDDT=88.69
KPEAAASMSSKQLYKQYGGGSEAKWARLARRTAGAGGVTLNGAG	1075	MSSKQLYKQYGG	GSEAK	True	0.000407322	1.07021	Rational design n°89
KPEAAASAEEERNAQALAALPGSEKWARLARRTAGAGGVTLNGAG	1073	AEEERNAQALAALP	GSEK	True	0.000406564	0.618221	AI design n°35:RMSD=2.19:nbContacts=94.00:pLDDT=89.67
KPEAAASEEELAKVRAILAKEPNGSEKWARLARRTAGAGGVTLNGAG	1072	EEELAKVRAILAKEPN	GSEK	True	0.000406186	0.943139	AI design n°128:RMSD=2.02:nbContacts=91.00:pLDDT=82.73
KPEAAASAEELAKVKAILAKDADGSEAKWARLARRTAGAGGVTLNGAG	1070	AEELAKVKAILAKDAD	GSEAK	True	0.000405428	0.660762	AI design n°156:RMSD=1.81:nbContacts=86.00:pLDDT=82.30
KPEAAASSAAERNAAALAALPGSKWARLARRTAGAGGVTLNGAG	1067	SAAERNAAALAALP	GSK	True	0.000404291	1.0765	AI design n°16:RMSD=2.46:nbContacts=96.00:pLDDT=89.16
KPEAAASSAEEQARFAALLAALPGSEAKWARLARRTAGAGGVTLNGAG	1062	SAEEQARFAALLAALP	GSEAK	True	0.000402396	0.888077	AI design n°265:RMSD=2.10:nbContacts=117.00:pLDDT=85.06
KPEAAASAAAERNAQALAALPGSEAKWARLARRTAGAGGVTLNGAG	1062	AAAERNAQALAALP	GSEAK	True	0.000402396	0.776858	AI design n°53:RMSD=2.43:nbContacts=97.00:pLDDT=89.91
KPEAAASTEAARNAAALAALPGSEAKWARLARRTAGAGGVTLNGAG	1062	TEAARNAAALAALP	GSEAK	True	0.000402396	0.717828	AI design n°40:RMSD=2.35:nbContacts=125.00:pLDDT=84.35
KPEAAASEAAARNAAALAALPGSKWARLARRTAGAGGVTLNGAG	1059	EAAARNAAALAALP	GSK	True	0.00040126	1.01109	AI design n°33:RMSD=2.46:nbContacts=91.00:pLDDT=90.34
KPEAAASMSSRQLFKQWGGGSKWARLARRTAGAGGVTLNGAG	1058	MSSRQLFKQWGG	GSK	True	0.000400881	0.622663	Rational design n°96
KPEAAASSAEEAARFAALLAALPGSEKWARLARRTAGAGGVTLNGAG	1057	SAEEAARFAALLAALP	GSEK	True	0.000400502	0.859831	AI design n°252:RMSD=2.45:nbContacts=114.00:pLDDT=84.77
KPEAAASAAELAKVRAILAKRPNGSEKWARLARRTAGAGGVTLNGAG	1051	AAELAKVRAILAKRPN	GSEK	True	0.000398229	1.07243	AI design n°120:RMSD=2.00:nbContacts=87.00:pLDDT=83.50
KPEAAASSSELEKVKAILASRENGSEKWARLARRTAGAGGVTLNGAG	1050	SSELEKVKAILASREN	GSEK	True	0.00039785	0.858934	AI design n°102:RMSD=1.99:nbContacts=84.00:pLDDT=78.60
KPEAAASSAELAKVRAILAARADGSKWARLARRTAGAGGVTLNGAG	1046	SAELAKVRAILAARAD	GSK	True	0.000396334	0.953375	AI design n°139:RMSD=2.03:nbContacts=84.00:pLDDT=81.55
KPEAAASSAELAKVRAILAKRADGSEAKWARLARRTAGAGGVTLNGAG	1043	SAELAKVRAILAKRAD	GSEAK	True	0.000395197	0.875014	AI design n°66:RMSD=1.88:nbContacts=89.00:pLDDT=83.62
KPEAAASAAELAEVKAILAKRENGSEAKWARLARRTAGAGGVTLNGAG	1042	AAELAEVKAILAKREN	GSEAK	True	0.000394818	0.773148	AI design n°165:RMSD=2.08:nbContacts=102.00:pLDDT=74.92
KPEAAASSSELAKVKAILASRENGSEAKWARLARRTAGAGGVTLNGAG	1040	SSELAKVKAILASREN	GSEAK	True	0.000394061	0.785926	AI design n°87:RMSD=2.03:nbContacts=99.00:pLDDT=74.56
KPEAAASAAAEQAAFDALLAKLPGSEAKWARLARRTAGAGGVTLNGAG	1035	AAAEQAAFDALLAKLP	GSEAK	True	0.000392166	0.983345	AI design n°210:RMSD=1.77:nbContacts=119.00:pLDDT=83.41
KPEAAASSAAEAAHFAALLAALPGSKWARLARRTAGAGGVTLNGAG	1033	SAAEAAHFAALLAALP	GSK	True	0.000391408	1.01969	AI design n°214:RMSD=2.44:nbContacts=97.00:pLDDT=84.75
KPEAAASAAELAAVRAILAARPNGSKWARLARRTAGAGGVTLNGAG	1032	AAELAAVRAILAARPN	GSK	True	0.000391029	0.979695	AI design n°174:RMSD=2.17:nbContacts=105.00:pLDDT=80.96
KPEAAASAAAEQAHFDALLAKLPGSEAKWARLARRTAGAGGVTLNGAG	1031	AAAEQAHFDALLAKLP	GSEAK	True	0.00039065	0.886977	AI design n°237:RMSD=1.80:nbContacts=131.00:pLDDT=84.68
KPEAAASAAAEQAAFDALLAKLPGSEKWARLARRTAGAGGVTLNGAG	1030	AAAEQAAFDALLAKLP	GSEK	True	0.000390272	0.975809	AI design n°210:RMSD=1.77:nbContacts=119.00:pLDDT=83.41
KPEAAASSSELAEVKAILASRENGSKWARLARRTAGAGGVTLNGAG	1028	SSELAEVKAILASREN	GSK	True	0.000389514	0.826148	AI design n°172:RMSD=2.08:nbContacts=103.00:pLDDT=75.90
KPEAAASDEELARVRAILAADPDGSEKWARLARRTAGAGGVTLNGAG	1025	DEELARVRAILAADPD	GSEK	True	0.000388377	0.714152	AI design n°145:RMSD=2.29:nbContacts=92.00:pLDDT=78.37
KPEAAASAAAEQAHFQALLAKLPGSEAKWARLARRTAGAGGVTLNGAG	1023	AAAEQAHFQALLAKLP	GSEAK	True	0.000387619	0.969572	AI design n°238:RMSD=2.07:nbContacts=114.00:pLDDT=80.71
KPEAAASEEEARWAEALAALPGSKWARLARRTAGAGGVTLNGAG	1021	EEEARWAEALAALP	GSK	True	0.000386861	0.979225	AI design n°58:RMSD=1.66:nbContacts=101.00:pLDDT=85.95
KPEAAASMSSRQLYKQFGGGSKWARLARRTAGAGGVTLNGAG	1020	MSSRQLYKQFGG	GSK	True	0.000386483	0.61729	Rational design n°97
KPEAAASAEEERARFEALLAALPGSEKWARLARRTAGAGGVTLNGAG	1012	AEEERARFEALLAALP	GSEK	True	0.000383451	0.803591	AI design n°211:RMSD=2.04:nbContacts=118.00:pLDDT=85.39
KPEAAASAAEEAAVKAILAARPDGSEKWARLARRTAGAGGVTLNGAG	1007	AAEEAAVKAILAARPD	GSEK	True	0.000381557	0.838773	AI design n°136:RMSD=2.16:nbContacts=109.00:pLDDT=75.19
KPEAAASSAELAKVKAILAADENGSKWARLARRTAGAGGVTLNGAG	1002	SAELAKVKAILAADEN	GSK	True	0.000379662	0.820821	AI design n°162:RMSD=2.12:nbContacts=82.00:pLDDT=78.70
KPEAAASAEAARWAEALAALPGSEAKWARLARRTAGAGGVTLNGAG	996	AEAARWAEALAALP	GSEAK	True	0.000377389	0.837392	AI design n°59:RMSD=1.58:nbContacts=100.00:pLDDT=83.60
KPEAAASEEELAKVRAILAKEPNGSKWARLARRTAGAGGVTLNGAG	996	EEELAKVRAILAKEPN	GSK	True	0.000377389	0.762316	AI design n°128:RMSD=2.02:nbContacts=91.00:pLDDT=82.73
KPEAAASSSAARNAQALAALPGSKWARLARRTAGAGGVTLNGAG	994	SSAARNAQALAALP	GSK	True	0.000376631	0.851375	AI design n°61:RMSD=2.32:nbContacts=103.00:pLDDT=86.83
KPEAAASEAELARVRAILAARPNGSEAKWARLARRTAGAGGVTLNGAG	994	EAELARVRAILAARPN	GSEAK	True	0.000376631	0.713016	AI design n°103:RMSD=2.08:nbContacts=94.00:pLDDT=86.43
KPEAAASSEAERNAQALAALPGSEAKWARLARRTAGAGGVTLNGAG	988	SEAERNAQALAALP	GSEAK	True	0.000374358	0.743016	AI design n°55:RMSD=2.22:nbContacts=92.00:pLDDT=87.05
KPEAAASDAELAEVRAILAADENGSEAKWARLARRTAGAGGVTLNGAG	987	DAELAEVRAILAADEN	GSEAK	True	0.000373979	0.773202	AI design n°100:RMSD=1.89:nbContacts=83.00:pLDDT=75.56
KPEAAASSAAARFAEALAALPGSEKWARLARRTAGAGGVTLNGAG	982	SAAARFAEALAALP	GSEK	True	0.000372084	1.03605	AI design n°54:RMSD=2.03:nbContacts=100.00:pLDDT=92.26
KPEAAASMSSRQLFKQWGGGSEKWARLARRTAGAGGVTLNGAG	981	MSSRQLFKQWGG	GSEK	True	0.000371705	0.666752	Rational design n°96
KPEAAASAAELAEVRAILAARPDGSEAKWARLARRTAGAGGVTLNGAG	980	AAELAEVRAILAARPD	GSEAK	True	0.000371326	0.780842	AI design n°84:RMSD=2.10:nbContacts=86.00:pLDDT=76.24
KPEAAASAAAEEAHFAALLAKLPGSEKWARLARRTAGAGGVTLNGAG	978	AAAEEAHFAALLAKLP	GSEK	True	0.000370569	0.89701	AI design n°266:RMSD=2.15:nbContacts=122.00:pLDDT=88.69
KPEAAASAAELAAVRAILAARPNGSEAKWARLARRTAGAGGVTLNGAG	976	AAELAAVRAILAARPN	GSEAK	True	0.000369811	0.925403	AI design n°174:RMSD=2.17:nbContacts=105.00:pLDDT=80.96
KPEAAASSSEAAFAAALAALPGSKWARLARRTAGAGGVTLNGAG	973	SSEAAFAAALAALP	GSK	True	0.000368674	1.05669	AI design n°31:RMSD=2.26:nbContacts=95.00:pLDDT=82.20
KPEAAASDAELAEVKAILAKEPNGSEKWARLARRTAGAGGVTLNGAG	972	DAELAEVKAILAKEPN	GSEK	True	0.000368295	1.00102	AI design n°77:RMSD=1.85:nbContacts=112.00:pLDDT=89.59
KPEAAASAAELAEVRAILAARADGSEKWARLARRTAGAGGVTLNGAG	970	AAELAEVRAILAARAD	GSEK	True	0.000367537	1.01694	AI design n°148:RMSD=1.99:nbContacts=88.00:pLDDT=72.58
KPEAAASSAELAEVKAILAKRENGSEAKWARLARRTAGAGGVTLNGAG	970	SAELAEVKAILAKREN	GSEAK	True	0.000367537	0.725966	AI design n°104:RMSD=1.91:nbContacts=98.00:pLDDT=78.37
KPEAAASAAELARVRAILAARPDGSEKWARLARRTAGAGGVTLNGAG	969	AAELARVRAILAARPD	GSEK	True	0.000367158	0.943722	AI design n°132:RMSD=1.96:nbContacts=90.00:pLDDT=85.48
KPEAAASSAELEKVRAILAKEPNGSEAKWARLARRTAGAGGVTLNGAG	968	SAELEKVRAILAKEPN	GSEAK	True	0.000366779	0.639999	AI design n°134:RMSD=2.03:nbContacts=89.00:pLDDT=81.10
KPEAAASAAAEQAEFDALLAALPGSEAKWARLARRTAGAGGVTLNGAG	961	AAAEQAEFDALLAALP	GSEAK	True	0.000364127	0.943819	AI design n°260:RMSD=1.81:nbContacts=125.00:pLDDT=86.65
KPEAAASASSQEFFKQLAAAAAAGSEKWARLARRTAGAGGVTLNGAG	961	ASSQEFFKQLAAAAAA	GSEK	True	0.000364127	0.676437	Rational design n°8
KPEAAASMSPERLAILARRAANAGSEAKWARLARRTAGAGGVTLNGAG	959	MSPERLAILARRAANA	GSEAK	True	0.000363369	0.766205	AI design n°191:RMSD=2.61:nbContacts=103.00:pLDDT=54.52
KPEAAASEAELAKVREILAKEPNGSKWARLARRTAGAGGVTLNGAG	957	EAELAKVREILAKEPN	GSK	True	0.000362612	0.778757	AI design n°171:RMSD=2.10:nbContacts=85.00:pLDDT=78.00
KPEAAASAAAEAAAEAALRAKLPGSEKWARLARRTAGAGGVTLNGAG	952	AAAEAAAEAALRAKLP	GSEK	True	0.000360717	0.714559	AI design n°231:RMSD=2.15:nbContacts=92.00:pLDDT=86.49
KPEAAASAAEEAAVKAILAARPDGSKWARLARRTAGAGGVTLNGAG	950	AAEEAAVKAILAARPD	GSK	True	0.000359959	0.765841	AI design n°136:RMSD=2.16:nbContacts=109.00:pLDDT=75.19
KPEAAASAEAERWAEALAALPGSEAKWARLARRTAGAGGVTLNGAG	949	AEAERWAEALAALP	GSEAK	True	0.00035958	0.813429	AI design n°46:RMSD=1.59:nbContacts=93.00:pLDDT=85.32
KPEAAASASSQQSSQESTTAATSGSKWARLARRTAGAGGVTLNGAG	949	ASSQQSSQESTTAATS	GSK	True	0.00035958	0.570618	Rational design n°3
KPEAAASAAELAKVKAILAKRPNGSEAKWARLARRTAGAGGVTLNGAG	941	AAELAKVKAILAKRPN	GSEAK	True	0.000356549	0.898431	AI design n°143:RMSD=1.98:nbContacts=94.00:pLDDT=84.83
KPEAAASMSPERLAIQARRAANAGSEAKWARLARRTAGAGGVTLNGAG	936	MSPERLAIQARRAANA	GSEAK	True	0.000354655	0.763	AI design n°201:RMSD=2.61:nbContacts=78.00:pLDDT=55.98
KPEAAASAQAARNAQALAALPGSEAKWARLARRTAGAGGVTLNGAG	933	AQAARNAQALAALP	GSEAK	True	0.000353518	0.733859	AI design n°30:RMSD=1.97:nbContacts=103.00:pLDDT=87.78
KPEAAASSSAARNAEALAALPGSKWARLARRTAGAGGVTLNGAG	931	SSAARNAEALAALP	GSK	True	0.00035276	0.845582	AI design n°52:RMSD=2.36:nbContacts=112.00:pLDDT=87.58
KPEAAASSEAARWAAALAALPGSEAKWARLARRTAGAGGVTLNGAG	929	SEAARWAAALAALP	GSEAK	True	0.000352002	0.868822	AI design n°56:RMSD=1.50:nbContacts=101.00:pLDDT=87.12
KPEAAASAEEERARFEALLAALPGSEAKWARLARRTAGAGGVTLNGAG	927	AEEERARFEALLAALP	GSEAK	True	0.000351244	0.770761	AI design n°211:RMSD=2.04:nbContacts=118.00:pLDDT=85.39
KPEAAASAAELAAVKAALAKDANGSEKWARLARRTAGAGGVTLNGAG	926	AAELAAVKAALAKDAN	GSEK	True	0.000350865	0.934247	AI design n°122:RMSD=2.50:nbContacts=95.00:pLDDT=75.70
KPEAAASDAELAKVRAILAARPNGSEAKWARLARRTAGAGGVTLNGAG	926	DAELAKVRAILAARPN	GSEAK	True	0.000350865	0.905248	AI design n°168:RMSD=1.97:nbContacts=99.00:pLDDT=85.71
KPEAAASAAELAAVKAILAARPNGSEAKWARLARRTAGAGGVTLNGAG	926	AAELAAVKAILAARPN	GSEAK	True	0.000350865	0.892519	AI design n°107:RMSD=2.15:nbContacts=96.00:pLDDT=87.50
KPEAAASSQAERNAAALAALPGSKWARLARRTAGAGGVTLNGAG	925	SQAERNAAALAALP	GSK	True	0.000350487	0.978566	AI design n°49:RMSD=1.96:nbContacts=92.00:pLDDT=92.69
KPEAAASDAAARNAAALAALPGSEKWARLARRTAGAGGVTLNGAG	924	DAAARNAAALAALP	GSEK	True	0.000350108	0.789388	AI design n°22:RMSD=2.40:nbContacts=102.00:pLDDT=89.79
KPEAAASAAAERNAQALAALPGSEKWARLARRTAGAGGVTLNGAG	923	AAAERNAQALAALP	GSEK	True	0.000349729	0.832477	AI design n°53:RMSD=2.43:nbContacts=97.00:pLDDT=89.91
KPEAAASSAELEEVRAILAKRENGSEAKWARLARRTAGAGGVTLNGAG	920	SAELEEVRAILAKREN	GSEAK	True	0.000348592	0.76168	AI design n°164:RMSD=2.05:nbContacts=92.00:pLDDT=80.32
KPEAAASSSAARNAAALAALPGSKWARLARRTAGAGGVTLNGAG	919	SSAARNAAALAALP	GSK	True	0.000348213	0.954881	AI design n°27:RMSD=2.40:nbContacts=112.00:pLDDT=86.61
KPEAAASTEAARNAAALAALPGSEKWARLARRTAGAGGVTLNGAG	919	TEAARNAAALAALP	GSEK	True	0.000348213	0.667019	AI design n°40:RMSD=2.35:nbContacts=125.00:pLDDT=84.35
KPEAAASMDAERAAILARRAANAGSKWARLARRTAGAGGVTLNGAG	913	MDAERAAILARRAANA	GSK	True	0.00034594	0.727707	AI design n°200:RMSD=2.68:nbContacts=88.00:pLDDT=67.95
KPEAAASAEAARNAAALAALPGSKWARLARRTAGAGGVTLNGAG	904	AEAARNAAALAALP	GSK	True	0.00034253	0.99473	AI design n°24:RMSD=2.06:nbContacts=97.00:pLDDT=87.78
KPEAAASSAAEAAEFAALLAALPGSKWARLARRTAGAGGVTLNGAG	901	SAAEAAEFAALLAALP	GSK	True	0.000341393	1.0774	AI design n°240:RMSD=2.21:nbContacts=103.00:pLDDT=85.27
KPEAAASAAAEQAEFDALLAALPGSEKWARLARRTAGAGGVTLNGAG	901	AAAEQAEFDALLAALP	GSEK	True	0.000341393	0.949727	AI design n°260:RMSD=1.81:nbContacts=125.00:pLDDT=86.65
KPEAAASEEELAKVREILAKEPNGSKWARLARRTAGAGGVTLNGAG	900	EEELAKVREILAKEPN	GSK	True	0.000341014	0.649587	AI design n°175:RMSD=2.10:nbContacts=98.00:pLDDT=82.23
KPEAAASEAELAAVKAILAKRENGSKWARLARRTAGAGGVTLNGAG	895	EAELAAVKAILAKREN	GSK	True	0.000339119	0.806911	AI design n°62:RMSD=2.02:nbContacts=92.00:pLDDT=78.98
KPEAAASAAELARVRAILAARPDGSKWARLARRTAGAGGVTLNGAG	891	AAELARVRAILAARPD	GSK	True	0.000337604	0.827637	AI design n°132:RMSD=1.96:nbContacts=90.00:pLDDT=85.48
KPEAAASAQEERNAAALAALPGSKWARLARRTAGAGGVTLNGAG	890	AQEERNAAALAALP	GSK	True	0.000337225	1.00349	AI design n°60:RMSD=2.07:nbContacts=94.00:pLDDT=90.53
KPEAAASDAAARNAAALAALPGSEAKWARLARRTAGAGGVTLNGAG	888	DAAARNAAALAALP	GSEAK	True	0.000336467	0.757799	AI design n°22:RMSD=2.40:nbContacts=102.00:pLDDT=89.79
KPEAAASAAAEAARFAALQAALPGSEKWARLARRTAGAGGVTLNGAG	886	AAAEAARFAALQAALP	GSEK	True	0.000335709	0.890806	AI design n°271:RMSD=2.27:nbContacts=144.00:pLDDT=82.37
KPEAAASAAELAKVKAILAKEPNGSEKWARLARRTAGAGGVTLNGAG	885	AAELAKVKAILAKEPN	GSEK	True	0.00033533	1.16991	AI design n°130:RMSD=1.84:nbContacts=81.00:pLDDT=80.24
KPEAAASASSQQLFKQFGGAGSKWARLARRTAGAGGVTLNGAG	883	ASSQQLFKQFGGA	GSK	True	0.000334573	0.973922	Rational design n°11
KPEAAASAAELAAVKAALAKDANGSKWARLARRTAGAGGVTLNGAG	883	AAELAAVKAALAKDAN	GSK	True	0.000334573	0.827794	AI design n°122:RMSD=2.50:nbContacts=95.00:pLDDT=75.70
KPEAAASSEAERNAQALAALPGSEKWARLARRTAGAGGVTLNGAG	881	SEAERNAQALAALP	GSEK	True	0.000333815	0.742312	AI design n°55:RMSD=2.22:nbContacts=92.00:pLDDT=87.05
KPEAAASSAELAKVRAILAARADGSEKWARLARRTAGAGGVTLNGAG	880	SAELAKVRAILAARAD	GSEK	True	0.000333436	0.960611	AI design n°139:RMSD=2.03:nbContacts=84.00:pLDDT=81.55
KPEAAASAAELAKVRAILAADENGSEKWARLARRTAGAGGVTLNGAG	868	AAELAKVRAILAADEN	GSEK	True	0.000328889	1.13266	AI design n°98:RMSD=2.15:nbContacts=82.00:pLDDT=76.64
KPEAAASAAAERNAAALAALPGSKWARLARRTAGAGGVTLNGAG	868	AAAERNAAALAALP	GSK	True	0.000328889	1.07318	AI design n°13:RMSD=2.43:nbContacts=91.00:pLDDT=89.31
KPEAAASAAAEQAHFDALLAKLPGSEKWARLARRTAGAGGVTLNGAG	866	AAAEQAHFDALLAKLP	GSEK	True	0.000328131	0.929225	AI design n°237:RMSD=1.80:nbContacts=131.00:pLDDT=84.68
KPEAAASAAELAEVRAILAARADGSEAKWARLARRTAGAGGVTLNGAG	864	AAELAEVRAILAARAD	GSEAK	True	0.000327373	0.825929	AI design n°148:RMSD=1.99:nbContacts=88.00:pLDDT=72.58
KPEAAASAQAERDAAALAALPGSEAKWARLARRTAGAGGVTLNGAG	857	AQAERDAAALAALP	GSEAK	True	0.000324721	0.794472	AI design n°29:RMSD=1.97:nbContacts=91.00:pLDDT=89.90
KPEAAASSSELEKVKAILASRENGSEAKWARLARRTAGAGGVTLNGAG	857	SSELEKVKAILASREN	GSEAK	True	0.000324721	0.670011	AI design n°102:RMSD=1.99:nbContacts=84.00:pLDDT=78.60
KPEAAASAAELEKVRAILAKEPNGSEKWARLARRTAGAGGVTLNGAG	852	AAELEKVRAILAKEPN	GSEK	True	0.000322827	1.03044	AI design n°159:RMSD=2.05:nbContacts=92.00:pLDDT=81.35
KPEAAASSSELEKVKEILAKRENGSKWARLARRTAGAGGVTLNGAG	852	SSELEKVKEILAKREN	GSK	True	0.000322827	0.661222	AI design n°177:RMSD=2.11:nbContacts=81.00:pLDDT=77.32
KPEAAASSAAARWAAALAALPGSKWARLARRTAGAGGVTLNGAG	851	SAAARWAAALAALP	GSK	True	0.000322448	1.63911	AI design n°44:RMSD=2.03:nbContacts=111.00:pLDDT=84.79
KPEAAASMSPERLAIQARRAANAGSEKWARLARRTAGAGGVTLNGAG	851	MSPERLAIQARRAANA	GSEK	True	0.000322448	0.800694	AI design n°201:RMSD=2.61:nbContacts=78.00:pLDDT=55.98
KPEAAASSAAARNAQALAALPGSKWARLARRTAGAGGVTLNGAG	847	SAAARNAQALAALP	GSK	True	0.000320932	0.881248	AI design n°21:RMSD=2.45:nbContacts=106.00:pLDDT=90.92
KPEAAASSSELEKVKEILAKRENGSEKWARLARRTAGAGGVTLNGAG	847	SSELEKVKEILAKREN	GSEK	True	0.000320932	0.672113	AI design n°177:RMSD=2.11:nbContacts=81.00:pLDDT=77.32
KPEAAASAAELARVRAILAARPDGSEAKWARLARRTAGAGGVTLNGAG	838	AAELARVRAILAARPD	GSEAK	True	0.000317522	0.811055	AI design n°132:RMSD=1.96:nbContacts=90.00:pLDDT=85.48
KPEAAASAQAARNAQALAALPGSEKWARLARRTAGAGGVTLNGAG	837	AQAARNAQALAALP	GSEK	True	0.000317143	0.742837	AI design n°30:RMSD=1.97:nbContacts=103.00:pLDDT=87.78
KPEAAASEAELAAVKAILAKRENGSEKWARLARRTAGAGGVTLNGAG	835	EAELAAVKAILAKREN	GSEK	True	0.000316385	0.845365	AI design n°62:RMSD=2.02:nbContacts=92.00:pLDDT=78.98
KPEAAASASSQQLFKQFGTAGAGGSKWARLARRTAGAGGVTLNGAG	835	ASSQQLFKQFGTAGAG	GSK	True	0.000316385	0.664401	Rational design n°1
KPEAAASAAELAEVRAILAARPNGSEAKWARLARRTAGAGGVTLNGAG	834	AAELAEVRAILAARPN	GSEAK	True	0.000316006	0.894477	AI design n°114:RMSD=2.15:nbContacts=87.00:pLDDT=86.28
KPEAAASDAELARVRAILAADENGSEAKWARLARRTAGAGGVTLNGAG	826	DAELARVRAILAADEN	GSEAK	True	0.000312975	0.631579	AI design n°180:RMSD=1.86:nbContacts=90.00:pLDDT=77.70
KPEAAASMSSRQLFKQWGGGSEAKWARLARRTAGAGGVTLNGAG	824	MSSRQLFKQWGG	GSEAK	True	0.000312217	0.652751	Rational design n°96
KPEAAASASSQQLFKQFGGAGSEAKWARLARRTAGAGGVTLNGAG	822	ASSQQLFKQFGGA	GSEAK	True	0.000311459	0.9695	Rational design n°11
KPEAAASAAAEQAREAALRAALPGSKWARLARRTAGAGGVTLNGAG	818	AAAEQAREAALRAALP	GSK	True	0.000309944	0.699087	AI design n°228:RMSD=1.48:nbContacts=139.00:pLDDT=83.39
KPEAAASSSEAAFAAALAALPGSEKWARLARRTAGAGGVTLNGAG	813	SSEAAFAAALAALP	GSEK	True	0.000308049	1.06627	AI design n°31:RMSD=2.26:nbContacts=95.00:pLDDT=82.20
KPEAAASAEELARVRAILAARPNGSEAKWARLARRTAGAGGVTLNGAG	813	AEELARVRAILAARPN	GSEAK	True	0.000308049	0.675975	AI design n°113:RMSD=2.07:nbContacts=84.00:pLDDT=85.49
KPEAAASEAELAKVRAILAARPNGSEAKWARLARRTAGAGGVTLNGAG	808	EAELAKVRAILAARPN	GSEAK	True	0.000306155	0.804058	AI design n°71:RMSD=2.07:nbContacts=89.00:pLDDT=86.52
KPEAAASAAAEQAAFDALLAALPGSKWARLARRTAGAGGVTLNGAG	807	AAAEQAAFDALLAALP	GSK	True	0.000305776	1.18661	AI design n°206:RMSD=1.88:nbContacts=119.00:pLDDT=85.95
KPEAAASAAELAKVRAILAKRPNGSEAKWARLARRTAGAGGVTLNGAG	805	AAELAKVRAILAKRPN	GSEAK	True	0.000305018	0.937119	AI design n°120:RMSD=2.00:nbContacts=87.00:pLDDT=83.50
KPEAAASASSQQLFKQFGGAGSEKWARLARRTAGAGGVTLNGAG	800	ASSQQLFKQFGGA	GSEK	True	0.000303124	1.11577	Rational design n°11
KPEAAASMSSRQLYKQFGGGSEKWARLARRTAGAGGVTLNGAG	800	MSSRQLYKQFGG	GSEK	True	0.000303124	0.649864	Rational design n°97
KPEAAASSAELAKIRAILAADENGSKWARLARRTAGAGGVTLNGAG	799	SAELAKIRAILAADEN	GSK	True	0.000302745	0.910131	AI design n°117:RMSD=1.80:nbContacts=82.00:pLDDT=77.75
KPEAAASEAELAEVRAILAARPDGSEAKWARLARRTAGAGGVTLNGAG	798	EAELAEVRAILAARPD	GSEAK	True	0.000302366	0.677522	AI design n°133:RMSD=1.85:nbContacts=83.00:pLDDT=88.80
KPEAAASAAAEAARFAALQAALPGSEAKWARLARRTAGAGGVTLNGAG	794	AAAEAARFAALQAALP	GSEAK	True	0.00030085	0.769429	AI design n°271:RMSD=2.27:nbContacts=144.00:pLDDT=82.37
KPEAAASASSQQFFKQFAAAAAAGSKWARLARRTAGAGGVTLNGAG	794	ASSQQFFKQFAAAAAA	GSK	True	0.00030085	0.721433	Rational design n°2
KPEAAASAAAEQAHFDALLAKLPGSKWARLARRTAGAGGVTLNGAG	793	AAAEQAHFDALLAKLP	GSK	True	0.000300471	0.98673	AI design n°237:RMSD=1.80:nbContacts=131.00:pLDDT=84.68
KPEAAASSAELAKARAILAARPDGSKWARLARRTAGAGGVTLNGAG	793	SAELAKARAILAARPD	GSK	True	0.000300471	0.793536	AI design n°123:RMSD=1.52:nbContacts=85.00:pLDDT=85.65
KPEAAASSAELAKIRAILAADENGSEKWARLARRTAGAGGVTLNGAG	790	SAELAKIRAILAADEN	GSEK	True	0.000299334	0.995756	AI design n°117:RMSD=1.80:nbContacts=82.00:pLDDT=77.75
KPEAAASASSQQTTQQAATTTTTGSKWARLARRTAGAGGVTLNGAG	786	ASSQQTTQQAATTTTT	GSK	True	0.000297819	0.625198	Rational design n°5
KPEAAASAAELAEVQAILAADENGSEKWARLARRTAGAGGVTLNGAG	779	AAELAEVQAILAADEN	GSEK	True	0.000295167	0.820017	AI design n°169:RMSD=2.05:nbContacts=85.00:pLDDT=70.33
KPEAAASEAELAAVKAILAKRENGSEAKWARLARRTAGAGGVTLNGAG	778	EAELAAVKAILAKREN	GSEAK	True	0.000294788	0.72181	AI design n°62:RMSD=2.02:nbContacts=92.00:pLDDT=78.98
KPEAAASMSSRQLFKQFGGGSKWARLARRTAGAGGVTLNGAG	776	MSSRQLFKQFGG	GSK	True	0.00029403	0.617244	Rational design n°94
KPEAAASAAEEAAVKAILAARPDGSEAKWARLARRTAGAGGVTLNGAG	773	AAEEAAVKAILAARPD	GSEAK	True	0.000292893	0.683694	AI design n°136:RMSD=2.16:nbContacts=109.00:pLDDT=75.19
KPEAAASEAELAKVREILAKEPNGSEAKWARLARRTAGAGGVTLNGAG	763	EAELAKVREILAKEPN	GSEAK	True	0.000289104	0.621976	AI design n°171:RMSD=2.10:nbContacts=85.00:pLDDT=78.00
KPEAAASMSPERAAILARRAANAGSKWARLARRTAGAGGVTLNGAG	761	MSPERAAILARRAANA	GSK	True	0.000288346	0.717172	AI design n°186:RMSD=2.27:nbContacts=75.00:pLDDT=56.60
KPEAAASSSELARVRAILASRPNGSKWARLARRTAGAGGVTLNGAG	761	SSELARVRAILASRPN	GSK	True	0.000288346	0.685569	AI design n°176:RMSD=2.25:nbContacts=81.00:pLDDT=82.72
KPEAAASDAELAEVKAILAADENGSEKWARLARRTAGAGGVTLNGAG	759	DAELAEVKAILAADEN	GSEK	True	0.000287588	0.835177	AI design n°108:RMSD=1.83:nbContacts=93.00:pLDDT=78.10
KPEAAASMDAERAAILARRAANAGSEAKWARLARRTAGAGGVTLNGAG	758	MDAERAAILARRAANA	GSEAK	True	0.00028721	0.645206	AI design n°200:RMSD=2.68:nbContacts=88.00:pLDDT=67.95
KPEAAASAAELAKVRAILAADENGSKWARLARRTAGAGGVTLNGAG	754	AAELAKVRAILAADEN	GSK	True	0.000285694	0.918585	AI design n°98:RMSD=2.15:nbContacts=82.00:pLDDT=76.64
KPEAAASSSAARNAQALAALPGSEAKWARLARRTAGAGGVTLNGAG	754	SSAARNAQALAALP	GSEAK	True	0.000285694	0.747767	AI design n°61:RMSD=2.32:nbContacts=103.00:pLDDT=86.83
KPEAAASEEELKKVREILAKRPNGSEKWARLARRTAGAGGVTLNGAG	751	EEELKKVREILAKRPN	GSEK	True	0.000284557	0.732327	AI design n°138:RMSD=1.93:nbContacts=93.00:pLDDT=82.36
KPEAAASASSEQFIKQFTTASAAGSKWARLARRTAGAGGVTLNGAG	748	ASSEQFIKQFTTASAA	GSK	True	0.000283421	0.674118	Rational design n°6
KPEAAASAAELAEVQAILAADENGSKWARLARRTAGAGGVTLNGAG	742	AAELAEVQAILAADEN	GSK	True	0.000281147	0.699832	AI design n°169:RMSD=2.05:nbContacts=85.00:pLDDT=70.33
[truncated: 296 more rows]

## Sheet: Batch_Kan261
sequence	count	lib_seq	linker	ordered	frequency	enrichment	name
[truncated: 1,134 more rows]

## Sheet: Batch_Kan348
sequence	count	lib_seq	linker	ordered	frequency	enrichment	name
[truncated: 1,134 more rows]

[truncated: 7 more sheets: ChiBio_T0, ChiBio_T24_Kan209, ChiBio_T32_Kan209, batch_freq_pearson, turbi_freq_pearson, batch_enrich_pearson, turbi_enrich_pearson]
