# Supplementary material for: Optimized Quantitative Bacterial Two-Hybrid (qB2H) for Protein–Protein Interaction Assessment
Source: Comput Struct Biotechnol J. 2026 May 25;35(1):0098. doi: 10.34133/csbj.0098 (PMC13199644; doi:10.34133/csbj.0098)
Supplement: Supplementary 1 — Methods Figs. S1 to S25 Tables S1 to S12 [file csbj.0098.f1.zip › Table_S7_Twist_Library.xlsx]

## Sheet: Table_S6_Twist_Library_mutation
WT AA		MET	ALA	LYS	VAL	SER	VAL	LEU	ASN	VAL	ALA	VAL	LEU	GLU	ASN	PRO	SER	PRO	PHE	HIS	SER	PRO	PHE	ARG	PHE	GLU	ILE	SER	PHE	GLU	CYS	SER	GLU	ALA	LEU	ALA	ASP	ASP	LEU	GLU	TRP	LYS	ILE	ILE	TYR	VAL	GLY	SER	ALA
WT codon		ATG	GCG	AAA	GTC	TCG	GTG	CTG	AAT	GTG	GCA	GTG	CTG	GAA	AAT	CCG	TCC	CCG	TTC	CAT	AGC	CCG	TTC	CGC	TTT	GAA	ATC	TCG	TTT	GAA	TGT	TCC	GAA	GCG	CTG	GCC	GAT	GAC	CTG	GAA	TGG	AAA	ATT	ATC	TAT	GTG	GGC	AGC	GCG
Position		1	2	3	4	5	6	7	8	9	10	11	12	13	14	15	16	17	18	19	20	21	22	23	24	25	26	27	28	29	30	31	32	33	34	35	36	37	38	39	40	41	42	43	44	45	46	47	48
Mut AA	Mut codon
ALA	GCA
ALA	GCT
ALA	GCC			GCC		GCC		GCC	GCC				GCC	GCC	GCC	GCC		GCC		GCC	GCC	GCC		GCC		GCC		GCC		GCC			GCC				GCC			GCC		GCC		GCC		GCC
ALA	GCG							GCG	GCG				GCG	GCG	GCG		GCG			GCG	GCG			GCG		GCG				GCG		GCG	GCG			GCG	GCG	GCG		GCG		GCG		GCG
CYS	TGT
CYS	TGC
ASP	GAT		GAT	GAT					GAT		GAT			GAT	GAT					GAT				GAT		GAT				GAT			GAT	GAT		GAT		GAT		GAT		GAT				GAT
ASP	GAC		GAC	GAC					GAC		GAC			GAC	GAC					GAC				GAC		GAC				GAC			GAC	GAC		GAC	GAC			GAC		GAC
GLU	GAG					GAG		GAG	GAG		GAG		GAG	GAG	GAG	GAG	GAG	GAG		GAG	GAG	GAG		GAG		GAG		GAG		GAG		GAG	GAG			GAG	GAG	GAG		GAG		GAG		GAG
GLU	GAA		GAA			GAA		GAA	GAA				GAA		GAA	GAA	GAA	GAA		GAA	GAA	GAA		GAA				GAA				GAA		GAA		GAA	GAA	GAA						GAA		GAA
PHE	TTC		TTC	TTC		TTC		TTC	TTC		TTC		TTC	TTC	TTC	TTC	TTC	TTC		TTC	TTC	TTC		TTC		TTC		TTC		TTC		TTC	TTC	TTC		TTC	TTC	TTC		TTC		TTC		TTC		TTC
PHE	TTT		TTT	TTT		TTT		TTT	TTT		TTT		TTT	TTT	TTT	TTT	TTT	TTT		TTT	TTT	TTT		TTT		TTT		TTT		TTT		TTT	TTT	TTT		TTT	TTT	TTT		TTT		TTT		TTT		TTT
GLY	GGT		GGT	GGT		GGT		GGT	GGT		GGT		GGT	GGT	GGT	GGT	GGT	GGT		GGT	GGT	GGT		GGT		GGT		GGT		GGT		GGT	GGT	GGT		GGT	GGT	GGT		GGT		GGT		GGT		GGT
GLY	GGA
GLY	GGC		GGC	GGC		GGC		GGC	GGC		GGC		GGC	GGC	GGC	GGC	GGC	GGC		GGC	GGC	GGC		GGC		GGC		GGC		GGC		GGC	GGC	GGC		GGC	GGC	GGC		GGC		GGC		GGC		GGC
GLY	GGG
HIS	CAC																			CAC
HIS	CAT
ILE	ATC			ATC				ATC					ATC																																	ATC
ILE	ATT			ATT		ATT		ATT					ATT			ATT		ATT				ATT						ATT																ATT		ATT
ILE	ATA
LYS	AAG		AAG			AAG		AAG	AAG		AAG		AAG	AAG	AAG	AAG	AAG	AAG		AAG	AAG	AAG		AAG		AAG		AAG		AAG		AAG	AAG	AAG		AAG	AAG	AAG		AAG		AAG		AAG		AAG
LYS	AAA																			AAA	AAA			AAA
LEU	CTG		CTG			CTG			CTG		CTG			CTG	CTG		CTG			CTG	CTG			CTG		CTG		CTG		CTG		CTG	CTG	CTG		CTG	CTG	CTG		CTG		CTG
LEU	TTA
LEU	CTT
LEU	TTG		TTG						TTG		TTG			TTG	TTG	TTG	TTG	TTG		TTG	TTG	TTG		TTG		TTG				TTG		TTG	TTG	TTG		TTG	TTG	TTG		TTG		TTG
LEU	CTC
LEU	CTA
MET	ATG							ATG					ATG
ASN	AAC		AAC	AAC		AAC		AAC			AAC		AAC			AAC	AAC	AAC				AAC		AAC				AAC				AAC		AAC		AAC	AAC					AAC				AAC
ASN	AAT		AAT	AAT		AAT		AAT			AAT		AAT			AAT	AAT	AAT			AAT	AAT		AAT				AAT				AAT		AAT		AAT		AAT						AAT		AAT
PRO	CCG
PRO	CCA
PRO	CCT
PRO	CCC
GLN	CAG								CAG					CAG	CAG						CAG					CAG				CAG			CAG				CAG	CAG		CAG		CAG		CAG
GLN	CAA								CAA					CAA	CAA											CAA				CAA			CAA							CAA
ARG	CGG
ARG	CGT		CGT	CGT		CGT		CGT	CGT		CGT		CGT	CGT	CGT	CGT	CGT	CGT			CGT	CGT		CGT		CGT		CGT		CGT		CGT	CGT	CGT		CGT	CGT	CGT		CGT		CGT		CGT		CGT
ARG	CGA
ARG	AGA
ARG	CGC		CGC	CGC		CGC		CGC	CGC		CGC		CGC	CGC	CGC	CGC	CGC	CGC		CGC		CGC				CGC		CGC		CGC		CGC	CGC	CGC		CGC	CGC	CGC		CGC		CGC		CGC		CGC
ARG	AGG
SER	AGC		AGC	AGC		AGC		AGC	AGC		AGC		AGC	AGC	AGC	AGC	AGC	AGC		AGC		AGC				AGC		AGC		AGC		AGC	AGC	AGC		AGC	AGC	AGC		AGC		AGC		AGC		AGC
SER	AGT
SER	TCC
SER	TCG
SER	TCT
SER	TCA
THR	ACC		ACC	ACC		ACC		ACC	ACC		ACC		ACC	ACC	ACC	ACC	ACC	ACC		ACC	ACC	ACC		ACC		ACC		ACC		ACC		ACC	ACC	ACC			ACC	ACC		ACC		ACC				ACC
THR	ACT
THR	ACA
THR	ACG					ACG											ACG				ACG			ACG				ACG				ACG				ACG								ACG
VAL	GTG																																											GTG
VAL	GTT																																											GTT		GTT
VAL	GTC
VAL	GTA
TRP	TGG
TYR	TAC
TYR	TAT
TER	TGA																															TGA
TER	TAA																															TAA
TER	TAG
Total diversity			16	15	0	17	0	18	19	0	16	0	18	18	19	16	17	16	0	18	17	16	0	19	0	18	0	17	0	18	0	19	18	16	0	18	18	17	0	18	0	18	0	18	0	17	0	0	0
	ALA		0	1	0	1	0	2	2	0	0	0	2	2	2	1	1	1	0	2	2	1	0	2	0	2	0	1	0	2	0	1	2	0	0	1	2	1	0	2	0	2	0	2	0	1	0	0	0
	CYS		0	0	0	0	0	0	0	0	0	0	0	0	0	0	0	0	0	0	0	0	0	0	0	0	0	0	0	0	0	0	0	0	0	0	0	0	0	0	0	0	0	0	0	0	0	0	0
	ASP		2	2	0	0	0	0	2	0	2	0	0	2	2	0	0	0	0	2	0	0	0	2	0	2	0	0	0	2	0	0	2	2	0	2	1	1	0	2	0	2	0	0	0	1	0	0	0
	GLU		1	0	0	2	0	2	2	0	1	0	2	1	2	2	2	2	0	2	2	2	0	2	0	1	0	2	0	1	0	2	1	1	0	2	2	2	0	1	0	1	0	2	0	1	0	0	0
	PHE		2	2	0	2	0	2	2	0	2	0	2	2	2	2	2	2	0	2	2	2	0	2	0	2	0	2	0	2	0	2	2	2	0	2	2	2	0	2	0	2	0	2	0	2	0	0	0
	GLY		2	2	0	2	0	2	2	0	2	0	2	2	2	2	2	2	0	2	2	2	0	2	0	2	0	2	0	2	0	2	2	2	0	2	2	2	0	2	0	2	0	2	0	2	0	0	0
	HIS		0	0	0	0	0	0	0	0	0	0	0	0	0	0	0	0	0	1	0	0	0	0	0	0	0	0	0	0	0	0	0	0	0	0	0	0	0	0	0	0	0	0	0	0	0	0	0
	ILE		0	2	0	1	0	2	0	0	0	0	2	0	0	1	0	1	0	0	0	1	0	0	0	0	0	1	0	0	0	0	0	0	0	0	0	0	0	0	0	0	0	1	0	2	0	0	0
	LYS		1	0	0	1	0	1	1	0	1	0	1	1	1	1	1	1	0	2	2	1	0	2	0	1	0	1	0	1	0	1	1	1	0	1	1	1	0	1	0	1	0	1	0	1	0	0	0
	LEU		2	0	0	1	0	0	2	0	2	0	0	2	2	1	2	1	0	2	2	1	0	2	0	2	0	1	0	2	0	2	2	2	0	2	2	2	0	2	0	2	0	0	0	0	0	0	0
	MET		0	0	0	0	0	1	0	0	0	0	1	0	0	0	0	0	0	0	0	0	0	0	0	0	0	0	0	0	0	0	0	0	0	0	0	0	0	0	0	0	0	0	0	0	0	0	0
	ASN		2	2	0	2	0	2	0	0	2	0	2	0	0	2	2	2	0	0	1	2	0	2	0	0	0	2	0	0	0	2	0	2	0	2	1	1	0	0	0	1	0	1	0	2	0	0	0
	PRO		0	0	0	0	0	0	0	0	0	0	0	0	0	0	0	0	0	0	0	0	0	0	0	0	0	0	0	0	0	0	0	0	0	0	0	0	0	0	0	0	0	0	0	0	0	0	0
	GLN		0	0	0	0	0	0	2	0	0	0	0	2	2	0	0	0	0	0	1	0	0	0	0	2	0	0	0	2	0	0	2	0	0	0	1	1	0	2	0	1	0	1	0	0	0	0	0
	ARG		2	2	0	2	0	2	2	0	2	0	2	2	2	2	2	2	0	1	1	2	0	1	0	2	0	2	0	2	0	2	2	2	0	2	2	2	0	2	0	2	0	2	0	2	0	0	0
	SER		1	1	0	1	0	1	1	0	1	0	1	1	1	1	1	1	0	1	0	1	0	0	0	1	0	1	0	1	0	1	1	1	0	1	1	1	0	1	0	1	0	1	0	1	0	0	0
	THR		1	1	0	2	0	1	1	0	1	0	1	1	1	1	2	1	0	1	2	1	0	2	0	1	0	2	0	1	0	2	1	1	0	1	1	1	0	1	0	1	0	1	0	1	0	0	0
	VAL		0	0	0	0	0	0	0	0	0	0	0	0	0	0	0	0	0	0	0	0	0	0	0	0	0	0	0	0	0	0	0	0	0	0	0	0	0	0	0	0	0	2	0	1	0	0	0
	TRP		0	0	0	0	0	0	0	0	0	0	0	0	0	0	0	0	0	0	0	0	0	0	0	0	0	0	0	0	0	0	0	0	0	0	0	0	0	0	0	0	0	0	0	0	0	0	0
	TYR		0	0	0	0	0	0	0	0	0	0	0	0	0	0	0	0	0	0	0	0	0	0	0	0	0	0	0	0	0	0	0	0	0	0	0	0	0	0	0	0	0	0	0	0	0	0	0
	TER		0	0	0	0	0	0	0	0	0	0	0	0	0	0	0	0	0	0	0	0	0	0	0	0	0	0	0	0	0	2	0	0	0	0	0	0	0	0	0	0	0	0	0	0	0	0	0
Total diversity			10	9	0	11	0	11	11	0	10	0	11	11	11	11	10	11	0	11	10	11	0	10	0	11	0	11	0	11	0	11	11	10	0	11	12	12	0	11	0	12	0	12	0	12	0	0	0
	Variant count
Region	NT	AA/Stop
N	721	455
M	769	495
C	815	511
Total	1862	1175
[truncated: 118 more columns]
