# Supplementary material for: Optimized Quantitative Bacterial Two-Hybrid (qB2H) for Protein–Protein Interaction Assessment
Source: Comput Struct Biotechnol J. 2026 May 25;35(1):0098. doi: 10.34133/csbj.0098 (PMC13199644; doi:10.34133/csbj.0098)
Supplement: Supplementary 1 — Methods Figs. S1 to S25 Tables S1 to S12 [file csbj.0098.f1.zip › Table_S9_Perturbation_scores.xlsx]

## Sheet: ASF1+ip3
	K3	S5	L7	N8	A10	L12	E13	N14	P15	S16	P17	H19	S20	P21	R23	E25	S27	E29	S31	E32	A33	A35	D36	D37	E39	K41	I43	V45	E49	E51	E52	F53	D54	Q55	I56	D58	S59	V60	L61	V62	V90	G91	V92	L96	T100	H102	G103	Q104	E105
A		0	0			0	0	0	0		0	0	0	0	0	0		0.015218		0			0			0	0	0	0	0			0.520218	0.057609			0		0.015218					0	0	0		0	0
D	0				0			0				0			0						0	0			0.145218	0		0.495218						0.195218												0		0
E		0	0	0	0	0		0	0	0	0	0	0	0	0		0		0		0	0					0	0.505218				0		0			0		0		0				0	0	0	0
F		0	0	0	0	0	0	0.185218	0	0	0		0	0	0	0		0	0	0	0	0	0	0	0	0		0	0	0				0		0.042609	0	0	0.002609						0	0	0	0	0.504246
G		0	0		0	0	0	0	0	0	0	0	0	0	0	0	0	0	0.032609	0	0	0	0	0	0	0	0.240218	0.185218		0		0	0.385218	0.410218	0		0	0	0	0			0		0	0		0	0.294246
I	0	0	0			0			0		0			0														0				0		0					0									0
K		0	0		0	0			0	0	0	0	0	0	0	0	0	0	0	0	0	0	0	0	0		0	0.515218		0	0		0.495218	0			0	0.065218	0			0	0			0	0		0.404246
L		0		0			0	0.195218	0	0	0	0	0	0	0	0		0		0	0	0	0		0	0			0	0	0			0		0	0	0				0	0		0	0	0	0	0
M																																0
N		0	0			0			0	0	0		0	0	0						0	0	0					0.435218					0.355218	0.050218	0		0	0	0						0		0	0
Q								0					0			0		0		0			0	0	0	0			0	0	0		0.395218																0
R	0	0	0		0	0	0	0	0	0	0		0	0		0		0	0	0	0	0	0	0	0	0	0	0.485218		0		0.085218	0.515218	0.052609	0		0	0	0	0.045218	0			0.574246	0	0	0	0	0.419246
S		0	0			0	0	0	0		0			0		0		0		0	0	0	0	0	0	0		0.195218		0		0.115218	0.525218	0				0		0					0	0		0	0
T		0	0			0	0	0	0		0		0	0	0	0		0		0	0	0	0	0				0.055218	0	0	0			0				0	0		0			0		0	0	0	0
V																											0								0
Z																																						0.445218
[truncated: 35 more columns]

## Sheet: ASF1+HIRA
	K3	S5	L7	N8	A10	L12	E13	N14	P15	S16	P17	H19	S20	P21	R23	E25	S27	E29	S31	E32	A33	A35	D36	D37	E39	K41	I43	V45	E49	E51	E52	F53	D54	Q55	I56	D58	S59	V60	L61	V62	P64	P66	A67	G68	R69	H70	M71	F72	V73
A	0	0	0	0		0	0	0	0	0	0	0	0	0	0	0	0	0	0	0			0	0	0.032376	0	0		0	0	0	0	0	0	0	0	0	0	0	0	0	0		0	0	0	0.001188	0.011188	0
D	0			0	0			0				0			0						0	0			0	0		0						0						0.602376			0		0.011188	0.292376
E		0	0	0	0	0		0	0	0	0	0	0	0	0		0		0		0	0				0	0	0				0		0	0		0	0.502796	0	0.622376	0	0	0	0	0	0	0	0.587376	0
F	0	0	0	0	0	0	0	0.081608	0	0	0	0	0	0	0	0		0	0	0	0	0	0	0	0.003094	0	0	0	0	0	0		0	0	0	0.500296	0	0	0	0	0	0	0	0.527376	0.006188	0	0		0
G	0	0	0	0	0	0	0	0	0	0	0	0	0	0	0	0	0	0	0	0	0	0	0	0	0	0	0	0	0	0	0	0	0	0	0	0	0	0.122796	0	0.410296	0	0	0		0	0	0	0.547376	0
I	0	0	0			0			0		0			0														0.015594				0		0					0	0	0	0						0
K		0	0		0	0	0		0	0	0	0	0	0	0	0	0	0	0	0	0	0	0	0.332796	0		0	0	0	0	0	0	0	0.253216	0	0	0	0.472796	0	0.652376	0	0	0	0	0	0		0.582376	0
L		0		0	0		0	0.036608	0	0	0	0	0	0	0	0	0	0	0	0	0	0	0	0	0	0			0	0	0	0	0	0		0.392796	0	0			0	0	0	0.377376	0	0		0	0
M																																0																0
N		0	0		0	0			0	0	0		0	0	0		0		0		0	0	0	0			0	0				0	0	0	0	0	0	0.127796	0	0	0	0	0	0	0		0	0.567376	0
Q				0			0	0					0			0		0		0			0	0.021188	0	0	0		0	0	0		0		0	0	0
R	0	0	0		0	0	0	0	0	0	0		0	0		0	0	0	0	0	0	0	0	0.365296	0	0	0	0	0	0	0	0	0	0	0	0	0	0.432796	0	0.520296	0	0	0	0		0	0	0.582376	0
S	0	0	0	0	0	0	0	0	0		0	0		0		0		0		0	0	0	0	0	0	0		0.016188	0	0	0	0	0	0		0		0	0	0	0	0	0	0	0	0	0.002376	0.602376	0
T		0	0	0	0	0	0	0	0	0	0	0	0	0	0	0	0	0		0	0	0	0	0.026188	0.041608	0.061608	0	0	0	0	0	0	0	0	0	0	0	0	0	0	0	0	0	0	0	0	0	0.482376	0
V																											0								0
Z																																						0.447796
[truncated: 15 more columns]
